# Supplementary material for: Meta-Analytic Comparison of Global RNA Transcriptomes of Acute and Chronic Myeloid Leukemia Cells Reveals Novel Gene Candidates Governing Myeloid Malignancies
Source: Cancers (Basel). 2022 Sep 26;14(19):4681. doi: 10.3390/cancers14194681 (PMC9562668; doi:10.3390/cancers14194681)
Supplement: Supplementary file 1 [file cancers-14-04681-s001.zip › Table S1.xlsx]

## Sheet: DEGs (AMLvsCML)
ENTREZID	SYMBOL	GENENAME	logFC	CI.L	CI.R	AveExpr	t	P.Value	adj.P.Val	B
5004	ORM1	orosomucoid 1	11.8496	10.4465	13.2527	-1.84648	16.8127	1.08e-27	2.15e-23	49.4381
728026	PTMAP12	prothymosin alpha pseudogene 12	5.74583	4.84763	6.64403	1.67924	12.735	9.24e-21	9.2e-17	36.39
85437	ZCRB1	zinc finger CCHC-type and RNA binding motif containing 1	2.7793	2.332	3.2266	5.45434	12.3696	4.27e-20	2.83e-16	35.3083
6902	TBCA	tubulin folding cofactor A	2.52894	2.10725	2.95063	5.62182	11.9389	2.65e-19	1.32e-15	33.5158
3550	IK	IK cytokine	1.91978	1.58017	2.25939	6.35714	11.2535	5.03e-18	1.46e-14	30.6177
57461	ISY1	ISY1 splicing factor homolog	1.71897	1.41462	2.02332	5.5589	11.2438	5.24e-18	1.46e-14	30.5767
79811	SLTM	SAFB like transcription modulator	2.0008	1.64571	2.35589	7.50525	11.2173	5.88e-18	1.46e-14	30.4609
9360	PPIG	peptidylprolyl isomerase G	3.32579	2.73105	3.92053	6.49032	11.1323	8.5e-18	1.88e-14	30.0996
51389	RWDD1	RWD domain containing 1	2.49382	2.04014	2.94749	5.31907	10.943	1.94e-17	3.85e-14	29.2908
762	CA4	carbonic anhydrase 4	9.73257	8.01019	11.4549	-3.78	11.2491	5.12e-18	1.46e-14	29.1604
644936	LOC644936	actin beta pseudogene	5.41992	4.429	6.41083	3.21584	10.8887	2.45e-17	4.07e-14	29.0109
383	ARG1	arginase 1	6.94605	5.67829	8.2138	1.96865	10.9074	2.26e-17	4.07e-14	28.9316
7737	RNF113A	ring finger protein 113A	2.05855	1.67363	2.44347	4.52597	10.6466	7.07e-17	1.01e-13	28.0149
25949	SYF2	SYF2 pre-mRNA splicing factor	2.11903	1.71825	2.51982	6.39781	10.5256	1.2e-16	1.5e-13	27.4879
6173	RPL36A	ribosomal protein L36a	3.76519	3.05053	4.47986	4.98467	10.4882	1.42e-16	1.51e-13	27.3321
10094	ARPC3	actin related protein 2/3 complex subunit 3	2.42621	1.96577	2.88665	7.8419	10.49	1.41e-16	1.51e-13	27.3266
6433	SFSWAP	splicing factor SWAP	1.67062	1.35339	1.98784	5.97032	10.4839	1.45e-16	1.51e-13	27.3099
1308	COL17A1	collagen type XVII alpha 1 chain	9.24008	7.50035	10.9798	-0.6154	10.5734	9.76e-17	1.29e-13	27.0363
286053	NSMCE2	NSE2 (MMS21) homolog, SMC5-SMC6 complex SUMO ligase	2.42995	1.9645	2.8954	3.82741	10.3931	2.16e-16	2.04e-13	26.9127
729171	ANKRD20A8P	ankyrin repeat domain 20 family member A8, pseudogene	6.79504	5.52746	8.06261	-4.037	10.6718	6.34e-17	9.7e-14	26.4196
29080	CCDC59	coiled-coil domain containing 59	2.40944	1.94198	2.8769	5.43233	10.2611	3.86e-16	3.34e-13	26.3468
820	CAMP	cathelicidin antimicrobial peptide	11.4302	9.24378	13.6166	-1.65499	10.4074	2.02e-16	2.01e-13	26.334
100128355	RPS27AP20	RPS27A pseudogene 20	5.71566	4.61358	6.81774	-0.115163	10.3245	2.92e-16	2.64e-13	26.1308
26123	TCTN3	tectonic family member 3	-2.8626	-3.4201	-2.30509	4.81934	-10.2219	4.59e-16	3.8e-13	26.0598
22950	SLC4A1AP	solute carrier family 4 member 1 adaptor protein	1.70107	1.36565	2.03649	4.92363	10.096	8e-16	5.9e-13	25.6333
728640	FAM133CP	family with sequence similarity 133, member A pseudogene	4.67729	3.76539	5.58918	0.18674	10.211	4.81e-16	3.83e-13	25.593
27243	CHMP2A	charged multivesicular body protein 2A	2.61143	2.0943	3.12856	5.8112	10.053	9.68e-16	6.88e-13	25.4351
1084	CEACAM3	CEA cell adhesion molecule 3	8.61923	6.93596	10.3025	-2.15955	10.1937	5.19e-16	3.98e-13	25.248
51538	ZCCHC17	zinc finger CCHC-type containing 17	2.14546	1.71322	2.5777	4.80748	9.88125	2.07e-15	1.37e-12	24.6959
129787	TMEM18	transmembrane protein 18	2.09712	1.67336	2.52087	4.62892	9.85209	2.36e-15	1.51e-12	24.5719
9541	CIR1	corepressor interacting with RBPJ, CIR1	2.92124	2.32563	3.51684	5.53366	9.76399	3.49e-15	2.08e-12	24.1761
51406	NOL7	nucleolar protein 7	1.83002	1.45662	2.20342	5.54068	9.7566	3.61e-15	2.08e-12	24.1443
11157	LSM6	LSM6 homolog, U6 small nuclear RNA and mRNA degradation associated	2.26658	1.80363	2.72952	3.72233	9.74677	3.77e-15	2.08e-12	24.1162
64969	MRPS5	mitochondrial ribosomal protein S5	1.90198	1.51354	2.29042	5.33562	9.74764	3.75e-15	2.08e-12	24.1061
79674	VEPH1	ventricular zone expressed PH domain containing 1	6.05316	4.83662	7.26971	-1.15494	9.9054	1.86e-15	1.28e-12	24.0054
11177	BAZ1A	bromodomain adjacent to zinc finger domain 1A	2.72342	2.16442	3.28242	7.31525	9.69883	4.66e-15	2.44e-12	23.8729
57126	CD177	CD177 molecule	12.9361	10.3184	15.5539	-2.77638	9.8377	2.51e-15	1.56e-12	23.7928
746	TMEM258	transmembrane protein 258	-2.73389	-3.2977	-2.17009	4.8387	-9.65319	5.71e-15	2.84e-12	23.6566
100499405	LINC00987	long intergenic non-protein coding RNA 987	3.69003	2.92587	4.4542	2.45572	9.61306	6.83e-15	3.16e-12	23.5038
55082	ARGLU1	arginine and glutamate rich 1	1.76799	1.40149	2.13448	7.56867	9.60345	7.13e-15	3.22e-12	23.454
387841	RPL13AP20	ribosomal protein L13a pseudogene 20	3.24393	2.57036	3.9175	4.16997	9.58757	7.65e-15	3.38e-12	23.4203
283635	FAM177A1	family with sequence similarity 177 member A1	2.306	1.82492	2.78708	3.91464	9.54244	9.35e-15	4.05e-12	23.2259
2976	GTF3C2	general transcription factor IIIC subunit 2	-1.97425	-2.38673	-1.56177	5.56298	-9.5283	9.96e-15	4.22e-12	23.1598
3934	LCN2	lipocalin 2	12.8895	10.2218	15.5573	-1.15366	9.61853	6.66e-15	3.16e-12	23.1024
84950	PRPF38A	pre-mRNA processing factor 38A	1.89357	1.49685	2.29029	6.2413	9.50208	1.12e-14	4.64e-12	23.0201
10804	GJB6	gap junction protein beta 6	8.528	6.78236	10.2736	-4.16678	9.7255	4.14e-15	2.23e-12	22.7497
10594	PRPF8	pre-mRNA processing factor 8	-1.95884	-2.37247	-1.54521	8.66728	-9.42768	1.56e-14	6.34e-12	22.6896
116362	RBP7	retinol binding protein 7	8.45886	6.70733	10.2104	-3.22853	9.61421	6.79e-15	3.16e-12	22.6662
202299	LINC01554	long intergenic non-protein coding RNA 1554	5.72913	4.55146	6.90681	-3.24397	9.68459	4.97e-15	2.53e-12	22.6513
10428	CFDP1	craniofacial development protein 1	2.22992	1.75834	2.70149	5.17603	9.41363	1.66e-14	6.6e-12	22.6436
51634	RBMX2	RNA binding motif protein X-linked 2	2.35507	1.85681	2.85333	4.347	9.4095	1.69e-14	6.6e-12	22.6394
8233	ZRSR2	zinc finger CCCH-type, RNA binding motif and serine/arginine rich 2	2.37535	1.87093	2.87977	4.02721	9.37458	1.98e-14	7.42e-12	22.4921
84720	PIGO	phosphatidylinositol glycan anchor biosynthesis class O	-2.10853	-2.55863	-1.65844	4.45388	-9.32596	2.46e-14	9.05e-12	22.2076
23385	NCSTN	nicastrin	-2.28066	-2.76916	-1.79217	6.6228	-9.29432	2.83e-14	1.02e-11	22.1355
63933	MCUR1	mitochondrial calcium uniporter regulator 1	2.05034	1.60945	2.49122	3.77021	9.25806	3.33e-14	1.18e-11	21.9846
9528	TMEM59	transmembrane protein 59	-1.64626	-2.00159	-1.29094	6.8467	-9.22346	3.88e-14	1.33e-11	21.8183
93974	ATP5IF1	ATP synthase inhibitory factor subunit 1	2.02627	1.58895	2.4636	5.58804	9.22381	3.88e-14	1.33e-11	21.8013
6894	TARBP1	TAR (HIV-1) RNA binding protein 1	-2.97153	-3.61447	-2.3286	6.81993	-9.20092	4.29e-14	1.45e-11	21.7354
79576	NKAP	NFKB activating protein	2.35576	1.84484	2.86668	4.28669	9.17899	4.74e-14	1.54e-11	21.6313
388387	LINC00671	long intergenic non-protein coding RNA 671	7.37717	5.81389	8.94045	-3.77329	9.39445	1.81e-14	6.92e-12	21.5753
22937	SCAP	SREBF chaperone	-2.0416	-2.48517	-1.59802	6.21213	-9.16264	5.09e-14	1.58e-11	21.5659
55661	DDX27	DEAD-box helicase 27	1.51331	1.18452	1.8421	6.41454	9.16272	5.09e-14	1.58e-11	21.525
57703	CWC22	CWC22 spliceosome associated protein homolog	1.64607	1.28654	2.00559	4.95695	9.11456	6.32e-14	1.93e-11	21.3394
440603	BCL2L15	BCL2 like 15	5.171	4.04851	6.29348	0.163052	9.17088	4.91e-14	1.58e-11	21.3245
54386	TERF2IP	TERF2 interacting protein	1.63689	1.27883	1.99495	6.37532	9.10081	6.72e-14	2.03e-11	21.2534
3250	HPR	haptoglobin-related protein	7.27136	5.69509	8.84763	-1.26435	9.18339	4.64e-14	1.54e-11	21.2113
100288142	NBPF20	NBPF member 20	3.67026	2.86041	4.48011	6.19296	9.02218	9.55e-14	2.84e-11	20.909
285672	SREK1IP1	SREK1 interacting protein 1	2.49508	1.94322	3.04695	4.99714	9.00063	1.05e-13	3.03e-11	20.8346
55119	PRPF38B	pre-mRNA processing factor 38B	2.73661	2.12923	3.34399	6.66633	8.96956	1.21e-13	3.29e-11	20.6684
8481	OFD1	OFD1 centriole and centriolar satellite protein	1.96781	1.52886	2.40677	5.9892	8.92448	1.48e-13	3.82e-11	20.4816
5203	PFDN4	prefoldin subunit 4	2.37857	1.84748	2.90965	4.23687	8.91597	1.54e-13	3.92e-11	20.4808
5005	ORM2	orosomucoid 2	6.64131	5.17293	8.1097	-1.61235	9.00391	1.04e-13	3.03e-11	20.3377
8993	PGLYRP1	peptidoglycan recognition protein 1	9.42993	7.32876	11.5311	-0.698066	8.93444	1.41e-13	3.7e-11	20.3096
26574	AATF	apoptosis antagonizing transcription factor	1.64927	1.27979	2.01874	6.16192	8.88633	1.75e-13	4.42e-11	20.3083
10321	CRISP3	cysteine rich secretory protein 3	11.5241	8.96516	14.083	-2.27456	8.9654	1.23e-13	3.31e-11	20.2548
641455	POTEM	POTE ankyrin domain family member M	5.78252	4.49966	7.06539	-1.49672	8.97334	1.19e-13	3.28e-11	20.2069
65083	NOL6	nucleolar protein 6	-2.66112	-3.26037	-2.06187	5.4392	-8.84046	2.15e-13	5.29e-11	20.1567
22826	DNAJC8	DnaJ heat shock protein family (Hsp40) member C8	1.55015	1.20148	1.89882	6.45526	8.85073	2.06e-13	5.11e-11	20.1464
10394	PRG3	proteoglycan 3, pro eosinophil major basic protein 2	10.2693	7.99343	12.5451	-4.1021	8.98292	1.14e-13	3.19e-11	20.0959
7767	ZNF224	zinc finger protein 224	-3.15436	-3.8567	-2.45203	1.78464	-8.94099	1.37e-13	3.64e-11	20.0854
9667	SAFB2	scaffold attachment factor B2	1.97919	1.53215	2.42622	6.26832	8.81379	2.43e-13	5.82e-11	19.9874
23029	RBM34	RNA binding motif protein 34	1.55325	1.20222	1.90428	5.7907	8.80874	2.48e-13	5.88e-11	19.9767
5479	PPIB	peptidylprolyl isomerase B	2.13982	1.6558	2.62385	6.31321	8.80085	2.57e-13	6.02e-11	19.9277
8807	IL18RAP	interleukin 18 receptor accessory protein	6.37118	4.93408	7.80828	0.0693558	8.82573	2.3e-13	5.58e-11	19.9096
9129	PRPF3	pre-mRNA processing factor 3	1.56456	1.21032	1.91881	5.87298	8.79244	2.67e-13	6.18e-11	19.9022
4057	LTF	lactotransferrin	13.4372	10.392	16.4825	0.822938	8.78431	2.77e-13	6.33e-11	19.8024
7033	TFF3	trefoil factor 3	6.93279	5.39676	8.46883	-4.28297	8.98515	1.13e-13	3.19e-11	19.6603
27000	DNAJC2	DnaJ heat shock protein family (Hsp40) member C2	2.31315	1.78608	2.84022	5.95109	8.73683	3.42e-13	7.66e-11	19.6535
51602	NOP58	NOP58 ribonucleoprotein	2.13247	1.6461	2.61883	6.94771	8.72844	3.55e-13	7.77e-11	19.6009
60492	CCDC90B	coiled-coil domain containing 90B	1.84425	1.42298	2.26553	4.85281	8.71508	3.77e-13	8.05e-11	19.5845
26993	AKAP8L	A-kinase anchoring protein 8 like	1.53616	1.1851	1.88721	6.30777	8.71113	3.84e-13	8.05e-11	19.5355
81608	FIP1L1	factor interacting with PAPOLA and CPSF1	1.59274	1.22689	1.95859	6.22683	8.66689	4.68e-13	9.61e-11	19.3431
64983	MRPL32	mitochondrial ribosomal protein L32	1.82302	1.40373	2.24231	4.45266	8.6555	4.93e-13	1e-10	19.332
84324	SARNP	SAP domain containing ribonucleoprotein	1.91659	1.47498	2.35819	5.27373	8.63998	5.28e-13	1.04e-10	19.2392
5411	PNN	pinin, desmosome associated protein	2.51841	1.93814	3.09869	8.21443	8.63999	5.28e-13	1.04e-10	19.2016
51398	WDR83OS	WD repeat domain 83 opposite strand	-2.98672	-3.67654	-2.2969	5.18516	-8.61938	5.79e-13	1.11e-10	19.189
55749	CCAR1	cell division cycle and apoptosis regulator 1	1.8077	1.39084	2.22455	7.09208	8.63294	5.45e-13	1.06e-10	19.1794
80895	ILKAP	ILK associated serine/threonine phosphatase	1.41044	1.0834	1.73747	4.92892	8.58583	6.73e-13	1.26e-10	19.0178
55334	SLC39A9	solute carrier family 39 member 9	-1.87198	-2.30679	-1.43717	5.97224	-8.57078	7.2e-13	1.33e-10	18.9774
55269	PSPC1	paraspeckle component 1	1.55284	1.19246	1.91322	6.1883	8.57803	6.97e-13	1.3e-10	18.9516
144423	GLT1D1	glycosyltransferase 1 domain containing 1	8.87966	6.82913	10.9302	-1.3966	8.62082	5.76e-13	1.11e-10	18.9334
634	CEACAM1	CEA cell adhesion molecule 1	5.58056	4.28407	6.87705	1.18999	8.56892	7.26e-13	1.33e-10	18.9201
7180	CRISP2	cysteine rich secretory protein 2	7.77285	6.00105	9.54465	-4.8088	8.73342	3.48e-13	7.69e-11	18.8495
51131	PHF11	PHD finger protein 11	1.56633	1.20128	1.93138	5.15745	8.54172	8.2e-13	1.47e-10	18.8141
441454	PTMAP11	prothymosin alpha pseudogene 11	4.0025	3.06987	4.93514	1.3317	8.54355	8.13e-13	1.47e-10	18.7817
391722	MYL12BP2	MYL12B pseudogene 2	5.41781	4.16977	6.66584	-2.19901	8.64202	5.23e-13	1.04e-10	18.7394
51252	FAM178B	family with sequence similarity 178 member B	6.84658	5.28124	8.41192	-3.76999	8.7073	3.91e-13	8.1e-11	18.7116
653505	PPIAL4A	peptidylprolyl isomerase A like 4A	5.96334	4.60062	7.32607	-3.38941	8.71165	3.83e-13	8.05e-11	18.7079
6283	S100A12	S100 calcium binding protein A12	9.06125	6.94269	11.1798	0.976526	8.51465	9.26e-13	1.64e-10	18.6906
70	ACTC1	actin alpha cardiac muscle 1	4.8445	3.74309	5.9459	-4.06121	8.75628	3.14e-13	7.1e-11	18.6481
10562	OLFM4	olfactomedin 4	10.8205	8.31178	13.3292	-2.82757	8.58651	6.71e-13	1.26e-10	18.6176
10569	SLU7	SLU7 homolog, splicing factor	1.99249	1.52457	2.46041	6.46266	8.47699	1.1e-12	1.93e-10	18.4998
516	ATP5MC1	ATP synthase membrane subunit c locus 1	-3.20037	-3.95448	-2.44626	4.35597	-8.44858	1.24e-12	2.17e-10	18.4244
58530	LY6G6D	lymphocyte antigen 6 family member G6D	5.39055	4.15952	6.62157	-5.57505	8.71735	3.74e-13	8.05e-11	18.4012
9552	SPAG7	sperm associated antigen 7	1.61156	1.23156	1.99156	5.44555	8.44276	1.28e-12	2.21e-10	18.3655
51035	UBXN1	UBX domain protein 1	2.02486	1.54661	2.50311	6.39719	8.42866	1.36e-12	2.33e-10	18.2854
64422	ATG3	autophagy related 3	2.0811	1.58782	2.57438	5.88586	8.39881	1.55e-12	2.64e-10	18.1623
51244	CCDC174	coiled-coil domain containing 174	1.73843	1.32435	2.1525	4.87358	8.35783	1.87e-12	3.15e-10	18.0206
343099	CCDC18	coiled-coil domain containing 18	1.95404	1.48799	2.4201	4.85715	8.34665	1.96e-12	3.26e-10	17.9648
132320	SCLT1	sodium channel and clathrin linker 1	2.36856	1.80339	2.93373	4.75074	8.34305	2e-12	3.26e-10	17.9538
65992	DDRGK1	DDRGK domain containing 1	1.58547	1.20642	1.96453	5.01071	8.3268	2.15e-12	3.44e-10	17.8688
3240	HP	haptoglobin	7.90966	6.01807	9.80126	0.618193	8.32431	2.17e-12	3.46e-10	17.8439
23511	NUP188	nucleoporin 188	-2.01541	-2.49824	-1.53259	6.16734	-8.30989	2.31e-12	3.64e-10	17.828
1088	CEACAM8	CEA cell adhesion molecule 8	10.0807	7.67556	12.4859	-0.82337	8.34384	1.99e-12	3.26e-10	17.8147
10283	CWC27	CWC27 spliceosome associated cyclophilin	2.0978	1.59521	2.6004	4.81067	8.30927	2.32e-12	3.64e-10	17.7973
10554	AGPAT1	1-acylglycerol-3-phosphate O-acyltransferase 1	-2.80875	-3.47978	-2.13771	3.00081	-8.3327	2.09e-12	3.38e-10	17.7904
10489	LRRC41	leucine rich repeat containing 41	-1.72859	-2.14458	-1.31261	5.87059	-8.27247	2.74e-12	4.22e-10	17.6708
2874	GPS2	G protein pathway suppressor 2	1.81475	1.3779	2.2516	5.41243	8.27001	2.77e-12	4.24e-10	17.6071
64689	GORASP1	golgi reassembly stacking protein 1	-2.12019	-2.63155	-1.60884	5.2714	-8.25415	2.97e-12	4.44e-10	17.6062
157697	ERICH1	glutamate rich 1	2.83501	2.15132	3.5187	4.91869	8.25493	2.96e-12	4.44e-10	17.5569
4051	CYP4F3	cytochrome P450 family 4 subfamily F member 3	7.33028	5.5732	9.08736	-1.27595	8.30516	2.36e-12	3.68e-10	17.5517
51118	UTP11	UTP11 small subunit processome component	1.85103	1.40461	2.29745	5.07927	8.25449	2.97e-12	4.44e-10	17.5476
800	CALD1	caldesmon 1	7.26074	5.52986	8.99162	-1.76715	8.35089	1.93e-12	3.22e-10	17.5448
7701	ZNF142	zinc finger protein 142	-1.97035	-2.44694	-1.49377	4.66113	-8.23038	3.3e-12	4.83e-10	17.4976
11068	CYB561D2	cytochrome b561 family member D2	-2.90524	-3.60747	-2.20302	3.65053	-8.23616	3.22e-12	4.78e-10	17.4599
81556	INTS14	integrator complex subunit 14	-2.08215	-2.58687	-1.57744	4.90143	-8.21266	3.58e-12	5.08e-10	17.4255
84991	RBM17	RNA binding motif protein 17	1.65303	1.25326	2.05279	6.43753	8.23175	3.28e-12	4.83e-10	17.4175
9367	RAB9A	RAB9A, member RAS oncogene family	1.87705	1.42187	2.33223	3.97727	8.20931	3.63e-12	5.12e-10	17.3961
23478	SEC11A	SEC11 homolog A, signal peptidase complex subunit	2.21792	1.68121	2.75463	6.49151	8.22669	3.36e-12	4.84e-10	17.3919
23253	ANKRD12	ankyrin repeat domain 12	3.07338	2.32976	3.817	7.21599	8.22785	3.34e-12	4.84e-10	17.3905
645683	RPL13AP3	ribosomal protein L13a pseudogene 3	4.11143	3.11508	5.10778	0.559229	8.21486	3.54e-12	5.07e-10	17.3468
50619	DEF6	DEF6 guanine nucleotide exchange factor	1.87927	1.42262	2.33591	6.45366	8.19271	3.91e-12	5.48e-10	17.2444
8702	B4GALT4	beta-1,4-galactosyltransferase 4	2.25064	1.7018	2.79948	3.44082	8.16353	4.45e-12	6.07e-10	17.2096
4673	NAP1L1	nucleosome assembly protein 1 like 1	1.82643	1.38223	2.27064	9.2835	8.18542	4.04e-12	5.62e-10	17.192
100506248	PTMAP9	prothymosin alpha pseudogene 9	3.09165	2.33676	3.84654	1.79267	8.15311	4.67e-12	6.32e-10	17.1536
6727	SRP14	signal recognition particle 14	1.93005	1.45943	2.40066	7.16154	8.16435	4.44e-12	6.07e-10	17.1112
79893	GGNBP2	gametogenetin binding protein 2	1.85739	1.40324	2.31154	6.59568	8.14183	4.91e-12	6.6e-10	17.021
7095	SEC62	SEC62 homolog, preprotein translocation factor	2.80366	2.11649	3.49083	5.85974	8.1223	5.36e-12	7.15e-10	16.9443
51650	MRPS33	mitochondrial ribosomal protein S33	1.86435	1.40627	2.32242	4.29874	8.10228	5.86e-12	7.67e-10	16.9049
8661	EIF3A	eukaryotic translation initiation factor 3 subunit A	1.49181	1.12601	1.85762	8.58669	8.11865	5.44e-12	7.22e-10	16.8993
11193	WBP4	WW domain binding protein 4	2.3295	1.7554	2.90359	4.35031	8.0779	6.53e-12	8.39e-10	16.8033
5197	PF4V1	platelet factor 4 variant 1	7.51028	5.68314	9.33742	-3.3675	8.1828	4.09e-12	5.65e-10	16.7572
91057	CCDC34	coiled-coil domain containing 34	2.86864	2.15967	3.57762	2.48587	8.05493	7.24e-12	9.12e-10	16.7405
51105	PHF20L1	PHD finger protein 20 like 1	1.91447	1.44245	2.38649	6.27204	8.07434	6.64e-12	8.47e-10	16.7292
65264	UBE2Z	ubiquitin conjugating enzyme E2 Z	-1.68496	-2.10186	-1.26805	6.13407	-8.04584	7.54e-12	9.35e-10	16.6657
3772	KCNJ15	potassium inwardly rectifying channel subfamily J member 15	7.9407	5.98969	9.8917	-3.00283	8.1025	5.85e-12	7.67e-10	16.5362
653639	LYPLA2P1	LYPLA2 pseudogene 1	-2.731	-3.40309	-2.0589	0.943262	-8.08928	6.21e-12	8.07e-10	16.5256
55350	VNN3	vanin 3	7.72076	5.81295	9.62858	-1.75923	8.05642	7.19e-12	9.11e-10	16.4714
9295	SRSF11	serine and arginine rich splicing factor 11	2.21185	1.66272	2.76098	7.96333	8.01861	8.51e-12	1.02e-09	16.463
83439	TCF7L1	transcription factor 7 like 1	3.52198	2.6503	4.39365	-0.00758614	8.04359	7.61e-12	9.35e-10	16.4359
5771	PTPN2	protein tyrosine phosphatase non-receptor type 2	1.60776	1.20764	2.00789	5.71816	7.99909	9.29e-12	1.11e-09	16.4124
4552	MTRR	5-methyltetrahydrofolate-homocysteine methyltransferase reductase	-1.88084	-2.35014	-1.41155	4.9593	-7.97854	1.02e-11	1.19e-09	16.4098
23780	APOL2	apolipoprotein L2	2.05265	1.54051	2.56479	4.25557	7.97892	1.02e-11	1.19e-09	16.3722
7430	EZR	ezrin	3.10176	2.32843	3.87509	6.63823	7.98475	9.9e-12	1.17e-09	16.3322
10066	SCAMP2	secretory carrier membrane protein 2	-2.15253	-2.69069	-1.61436	5.6747	-7.9625	1.09e-11	1.27e-09	16.3279
201292	TRIM65	tripartite motif containing 65	-2.31316	-2.89188	-1.73443	4.66329	-7.95705	1.12e-11	1.29e-09	16.3162
100287789	NA	NA	-5.47284	-6.82612	-4.11955	1.50825	-8.05082	7.37e-12	9.23e-10	16.2689
3577	CXCR1	C-X-C motif chemokine receptor 1	7.49022	5.63453	9.3459	-2.51064	8.03541	7.9e-12	9.58e-10	16.2676
27258	LSM3	LSM3 homolog, U6 small nuclear RNA and mRNA degradation associated	1.9099	1.43202	2.38777	5.25739	7.95633	1.12e-11	1.29e-09	16.229
1351	COX8A	cytochrome c oxidase subunit 8A	-2.47064	-3.09003	-1.85125	5.79057	-7.94076	1.21e-11	1.37e-09	16.2229
10063	COX17	cytochrome c oxidase copper chaperone COX17	2.10577	1.5776	2.63395	3.53823	7.93692	1.23e-11	1.38e-09	16.2069
440563	HNRNPCL2	heterogeneous nuclear ribonucleoprotein C like 2	5.06037	3.80794	6.31279	-2.19378	8.04356	7.61e-12	9.35e-10	16.1959
6100	RP9	RP9 pre-mRNA splicing factor	2.16749	1.6237	2.71128	3.77861	7.93498	1.24e-11	1.38e-09	16.1938
25957	PNISR	PNN interacting serine and arginine rich protein	2.18715	1.6396	2.73469	8.40835	7.95204	1.15e-11	1.31e-09	16.166
11269	DDX19B	DEAD-box helicase 19B	1.70169	1.27487	2.12852	4.99162	7.93692	1.23e-11	1.38e-09	16.1631
2215	FCGR3B	Fc fragment of IgG receptor IIIb	8.27423	6.19379	10.3547	0.199735	7.91755	1.34e-11	1.47e-09	16.0838
26253	CLEC4E	C-type lectin domain family 4 member E	8.40516	6.29612	10.5142	-0.876357	7.93379	1.24e-11	1.38e-09	16.0817
100287654	NA	NA	5.43249	4.09505	6.76993	-3.6714	8.08616	6.3e-12	8.14e-10	16.06
9628	RGS6	regulator of G protein signaling 6	6.85157	5.15541	8.54773	-3.52148	8.04158	7.68e-12	9.38e-10	16.0396
8972	MGAM	maltase-glucoamylase	6.81266	5.09518	8.53014	1.29486	7.89664	1.47e-11	1.59e-09	16.0334
51329	ARL6IP4	ADP ribosylation factor like GTPase 6 interacting protein 4	1.83969	1.37638	2.303	6.82302	7.90481	1.41e-11	1.55e-09	15.9724
4725	NDUFS5	NADH:ubiquinone oxidoreductase subunit S5	2.07308	1.55058	2.59558	6.13018	7.89857	1.45e-11	1.58e-09	15.9558
3622	ING2	inhibitor of growth family member 2	1.79284	1.33691	2.24876	4.08341	7.82827	1.99e-11	2.14e-09	15.718
2828	GPR4	G protein-coupled receptor 4	5.08945	3.828	6.35091	-5.22626	8.03187	8.02e-12	9.68e-10	15.7046
79954	NOL10	nucleolar protein 10	1.58731	1.18354	1.99109	5.05615	7.82603	2.01e-11	2.15e-09	15.6783
23549	DNPEP	aspartyl aminopeptidase	-1.94017	-2.43561	-1.44473	5.2025	-7.79596	2.3e-11	2.45e-09	15.615
57020	VPS35L	VPS35 endosomal protein sorting factor like	-1.50282	-1.8873	-1.11834	5.67991	-7.78129	2.45e-11	2.55e-09	15.525
5682	PSMA1	proteasome 20S subunit alpha 1	-1.51953	-1.90804	-1.13102	6.90182	-7.78612	2.4e-11	2.54e-09	15.4986
23345	SYNE1	spectrin repeat containing nuclear envelope protein 1	2.6742	1.99013	3.35826	5.79068	7.78244	2.44e-11	2.55e-09	15.4624
84946	LTV1	LTV1 ribosome biogenesis factor	1.7433	1.29734	2.18927	5.74808	7.78198	2.45e-11	2.55e-09	15.46
54623	PAF1	PAF1 homolog, Paf1/RNA polymerase II complex component	1.90019	1.41402	2.38636	5.58174	7.78084	2.46e-11	2.55e-09	15.4557
23019	CNOT1	CCR4-NOT transcription complex subunit 1	-1.75542	-2.20508	-1.30575	7.6626	-7.77156	2.56e-11	2.64e-09	15.4166
9741	LAPTM4A	lysosomal protein transmembrane 4 alpha	-3.05443	-3.84053	-2.26833	5.65888	-7.73519	3.01e-11	3.04e-09	15.3588
3860	KRT13	keratin 13	6.41799	4.80639	8.0296	-5.66525	7.92791	1.28e-11	1.41e-09	15.3031
79053	ALG8	ALG8 alpha-1,3-glucosyltransferase	-2.55224	-3.21095	-1.89352	4.26251	-7.71333	3.32e-11	3.26e-09	15.2617
9703	KIAA0100	KIAA0100	-1.38411	-1.7403	-1.02793	8.13415	-7.73593	3e-11	3.04e-09	15.2399
22909	FAN1	FANCD2 and FANCI associated nuclease 1	-2.18489	-2.74932	-1.62045	5.21078	-7.70611	3.43e-11	3.35e-09	15.2325
11124	FAF1	Fas associated factor 1	1.50967	1.12091	1.89843	5.98621	7.73063	3.07e-11	3.07e-09	15.2288
55854	ZC3H15	zinc finger CCCH-type containing 15	1.74717	1.29727	2.19707	7.00059	7.73099	3.07e-11	3.07e-09	15.212
29121	CLEC2D	C-type lectin domain family 2 member D	2.13811	1.58712	2.68909	5.65101	7.72513	3.15e-11	3.12e-09	15.2101
153527	ZMAT2	zinc finger matrin-type 2	1.65935	1.23165	2.08706	6.15205	7.72348	3.17e-11	3.13e-09	15.189
266747	RGL4	ral guanine nucleotide dissociation stimulator like 4	2.99618	2.22152	3.77084	5.12321	7.69977	3.53e-11	3.42e-09	15.1128
197258	FCSK	fucose kinase	-2.75263	-3.46557	-2.03968	3.34531	-7.68617	3.75e-11	3.59e-09	15.0918
664618	HSP90AB4P	heat shock protein 90 alpha family class B member 4, pseudogene	3.926	2.9091	4.9429	0.594	7.68582	3.75e-11	3.59e-09	15.018
53407	STX18	syntaxin 18	1.33747	0.9899	1.68504	4.26441	7.66053	4.2e-11	4e-09	14.9873
10911	UTS2	urotensin 2	7.45164	5.53251	9.37078	-3.5495	7.72974	3.09e-11	3.07e-09	14.9353
129531	MITD1	microtubule interacting and trafficking domain containing 1	1.87545	1.38714	2.36375	3.97249	7.6459	4.48e-11	4.23e-09	14.9291
100506525	NA	NA	5.22582	3.88398	6.56766	-2.41376	7.75306	2.78e-11	2.84e-09	14.9281
1669	DEFA4	defensin alpha 4	11.6668	8.63045	14.7031	-1.59867	7.64924	4.42e-11	4.19e-09	14.8605
5519	PPP2R1B	protein phosphatase 2 scaffold subunit Abeta	-1.94569	-2.45409	-1.43729	4.58934	-7.61876	5.06e-11	4.66e-09	14.8575
100287164	NA	NA	4.09251	3.03318	5.15184	-1.27934	7.69089	3.67e-11	3.54e-09	14.8482
9147	NEMF	nuclear export mediator factor	2.02032	1.49419	2.54646	6.55112	7.64437	4.51e-11	4.24e-09	14.8392
8794	TNFRSF10C	TNF receptor superfamily member 10c	5.24455	3.87398	6.61513	1.23919	7.6177	5.08e-11	4.66e-09	14.8353
54953	ODR4	odr-4 GPCR localization factor homolog	1.46219	1.08076	1.84362	5.28175	7.63143	4.78e-11	4.42e-09	14.8297
9352	TXNL1	thioredoxin like 1	1.4676	1.08499	1.8502	5.88032	7.63615	4.68e-11	4.35e-09	14.8186
6166	RPL36AL	ribosomal protein L36a like	1.53321	1.13351	1.93291	7.18713	7.63639	4.68e-11	4.35e-09	14.7909
100287803	NA	NA	2.276	1.68111	2.8709	7.42951	7.61643	5.11e-11	4.66e-09	14.7007
1670	DEFA5	defensin alpha 5	5.30319	3.94305	6.66333	-5.58172	7.76196	2.67e-11	2.74e-09	14.611
51507	RTF2	replication termination factor 2	1.48907	1.0986	1.87954	6.78088	7.59177	5.7e-11	5.11e-09	14.6025
64840	PORCN	porcupine O-acyltransferase	-2.72212	-3.43571	-2.00854	2.13134	-7.59417	5.64e-11	5.08e-09	14.5953
7150	TOP1	DNA topoisomerase I	2.23201	1.64494	2.81908	6.56235	7.56875	6.32e-11	5.64e-09	14.5065
643802	LOC643802	u3 small nucleolar ribonucleoprotein protein MPP10-like	7.42241	5.48022	9.3646	-3.10212	7.60802	5.3e-11	4.81e-09	14.4692
790	CAD	carbamoyl-phosphate synthetase 2, aspartate transcarbamylase, and dihydroorotase	-2.38439	-3.0144	-1.75438	5.9866	-7.53439	7.36e-11	6.51e-09	14.4596
10412	NSA2	NSA2 ribosome biogenesis factor	1.97028	1.45094	2.48962	6.64667	7.5526	6.79e-11	6.03e-09	14.4341
220002	CYB561A3	cytochrome b561 family member A3	-1.97516	-2.498	-1.45231	4.97676	-7.52053	7.82e-11	6.83e-09	14.4307
51374	ATRAID	all-trans retinoic acid induced differentiation factor	-1.74648	-2.20849	-1.28448	5.59659	-7.52552	7.65e-11	6.71e-09	14.4125
7266	DNAJC7	DnaJ heat shock protein family (Hsp40) member C7	1.52946	1.12486	1.93407	6.21144	7.52536	7.66e-11	6.71e-09	14.3244
8729	GBF1	golgi brefeldin A resistant guanine nucleotide exchange factor 1	-1.37797	-1.74357	-1.01238	6.03428	-7.5034	8.44e-11	7.3e-09	14.292
113189	CHST14	carbohydrate sulfotransferase 14	-2.86828	-3.63053	-2.10602	3.79044	-7.49099	8.92e-11	7.65e-09	14.2897
10992	SF3B2	splicing factor 3b subunit 2	1.23796	0.909672	1.56625	7.84947	7.50707	8.3e-11	7.22e-09	14.2209
55066	PDPR	pyruvate dehydrogenase phosphatase regulatory subunit	-2.1921	-2.77604	-1.60816	6.34557	-7.47325	9.65e-11	8.17e-09	14.2111
1431	CS	citrate synthase	-1.32177	-1.67287	-0.970683	7.07383	-7.49473	8.77e-11	7.56e-09	14.2106
128240	NAXE	NAD(P)HX epimerase	-1.74041	-2.20495	-1.27588	4.78174	-7.45857	1.03e-10	8.68e-09	14.1492
4358	MPV17	mitochondrial inner membrane protein MPV17	-1.60733	-2.03657	-1.1781	4.86841	-7.45472	1.05e-10	8.8e-09	14.1343
10211	FLOT1	flotillin 1	3.31481	2.42858	4.20104	2.89333	7.44616	1.09e-10	9.02e-09	14.0979
100505971	NA	NA	3.60841	2.64217	4.57466	1.59125	7.43443	1.15e-10	9.46e-09	14.0609
4700	NDUFA6	NADH:ubiquinone oxidoreductase subunit A6	1.44363	1.05779	1.82948	5.09628	7.44843	1.08e-10	8.97e-09	14.0198
79136	LY6G6E	lymphocyte antigen 6 family member G6E	5.32172	3.92913	6.7143	-5.45979	7.60762	5.31e-11	4.81e-09	14.015
949	SCARB1	scavenger receptor class B member 1	-3.37669	-4.28245	-2.47094	5.09195	-7.42163	1.21e-10	9.93e-09	14.0126
4710	NDUFB4	NADH:ubiquinone oxidoreductase subunit B4	-1.55466	-1.97159	-1.13772	5.52887	-7.42313	1.2e-10	9.91e-09	13.9748
27148	STK36	serine/threonine kinase 36	-2.83038	-3.59081	-2.06996	3.94375	-7.40985	1.28e-10	1.03e-08	13.9504
51246	SHISA5	shisa family member 5	-1.77554	-2.2519	-1.29918	6.09122	-7.42014	1.22e-10	9.96e-09	13.9395
64960	MRPS15	mitochondrial ribosomal protein S15	1.72439	1.26135	2.18743	5.17466	7.41369	1.26e-10	1.02e-08	13.8634
3476	IGBP1	immunoglobulin binding protein 1	1.52563	1.11625	1.93501	6.22198	7.41885	1.23e-10	9.97e-09	13.8628
90441	ZNF622	zinc finger protein 622	1.53972	1.12584	1.95361	4.58433	7.40594	1.3e-10	1.04e-08	13.8617
6103	RPGR	retinitis pigmentosa GTPase regulator	1.9325	1.41217	2.45283	4.39683	7.39366	1.37e-10	1.08e-08	13.8297
2073	ERCC5	ERCC excision repair 5, endonuclease	1.19046	0.870423	1.51049	6.70117	7.40519	1.3e-10	1.04e-08	13.7932
25864	ABHD14A	abhydrolase domain containing 14A	-2.3669	-3.00591	-1.72788	3.20115	-7.37372	1.5e-10	1.17e-08	13.792
84320	ACBD6	acyl-CoA binding domain containing 6	1.24605	0.910597	1.5815	5.34144	7.39476	1.37e-10	1.08e-08	13.7863
246	ALOX15	arachidonate 15-lipoxygenase	6.4751	4.74529	8.20491	-2.86737	7.45189	1.06e-10	8.87e-09	13.77
148534	TLCD4	TLC domain containing 4	6.83551	5.01479	8.65623	-2.67792	7.47389	9.62e-11	8.17e-09	13.7647
29954	POMT2	protein O-mannosyltransferase 2	-2.6458	-3.36071	-1.9309	3.47874	-7.3676	1.54e-10	1.19e-08	13.756
118924	FRA10AC1	FRA10A associated CGG repeat 1	2.2921	1.67282	2.91138	3.85939	7.36827	1.54e-10	1.19e-08	13.7287
376940	ZC3H6	zinc finger CCCH-type containing 6	3.2416	2.36585	4.11736	4.21811	7.36877	1.53e-10	1.19e-08	13.7206
23523	CABIN1	calcineurin binding protein 1	-1.38122	-1.75403	-1.00841	6.87921	-7.37559	1.49e-10	1.17e-08	13.7007
3712	IVD	isovaleryl-CoA dehydrogenase	-1.9985	-2.53945	-1.45754	5.47406	-7.3546	1.63e-10	1.24e-08	13.6878
164022	NA	NA	4.85219	3.56161	6.14278	-3.37129	7.4846	9.17e-11	7.84e-09	13.6861
4236	MFAP1	microfibril associated protein 1	1.84437	1.34549	2.34325	4.16133	7.35982	1.59e-10	1.23e-08	13.6793
7182	NR2C2	nuclear receptor subfamily 2 group C member 2	-1.88171	-2.39146	-1.37196	6.40122	-7.34875	1.67e-10	1.27e-08	13.6509
9282	MED14	mediator complex subunit 14	-1.72969	-2.19914	-1.26025	5.45038	-7.335	1.78e-10	1.34e-08	13.6257
8896	BUD31	BUD31 homolog	1.76829	1.28941	2.24716	5.27997	7.35097	1.66e-10	1.26e-08	13.5912
84726	PRRC2B	proline rich coiled-coil 2B	-1.6843	-2.14062	-1.22798	7.58506	-7.34803	1.68e-10	1.27e-08	13.5697
55192	DNAJC17	DnaJ heat shock protein family (Hsp40) member C17	1.5123	1.10109	1.92351	3.26963	7.32141	1.89e-10	1.41e-08	13.5628
10393	ANAPC10	anaphase promoting complex subunit 10	1.65102	1.20157	2.10046	2.82578	7.31296	1.96e-10	1.45e-08	13.5475
79979	TRMT2B	tRNA methyltransferase 2 homolog B	-1.18882	-1.51278	-0.864858	4.66622	-7.30532	2.03e-10	1.5e-08	13.5088
138649	ANKRD19P	ankyrin repeat domain 19, pseudogene	2.29028	1.66693	2.91363	3.76733	7.31437	1.95e-10	1.45e-08	13.4946
11165	NUDT3	nudix hydrolase 3	1.1373	0.828151	1.44646	5.80397	7.32354	1.87e-10	1.4e-08	13.4612
2781	GNAZ	G protein subunit alpha z	5.47271	3.99172	6.95369	-1.75307	7.35649	1.62e-10	1.24e-08	13.4233
84876	ORAI1	ORAI calcium release-activated calcium modulator 1	-3.05707	-3.89437	-2.21976	5.23111	-7.2684	2.39e-10	1.72e-08	13.3512
84334	COA8	cytochrome c oxidase assembly factor 8	1.81108	1.31553	2.30663	3.76098	7.27556	2.31e-10	1.69e-08	13.336
4925	NUCB2	nucleobindin 2	2.65756	1.93237	3.38274	7.89826	7.29542	2.12e-10	1.56e-08	13.2965
2132	EXT2	exostosin glycosyltransferase 2	-1.40762	-1.79314	-1.0221	5.91798	-7.26867	2.39e-10	1.72e-08	13.2962
401409	RAB19	RAB19, member RAS oncogene family	6.15289	4.49811	7.80766	-4.51336	7.40215	1.32e-10	1.05e-08	13.2929
692089	SNORD19	small nucleolar RNA, C/D box 19	-3.41274	-4.33506	-2.49042	-0.645334	-7.36614	1.55e-10	1.2e-08	13.2841
55062	WIPI1	WD repeat domain, phosphoinositide interacting 1	3.56891	2.58867	4.54914	2.17829	7.24805	2.61e-10	1.86e-08	13.2677
94056	SYAP1	synapse associated protein 1	2.15716	1.56676	2.74756	5.44068	7.27374	2.33e-10	1.69e-08	13.265
5393	EXOSC9	exosome component 9	1.35785	0.986121	1.72958	5.10457	7.27181	2.35e-10	1.7e-08	13.2633
2533	FYB1	FYN binding protein 1	3.59192	2.6096	4.57425	6.75581	7.27932	2.28e-10	1.67e-08	13.2461
100272147	CMC4	C-X9-C motif containing 4	1.88387	1.36531	2.40244	1.91913	7.23213	2.8e-10	1.97e-08	13.2022
51004	COQ6	coenzyme Q6, monooxygenase	-1.46431	-1.86758	-1.06105	3.62796	-7.22869	2.85e-10	1.99e-08	13.1896
51726	DNAJB11	DnaJ heat shock protein family (Hsp40) member B11	1.4796	1.07357	1.88563	6.11369	7.25444	2.54e-10	1.82e-08	13.1488
2720	GLB1	galactosidase beta 1	-2.0417	-2.60432	-1.47908	5.66446	-7.22434	2.9e-10	2.02e-08	13.1246
2332	FMR1	FMRP translational regulator 1	1.63721	1.18651	2.0879	4.93576	7.23168	2.81e-10	1.97e-08	13.1094
54927	CHCHD3	coiled-coil-helix-coiled-coil-helix domain containing 3	1.47394	1.06849	1.8794	5.29601	7.2369	2.74e-10	1.94e-08	13.1006
7381	UQCRB	ubiquinol-cytochrome c reductase binding protein	2.18037	1.58104	2.77969	7.04028	7.24246	2.68e-10	1.9e-08	13.0758
10376	TUBA1B	tubulin alpha 1b	-1.97592	-2.52173	-1.43011	7.20364	-7.20684	3.13e-10	2.14e-08	12.9738
134218	DNAJC21	DnaJ heat shock protein family (Hsp40) member C21	1.30954	0.947948	1.67114	5.92595	7.20967	3.1e-10	2.12e-08	12.9679
9349	RPL23	ribosomal protein L23	2.06956	1.49841	2.64071	9.73812	7.21352	3.04e-10	2.1e-08	12.9356
56943	ENY2	ENY2 transcription and export complex 2 subunit	1.56907	1.13502	2.00311	6.06096	7.19659	3.28e-10	2.23e-08	12.899
2803	GOLGA4	golgin A4	1.91234	1.38325	2.44142	6.35779	7.19548	3.3e-10	2.23e-08	12.891
2681	GGTA1	glycoprotein alpha-galactosyltransferase 1 (inactive)	6.69367	4.83242	8.55492	0.179103	7.15943	3.86e-10	2.57e-08	12.8753
57187	THOC2	THO complex 2	1.85089	1.33774	2.36404	6.82844	7.18047	3.52e-10	2.37e-08	12.813
4669	NAGLU	N-acetyl-alpha-glucosaminidase	-2.66423	-3.4075	-1.92095	4.13809	-7.13577	4.29e-10	2.82e-08	12.7958
6590	SLPI	secretory leukocyte peptidase inhibitor	9.37875	6.76913	11.9884	-1.37903	7.15462	3.95e-10	2.62e-08	12.7941
259282	BOD1L1	biorientation of chromosomes in cell division 1 like 1	2.66609	1.9266	3.40559	7.2092	7.17723	3.57e-10	2.39e-08	12.7916
83478	ARHGAP24	Rho GTPase activating protein 24	6.0122	4.33739	7.68702	-0.291019	7.14636	4.09e-10	2.71e-08	12.7733
8447	DOC2B	double C2 domain beta	6.668	4.83024	8.50577	-3.85863	7.2231	2.92e-10	2.02e-08	12.7565
4659	PPP1R12A	protein phosphatase 1 regulatory subunit 12A	2.19622	1.58571	2.80673	7.17211	7.16142	3.83e-10	2.56e-08	12.7258
51207	DUSP13	dual specificity phosphatase 13	5.77694	4.19136	7.36252	-4.92652	7.25319	2.55e-10	1.82e-08	12.7075
999	CDH1	cadherin 1	6.98122	5.04592	8.91652	-2.87347	7.18126	3.51e-10	2.37e-08	12.6794
219670	ENKUR	enkurin, TRPC channel interacting protein	5.27227	3.81831	6.72623	-3.34475	7.21877	2.97e-10	2.05e-08	12.6552
55287	TMEM40	transmembrane protein 40	5.91883	4.28355	7.5541	-3.77651	7.20549	3.15e-10	2.15e-08	12.6426
51574	LARP7	La ribonucleoprotein 7, transcriptional regulator	1.97212	1.42207	2.52217	6.09542	7.13754	4.25e-10	2.8e-08	12.6387
518	ATP5MC3	ATP synthase membrane subunit c locus 3	-1.71629	-2.1962	-1.23638	6.24329	-7.11949	4.61e-10	3.01e-08	12.6315
9880	ZBTB39	zinc finger and BTB domain containing 39	-3.32363	-4.25607	-2.39119	4.33934	-7.09594	5.11e-10	3.25e-08	12.609
671	BPI	bactericidal permeability increasing protein	9.97268	7.17136	12.774	0.738851	7.08708	5.31e-10	3.37e-08	12.5865
8394	PIP5K1A	phosphatidylinositol-4-phosphate 5-kinase type 1 alpha	-1.53648	-1.96744	-1.10553	5.42735	-7.09764	5.07e-10	3.24e-08	12.5764
100506032	NA	NA	2.41868	1.74024	3.09712	3.93608	7.09719	5.08e-10	3.24e-08	12.5734
57730	ANKRD36B	ankyrin repeat domain 36B	2.54127	1.82998	3.25257	5.79316	7.11244	4.75e-10	3.1e-08	12.5551
7850	IL1R2	interleukin 1 receptor type 2	7.11407	5.11983	9.1083	-1.37058	7.10166	4.98e-10	3.21e-08	12.5413
728642	CDK11A	cyclin dependent kinase 11A	2.395	1.72422	3.06577	5.74578	7.10795	4.84e-10	3.15e-08	12.5194
29789	OLA1	Obg like ATPase 1	1.48147	1.06641	1.89653	6.16394	7.10555	4.9e-10	3.17e-08	12.5046
55041	PLEKHB2	pleckstrin homology domain containing B2	-1.77275	-2.27098	-1.27451	6.42127	-7.08317	5.4e-10	3.4e-08	12.4777
51411	BIN2	bridging integrator 2	1.93002	1.38902	2.47102	7.39419	7.10201	4.97e-10	3.21e-08	12.4642
9203	ZMYM3	zinc finger MYM-type containing 3	-2.09545	-2.68564	-1.50527	6.03358	-7.06817	5.77e-10	3.61e-08	12.456
25980	AAR2	AAR2 splicing factor	-1.86247	-2.38792	-1.33703	4.94955	-7.05632	6.08e-10	3.79e-08	12.4448
26268	FBXO9	F-box protein 9	1.55716	1.1196	1.99473	5.52428	7.0845	5.37e-10	3.39e-08	12.4287
148423	C1orf52	chromosome 1 open reading frame 52	1.32357	0.949965	1.69717	4.33427	7.05271	6.18e-10	3.84e-08	12.3772
6892	TAPBP	TAP binding protein	-1.98863	-2.55029	-1.42696	5.7489	-7.04845	6.29e-10	3.9e-08	12.3739
29914	UBIAD1	UbiA prenyltransferase domain containing 1	-2.23624	-2.86916	-1.60332	4.35835	-7.03376	6.71e-10	4.08e-08	12.3637
6152	RPL24	ribosomal protein L24	2.1477	1.54346	2.75194	8.21841	7.07592	5.58e-10	3.5e-08	12.3436
5834	PYGB	glycogen phosphorylase B	-1.85477	-2.37973	-1.3298	5.79413	-7.03356	6.72e-10	4.08e-08	12.3013
9889	ZBED4	zinc finger BED-type containing 4	-1.58459	-2.0329	-1.13628	6.21124	-7.03651	6.63e-10	4.05e-08	12.297
338339	CLEC4D	C-type lectin domain family 4 member D	7.81216	5.59887	10.0254	-1.63297	7.0267	6.92e-10	4.18e-08	12.2165
10250	SRRM1	serine and arginine repetitive matrix 1	1.50185	1.07727	1.92643	7.1111	7.04187	6.48e-10	3.99e-08	12.2136
11140	CDC37	cell division cycle 37, HSP90 cochaperone	1.59983	1.14727	2.05239	7.2096	7.03744	6.6e-10	4.04e-08	12.1876
79663	HSPBAP1	HSPB1 associated protein 1	2.03204	1.45453	2.60956	3.57932	7.00469	7.63e-10	4.57e-08	12.1846
1936	EEF1D	eukaryotic translation elongation factor 1 delta	2.04785	1.46862	2.62708	8.15333	7.03825	6.58e-10	4.04e-08	12.1817
407043	MIR7-1	microRNA 7-1	-3.25352	-4.17266	-2.33437	1.03499	-7.04673	6.34e-10	3.92e-08	12.1817
51631	LUC7L2	LUC7 like 2, pre-mRNA splicing factor	1.43159	1.02618	1.83699	6.51056	7.02994	6.83e-10	4.13e-08	12.1703
100422885	MIR1244-2	microRNA 1244-2	4.46818	3.19786	5.7385	-0.289919	7.00223	7.71e-10	4.61e-08	12.1434
9777	TM9SF4	transmembrane 9 superfamily member 4	-1.50308	-1.93059	-1.07557	5.91838	-6.9993	7.81e-10	4.65e-08	12.1287
8875	VNN2	vanin 2	5.86564	4.19203	7.53926	2.17335	6.97715	8.6e-10	5.1e-08	12.1087
5690	PSMB2	proteasome 20S subunit beta 2	-1.42183	-1.82663	-1.01704	5.67978	-6.99248	8.05e-10	4.78e-08	12.1025
283392	TRHDE-AS1	TRHDE antisense RNA 1	6.30544	4.53734	8.07354	-5.00404	7.09948	5.03e-10	3.23e-08	12.0986
23225	NUP210	nucleoporin 210	-2.14481	-2.75421	-1.53542	7.63063	-7.0066	7.56e-10	4.55e-08	12.087
2746	GLUD1	glutamate dehydrogenase 1	-1.54766	-1.98992	-1.10539	6.80901	-6.96637	9.02e-10	5.28e-08	11.9583
22938	SNW1	SNW domain containing 1	1.16064	0.829446	1.49183	6.57947	6.97643	8.63e-10	5.1e-08	11.9394
347734	SLC35B2	solute carrier family 35 member B2	-1.81142	-2.33116	-1.29169	4.82006	-6.93833	1.02e-09	5.85e-08	11.9356
22901	ARSG	arylsulfatase G	4.28389	3.06084	5.50695	-0.826768	6.97284	8.77e-10	5.16e-08	11.9351
81614	NIPA2	NIPA magnesium transporter 2	-1.567	-2.01645	-1.11755	5.45744	-6.94079	1.01e-09	5.8e-08	11.9147
3054	HCFC1	host cell factor C1	-1.50535	-1.93584	-1.07486	7.02192	-6.96128	9.22e-10	5.37e-08	11.9115
54499	TMCO1	transmembrane and coiled-coil domains 1	1.49328	1.06656	1.92	6.01842	6.96657	9.01e-10	5.28e-08	11.9047
23654	PLXNB2	plexin B2	-2.8412	-3.65516	-2.02723	7.29411	-6.94889	9.74e-10	5.65e-08	11.8922
10445	MCRS1	microspherule protein 1	-1.52148	-1.95783	-1.08513	5.46959	-6.94137	1.01e-09	5.8e-08	11.8907
6429	SRSF4	serine and arginine rich splicing factor 4	1.69073	1.20736	2.1741	6.34007	6.96329	9.14e-10	5.34e-08	11.8835
5198	PFAS	phosphoribosylformylglycinamidine synthase	-2.40586	-3.09886	-1.71287	5.41888	-6.91126	1.15e-09	6.55e-08	11.8169
140890	SREK1	splicing regulatory glutamic acid and lysine rich protein 1	1.79261	1.27889	2.30633	7.1064	6.94665	9.84e-10	5.69e-08	11.8031
79887	PLBD1	phospholipase B domain containing 1	7.4632	5.3087	9.61769	1.61663	6.896	1.23e-09	6.96e-08	11.7809
283450	HECTD4	HECT domain E3 ubiquitin protein ligase 4	-1.48099	-1.9073	-1.05468	6.56173	-6.91586	1.13e-09	6.44e-08	11.7677
55851	PSENEN	presenilin enhancer, gamma-secretase subunit	-1.98917	-2.56384	-1.4145	4.17191	-6.89084	1.26e-09	7.06e-08	11.7545
4259	MGST3	microsomal glutathione S-transferase 3	-2.37168	-3.05711	-1.68625	4.56025	-6.8883	1.27e-09	7.12e-08	11.7454
64834	ELOVL1	ELOVL fatty acid elongase 1	-2.02982	-2.61598	-1.44366	5.1945	-6.89382	1.24e-09	6.99e-08	11.7233
57609	DIP2B	disco interacting protein 2 homolog B	-1.87948	-2.42224	-1.33672	6.45168	-6.89366	1.24e-09	6.99e-08	11.7057
23224	SYNE2	spectrin repeat containing nuclear envelope protein 2	5.61094	3.98734	7.23454	2.6584	6.87977	1.32e-09	7.33e-08	11.6912
80254	CEP63	centrosomal protein 63	1.46221	1.04063	1.88379	5.47066	6.9048	1.18e-09	6.72e-08	11.6614
65109	UPF3B	UPF3B regulator of nonsense mediated mRNA decay	2.75767	1.96058	3.55477	4.74408	6.88733	1.28e-09	7.13e-08	11.6065
29796	UQCR10	ubiquinol-cytochrome c reductase, complex III subunit X	-1.82146	-2.35002	-1.29291	4.89895	-6.8604	1.43e-09	7.93e-08	11.5831
406934	MIR142	microRNA 142	3.35214	2.37711	4.32717	2.3478	6.84419	1.54e-09	8.42e-08	11.5482
54455	FBXO42	F-box protein 42	-1.75836	-2.27091	-1.24581	4.76754	-6.8295	1.64e-09	8.88e-08	11.4938
10311	VPS26C	VPS26 endosomal protein sorting factor C	-1.70008	-2.19468	-1.20548	5.94466	-6.84283	1.55e-09	8.44e-08	11.4846
90701	SEC11C	SEC11 homolog C, signal peptidase complex subunit	2.42175	1.71682	3.12668	3.66824	6.83919	1.57e-09	8.53e-08	11.457
573	BAG1	BAG cochaperone 1	1.41433	1.00403	1.82463	6.35346	6.86228	1.42e-09	7.89e-08	11.4525
3064	HTT	huntingtin	-1.61666	-2.08664	-1.14668	6.83869	-6.8479	1.51e-09	8.34e-08	11.4423
80208	SPG11	SPG11 vesicle trafficking associated, spatacsin	-1.40927	-1.81917	-0.999373	6.93898	-6.84441	1.54e-09	8.42e-08	11.4317
29115	SAP30BP	SAP30 binding protein	1.36547	0.968491	1.76246	5.63522	6.84747	1.52e-09	8.34e-08	11.4125
339123	JMJD8	jumonji domain containing 8	-1.85188	-2.39403	-1.30973	3.60724	-6.80007	1.87e-09	9.98e-08	11.3819
340543	TCEAL5	transcription elongation factor A like 5	5.1515	3.6621	6.6409	-3.64742	6.8856	1.28e-09	7.16e-08	11.3543
51116	MRPS2	mitochondrial ribosomal protein S2	-1.99901	-2.58472	-1.4133	4.52155	-6.79443	1.91e-09	1.02e-07	11.3326
6154	RPL26	ribosomal protein L26	1.92251	1.36306	2.48196	9.65705	6.84112	1.56e-09	8.48e-08	11.329
389217	SETP20	SET pseudogene 20	3.96177	2.80533	5.11821	-0.855523	6.81999	1.71e-09	9.23e-08	11.3073
2356	FPGS	folylpolyglutamate synthase	-2.04496	-2.64358	-1.44633	6.01049	-6.80061	1.86e-09	9.98e-08	11.2991
55297	CCDC91	coiled-coil domain containing 91	2.00321	1.41686	2.58955	4.86549	6.80128	1.86e-09	9.98e-08	11.2607
25790	CFAP45	cilia and flagella associated protein 45	3.13134	2.21049	4.05219	0.952426	6.76958	2.13e-09	1.12e-07	11.2322
10490	VTI1B	vesicle transport through interaction with t-SNAREs 1B	1.41471	1.0002	1.82921	4.55781	6.79447	1.91e-09	1.02e-07	11.2289
8818	DPM2	dolichyl-phosphate mannosyltransferase subunit 2, regulatory	-2.35853	-3.05343	-1.66363	3.63603	-6.75676	2.25e-09	1.18e-07	11.2009
100130331	LOC100130331	POTE ankyrin domain family, member F pseudogene	4.24099	2.99623	5.48575	-0.820608	6.78267	2.01e-09	1.07e-07	11.1991
6286	S100P	S100 calcium binding protein P	7.25086	5.11428	9.38743	0.268103	6.75601	2.26e-09	1.18e-07	11.1888
10869	USP19	ubiquitin specific peptidase 19	-1.47137	-1.90372	-1.03901	5.95341	-6.77479	2.08e-09	1.1e-07	11.167
283373	ANKRD52	ankyrin repeat domain 52	-1.90414	-2.46528	-1.343	5.62736	-6.75532	2.27e-09	1.18e-07	11.1406
55751	TMEM184C	transmembrane protein 184C	-2.16066	-2.79865	-1.52267	4.19266	-6.74202	2.4e-09	1.24e-07	11.1397
2352	FOLR3	folate receptor gamma	6.5856	4.65057	8.52062	-2.79228	6.77527	2.08e-09	1.1e-07	11.1161
55624	POMGNT1	protein O-linked mannose N-acetylglucosaminyltransferase 1 (beta 1,2-)	-1.62344	-2.10248	-1.1444	4.88644	-6.74656	2.36e-09	1.21e-07	11.1138
257106	ARHGAP30	Rho GTPase activating protein 30	1.89715	1.34049	2.45382	7.56831	6.78462	2e-09	1.06e-07	11.0981
23332	CLASP1	cytoplasmic linker associated protein 1	-1.33433	-1.72787	-0.940791	6.34787	-6.74987	2.32e-09	1.2e-07	11.0657
2098	ESD	esterase D	-1.73699	-2.25002	-1.22395	6.27592	-6.74016	2.42e-09	1.24e-07	11.0258
5160	PDHA1	pyruvate dehydrogenase E1 subunit alpha 1	1.145	0.80744	1.48255	5.96412	6.75269	2.29e-09	1.19e-07	10.9908
6294	SAFB	scaffold attachment factor B	1.25467	0.884848	1.62449	6.6597	6.75395	2.28e-09	1.19e-07	10.9831
728358	DEFA1B	defensin alpha 1B	11.5616	8.12831	14.9948	-0.0661673	6.70393	2.84e-09	1.42e-07	10.9763
11018	TMED1	transmembrane p24 trafficking protein 1	-1.73518	-2.25036	-1.21999	4.12333	-6.705	2.82e-09	1.42e-07	10.9742
83746	L3MBTL2	L3MBTL histone methyl-lysine binding protein 2	-1.66162	-2.15455	-1.16869	4.65743	-6.71067	2.75e-09	1.39e-07	10.9687
51340	CRNKL1	crooked neck pre-mRNA splicing factor 1	1.268	0.892758	1.64324	5.53969	6.72712	2.56e-09	1.31e-07	10.9179
10423	CDIPT	CDP-diacylglycerol--inositol 3-phosphatidyltransferase	-1.73267	-2.2476	-1.21773	5.27932	-6.69859	2.9e-09	1.44e-07	10.8878
51260	PBDC1	polysaccharide biosynthesis domain containing 1	1.88984	1.32903	2.45066	4.22244	6.70853	2.78e-09	1.4e-07	10.8772
4332	MNDA	myeloid cell nuclear differentiation antigen	6.28316	4.41825	8.14806	4.66483	6.70716	2.8e-09	1.41e-07	10.856
26073	POLDIP2	DNA polymerase delta interacting protein 2	-1.23038	-1.59576	-0.864997	5.79469	-6.70363	2.84e-09	1.42e-07	10.8559
9670	IPO13	importin 13	-1.68182	-2.18304	-1.1806	4.55389	-6.67993	3.15e-09	1.54e-07	10.8422
51809	GALNT7	polypeptide N-acetylgalactosaminyltransferase 7	-2.25699	-2.92941	-1.58457	5.87396	-6.682	3.12e-09	1.53e-07	10.8392
84265	POLR3GL	RNA polymerase III subunit GL	1.57412	1.10689	2.04136	4.96314	6.7069	2.8e-09	1.41e-07	10.831
257160	RNF214	ring finger protein 214	1.31694	0.925676	1.7082	4.72683	6.70061	2.88e-09	1.43e-07	10.8284
79176	FBXL15	F-box and leucine rich repeat protein 15	-3.46853	-4.4972	-2.43986	0.207631	-6.71256	2.73e-09	1.39e-07	10.8262
100505490	NA	NA	-2.65415	-3.44047	-1.86784	0.285918	-6.71967	2.65e-09	1.35e-07	10.8183
284695	ZNF326	zinc finger protein 326	1.96036	1.37807	2.54265	5.86829	6.70211	2.86e-09	1.42e-07	10.7929
113419	TEX261	testis expressed 261	-1.5996	-2.07648	-1.12273	5.39566	-6.67768	3.18e-09	1.55e-07	10.7891
548645	DNAJC25	DnaJ heat shock protein family (Hsp40) member C25	1.71884	1.20533	2.23235	3.16558	6.66353	3.38e-09	1.63e-07	10.7774
23568	ARL2BP	ADP ribosylation factor like GTPase 2 binding protein	-1.77569	-2.30619	-1.24519	5.37758	-6.66345	3.38e-09	1.63e-07	10.7654
51575	ESF1	ESF1 nucleolar pre-rRNA processing protein homolog	2.44753	1.71772	3.17733	4.5198	6.67632	3.2e-09	1.56e-07	10.7294
10970	CKAP4	cytoskeleton associated protein 4	5.6748	3.97526	7.37434	1.95125	6.64719	3.63e-09	1.73e-07	10.7229
55421	NCBP3	nuclear cap binding subunit 3	1.37303	0.964136	1.78192	5.76176	6.6848	3.08e-09	1.52e-07	10.7151
140803	TRPM6	transient receptor potential cation channel subfamily M member 6	6.39651	4.49515	8.29786	-2.98869	6.69728	2.92e-09	1.44e-07	10.7039
10162	LPCAT3	lysophosphatidylcholine acyltransferase 3	-1.91605	-2.48978	-1.34232	5.20563	-6.64841	3.61e-09	1.73e-07	10.6964
254359	ZDHHC24	zinc finger DHHC-type containing 24	-2.2874	-2.97392	-1.60087	3.65339	-6.63286	3.86e-09	1.82e-07	10.686
5297	PI4KA	phosphatidylinositol 4-kinase alpha	-1.25688	-1.63188	-0.881887	7.27637	-6.67245	3.25e-09	1.58e-07	10.6633
3148	HMGB2	high mobility group box 2	2.3827	1.67268	3.09272	7.84311	6.68062	3.14e-09	1.54e-07	10.6515
10917	BTNL3	butyrophilin like 3	5.98462	4.21127	7.75796	-4.77858	6.71833	2.66e-09	1.36e-07	10.6136
81605	URM1	ubiquitin related modifier 1	-1.59193	-2.06988	-1.11397	5.16354	-6.63058	3.9e-09	1.83e-07	10.6032
6500	SKP1	S-phase kinase associated protein 1	1.39577	0.978695	1.81284	7.09531	6.66226	3.4e-09	1.64e-07	10.585
10299	MARCHF6	membrane associated ring-CH-type finger 6	-1.52346	-1.97967	-1.06726	7.24405	-6.64801	3.62e-09	1.73e-07	10.5821
4048	LTA4H	leukotriene A4 hydrolase	1.79471	1.25746	2.33196	6.90146	6.65023	3.58e-09	1.72e-07	10.5353
256435	ST6GALNAC3	ST6 N-acetylgalactosaminide alpha-2,6-sialyltransferase 3	6.66994	4.66979	8.6701	-2.68453	6.6386	3.77e-09	1.79e-07	10.5342
9470	EIF4E2	eukaryotic translation initiation factor 4E family member 2	1.48261	1.03768	1.92753	4.89479	6.6337	3.85e-09	1.82e-07	10.5265
26504	CNNM4	cyclin and CBS domain divalent metal cation transport mediator 4	-1.93043	-2.51309	-1.34776	4.36436	-6.5956	4.54e-09	2.09e-07	10.5264
84975	MFSD5	major facilitator superfamily domain containing 5	-2.38461	-3.10486	-1.66436	3.65422	-6.59104	4.63e-09	2.13e-07	10.5126
11180	WDR6	WD repeat domain 6	-2.01315	-2.61882	-1.40747	6.59333	-6.6169	4.14e-09	1.94e-07	10.4924
26769	SNORD81	small nucleolar RNA, C/D box 81	-3.37087	-4.38082	-2.36092	-0.139856	-6.64447	3.67e-09	1.75e-07	10.4903
7555	CNBP	CCHC-type zinc finger nucleic acid binding protein	1.18566	0.830083	1.54124	8.23135	6.63809	3.78e-09	1.79e-07	10.4668
100506294	NA	NA	1.66444	1.1614	2.16749	2.76588	6.58695	4.71e-09	2.16e-07	10.4655
9914	ATP2C2	ATPase secretory pathway Ca2+ transporting 2	5.02538	3.50979	6.54096	-2.21521	6.60096	4.43e-09	2.06e-07	10.4004
1212	CLTB	clathrin light chain B	1.8677	1.30445	2.43095	4.72608	6.60122	4.43e-09	2.06e-07	10.3892
5710	PSMD4	proteasome 26S subunit ubiquitin receptor, non-ATPase 4	1.3506	0.943894	1.7573	6.34095	6.61098	4.25e-09	1.99e-07	10.3754
221154	MICU2	mitochondrial calcium uptake 2	1.28616	0.898199	1.67412	5.3731	6.59974	4.46e-09	2.07e-07	10.3719
23360	FNBP4	formin binding protein 4	1.18282	0.826296	1.53934	6.98869	6.60465	4.36e-09	2.04e-07	10.3458
374969	SVBP	small vasohibin binding protein	1.32862	0.925903	1.73133	3.65834	6.56782	5.12e-09	2.31e-07	10.344
199953	TMEM201	transmembrane protein 201	-2.44988	-3.19452	-1.70524	4.01732	-6.54963	5.54e-09	2.49e-07	10.3375
58517	RBM25	RNA binding motif protein 25	2.03561	1.4214	2.64982	7.76669	6.59773	4.5e-09	2.08e-07	10.3003
1982	EIF4G2	eukaryotic translation initiation factor 4 gamma 2	-1.28229	-1.66921	-0.895382	9.64046	-6.59772	4.5e-09	2.08e-07	10.2962
5713	PSMD7	proteasome 26S subunit, non-ATPase 7	1.15744	0.807219	1.50765	5.37827	6.57929	4.87e-09	2.22e-07	10.2864
168537	GIMAP7	GTPase, IMAP family member 7	5.70205	3.96504	7.43907	0.794305	6.535	5.9e-09	2.64e-07	10.2776
55031	USP47	ubiquitin specific peptidase 47	1.23789	0.863343	1.61243	6.52203	6.57958	4.86e-09	2.22e-07	10.2523
379025	PSMA3-AS1	PSMA3 antisense RNA 1	1.43574	1.00115	1.87034	6.55595	6.57675	4.92e-09	2.24e-07	10.2338
2153	F5	coagulation factor V	5.69084	3.95086	7.43081	0.547468	6.51106	6.54e-09	2.89e-07	10.18
4317	MMP8	matrix metallopeptidase 8	9.63345	6.68713	12.5798	-0.0687207	6.50911	6.6e-09	2.9e-07	10.1707
29855	UBN1	ubinuclein 1	1.4259	0.992985	1.85881	6.44688	6.55704	5.36e-09	2.42e-07	10.1536
1337	COX6A1	cytochrome c oxidase subunit 6A1	-1.78248	-2.32633	-1.23864	5.27879	-6.52481	6.16e-09	2.75e-07	10.1466
84843	NA	NA	-3.11074	-4.05636	-2.16512	0.406602	-6.54885	5.56e-09	2.5e-07	10.1431
10927	SPIN1	spindlin 1	-1.94278	-2.53576	-1.34981	6.29459	-6.52238	6.23e-09	2.77e-07	10.1333
5862	RAB2A	RAB2A, member RAS oncogene family	1.54029	1.07157	2.009	5.33932	6.54203	5.72e-09	2.56e-07	10.1266
100288332	NPIPA5	nuclear pore complex interacting protein family member A5	2.29859	1.59568	3.00149	3.27331	6.50998	6.57e-09	2.89e-07	10.0944
5863	RGL2	ral guanine nucleotide dissociation stimulator like 2	-2.35219	-3.07459	-1.62979	4.56372	-6.48208	7.41e-09	3.19e-07	10.0333
100128364	NA	NA	5.06506	3.53009	6.60003	-4.35848	6.56904	5.09e-09	2.31e-07	10.033
8545	CGGBP1	CGG triplet repeat binding protein 1	-1.35843	-1.77351	-0.943338	6.99432	-6.515	6.43e-09	2.84e-07	10.023
64210	MMS19	MMS19 homolog, cytosolic iron-sulfur assembly component	-1.14139	-1.49066	-0.792111	5.90693	-6.50553	6.7e-09	2.94e-07	10.0172
5926	ARID4A	AT-rich interaction domain 4A	2.27816	1.58262	2.9737	6.46062	6.5205	6.28e-09	2.78e-07	9.99781
100271831	NA	NA	3.88074	2.70473	5.05675	-4.85616	6.56933	5.08e-09	2.31e-07	9.96848
57178	ZMIZ1	zinc finger MIZ-type containing 1	-2.49483	-3.25932	-1.73035	7.74275	-6.4967	6.96e-09	3.04e-07	9.93466
79908	BTNL8	butyrophilin like 8	6.48862	4.49911	8.47813	-3.19846	6.4927	7.08e-09	3.08e-07	9.92896
9236	CCPG1	cell cycle progression 1	2.01865	1.39993	2.63738	6.03269	6.49505	7.01e-09	3.06e-07	9.89643
11168	PSIP1	PC4 and SFRS1 interacting protein 1	1.78968	1.2411	2.33826	6.63994	6.49459	7.02e-09	3.06e-07	9.88225
81030	ZBP1	Z-DNA binding protein 1	5.16018	3.5679	6.75247	-0.861288	6.45154	8.45e-09	3.63e-07	9.88008
10928	RALBP1	ralA binding protein 1	1.71712	1.19018	2.24406	6.98132	6.48717	7.25e-09	3.14e-07	9.83883
1615	DARS1	aspartyl-tRNA synthetase 1	1.49481	1.03583	1.9538	6.75325	6.48346	7.37e-09	3.18e-07	9.83276
10625	IVNS1ABP	influenza virus NS1A binding protein	2.01485	1.39626	2.63343	6.86346	6.48425	7.34e-09	3.18e-07	9.83066
6710	SPTB	spectrin beta, erythrocytic	4.52446	3.12282	5.9261	1.5204	6.42611	9.43e-09	3.99e-07	9.82971
5475	PPEF1	protein phosphatase with EF-hand domain 1	4.82713	3.35399	6.30027	-4.83279	6.52325	6.21e-09	2.76e-07	9.8143
26610	ELP4	elongator acetyltransferase complex subunit 4	-1.90194	-2.49171	-1.31218	3.57922	-6.42002	9.68e-09	4.08e-07	9.80711
91949	COG7	component of oligomeric golgi complex 7	-1.31021	-1.7164	-0.904017	4.1347	-6.42138	9.62e-09	4.07e-07	9.78635
5720	PSME1	proteasome activator subunit 1	1.44676	1.00193	1.8916	7.56518	6.47463	7.65e-09	3.29e-07	9.7797
94005	PIGS	phosphatidylinositol glycan anchor biosynthesis class S	-1.66071	-2.17366	-1.14776	5.81505	-6.44522	8.69e-09	3.71e-07	9.77266
79937	CNTNAP3	contactin associated protein family member 3	6.91267	4.77788	9.04745	-3.79286	6.4463	8.65e-09	3.7e-07	9.70902
4973	OLR1	oxidized low density lipoprotein receptor 1	6.64562	4.58009	8.71114	-1.71049	6.40506	1.03e-08	4.32e-07	9.70149
55692	LUC7L	LUC7 like	1.4372	0.993122	1.88127	5.54355	6.44284	8.78e-09	3.74e-07	9.69402
93210	PGAP3	post-GPI attachment to proteins phospholipase 3	-2.5548	-3.35042	-1.75919	3.78741	-6.39254	1.09e-08	4.51e-07	9.6931
5428	POLG	DNA polymerase gamma, catalytic subunit	-1.08008	-1.4145	-0.74567	6.1764	-6.42971	9.29e-09	3.95e-07	9.67508
8932	MBD2	methyl-CpG binding domain protein 2	1.48568	1.02547	1.94589	5.83634	6.4267	9.41e-09	3.99e-07	9.61421
4635	MYL4	myosin light chain 4	5.67933	3.90915	7.44951	-1.38362	6.38701	1.12e-08	4.6e-07	9.6107
2745	GLRX	glutaredoxin	2.14534	1.47952	2.81117	4.73016	6.4144	9.92e-09	4.16e-07	9.60113
7009	TMBIM6	transmembrane BAX inhibitor motif containing 6	-1.19589	-1.56676	-0.825023	8.534	-6.41935	9.71e-09	4.09e-07	9.55243
220906	WAC-AS1	WAC antisense RNA 1 (head to head)	1.75291	1.20768	2.29814	5.32924	6.40028	1.05e-08	4.39e-07	9.52258
57465	TBC1D24	TBC1 domain family member 24	-2.5007	-3.28462	-1.71677	3.55944	-6.35045	1.31e-08	5.29e-07	9.52116
100505889	NA	NA	-4.14163	-5.42678	-2.85647	-1.02168	-6.41554	9.87e-09	4.14e-07	9.51522
79033	ERI3	ERI1 exoribonuclease family member 3	-1.46563	-1.92402	-1.00725	4.73867	-6.36518	1.23e-08	5.03e-07	9.51058
64101	LRRC4	leucine rich repeat containing 4	4.13419	2.8378	5.43058	1.81105	6.34855	1.32e-08	5.31e-07	9.50917
6280	S100A9	S100 calcium binding protein A9	7.78146	5.35931	10.2036	5.93667	6.39555	1.08e-08	4.47e-07	9.50382
1350	COX7C	cytochrome c oxidase subunit 7C	1.65002	1.13697	2.16306	6.97943	6.40256	1.04e-08	4.35e-07	9.48464
84447	SYVN1	synoviolin 1	-2.01811	-2.65003	-1.38618	5.13402	-6.35767	1.27e-08	5.16e-07	9.47793
51742	ARID4B	AT-rich interaction domain 4B	2.12314	1.46205	2.78422	6.8421	6.39346	1.09e-08	4.5e-07	9.45551
407007	MIR222	microRNA 222	4.48249	3.08583	5.87916	-1.9425	6.38919	1.11e-08	4.56e-07	9.45311
83638	C11orf68	chromosome 11 open reading frame 68	-2.58446	-3.39691	-1.77202	3.71637	-6.33277	1.41e-08	5.61e-07	9.44675
118932	ANKRD22	ankyrin repeat domain 22	5.49948	3.77357	7.22539	-1.20592	6.3434	1.35e-08	5.42e-07	9.44177
619383	SCARNA9	small Cajal body-specific RNA 9	2.90403	1.99568	3.81238	4.87935	6.36453	1.23e-08	5.03e-07	9.42791
83986	FAM234A	family with sequence similarity 234 member A	-1.72024	-2.25911	-1.18137	5.7797	-6.35511	1.28e-08	5.21e-07	9.4125
84154	RPF2	ribosome production factor 2 homolog	1.74798	1.20014	2.29582	4.10947	6.3519	1.3e-08	5.27e-07	9.39122
284415	VSTM1	V-set and transmembrane domain containing 1	7.21564	4.9408	9.49048	0.798715	6.31456	1.52e-08	5.93e-07	9.37402
80742	PRR3	proline rich 3	-2.82807	-3.71711	-1.93904	0.868947	-6.33275	1.41e-08	5.61e-07	9.35139
65117	RSRC2	arginine and serine rich coiled-coil 2	1.43006	0.983117	1.877	7.15014	6.36975	1.2e-08	4.94e-07	9.34981
100133941	CD24	CD24 molecule	6.90964	4.73174	9.08754	2.13686	6.31591	1.51e-08	5.91e-07	9.34026
2219	FCN1	ficolin 1	7.45837	5.11179	9.80495	3.51882	6.32743	1.44e-08	5.72e-07	9.3151
23658	LSM5	LSM5 homolog, U6 small nuclear RNA and mRNA degradation associated	1.62141	1.11246	2.13036	4.73708	6.34214	1.35e-08	5.44e-07	9.30771
6147	RPL23A	ribosomal protein L23a	1.92553	1.32317	2.52789	8.1146	6.36374	1.23e-08	5.04e-07	9.30656
100506250	NA	NA	2.68135	1.83573	3.52697	2.70907	6.31241	1.54e-08	5.96e-07	9.30518
51720	UIMC1	ubiquitin interaction motif containing 1	1.1832	0.811677	1.55472	5.80057	6.34007	1.36e-08	5.47e-07	9.26398
10548	TM9SF1	transmembrane 9 superfamily member 1	-1.74492	-2.29625	-1.19359	4.67512	-6.3006	1.62e-08	6.22e-07	9.26247
51327	AHSP	alpha hemoglobin stabilizing protein	7.85092	5.36331	10.3385	-0.604535	6.28285	1.74e-08	6.65e-07	9.23203
8078	USP5	ubiquitin specific peptidase 5	-1.21401	-1.5964	-0.83161	6.07213	-6.32013	1.49e-08	5.86e-07	9.21672
646396	REREP3	arginine-glutamic acid dipeptide repeats pseudogene 3	4.55894	3.12436	5.99353	-2.22928	6.32639	1.45e-08	5.74e-07	9.21105
2984	GUCY2C	guanylate cyclase 2C	5.82776	4.00029	7.65522	-4.17769	6.3485	1.32e-08	5.31e-07	9.20067
9779	TBC1D5	TBC1 domain family member 5	-1.68677	-2.21915	-1.15439	6.75804	-6.30745	1.57e-08	6.05e-07	9.19732
2475	MTOR	mechanistic target of rapamycin kinase	-1.19954	-1.5778	-0.821284	6.42837	-6.31315	1.53e-08	5.95e-07	9.19551
29092	LINC00339	long intergenic non-protein coding RNA 339	-2.11726	-2.78961	-1.44492	3.18227	-6.26902	1.85e-08	6.96e-07	9.19069
6093	ROCK1	Rho associated coiled-coil containing protein kinase 1	1.74251	1.19472	2.29031	7.59988	6.33251	1.41e-08	5.61e-07	9.18532
25801	GCA	grancalcin	2.34195	1.60448	3.07942	5.3375	6.32196	1.47e-08	5.82e-07	9.18402
219402	MTIF3	mitochondrial translational initiation factor 3	1.7658	1.20955	2.32205	5.19942	6.31958	1.49e-08	5.86e-07	9.18374
4724	NDUFS4	NADH:ubiquinone oxidoreductase subunit S4	1.46163	1.00094	1.92232	5.09287	6.31609	1.51e-08	5.91e-07	9.18352
7443	VRK1	VRK serine/threonine kinase 1	1.34139	0.918566	1.76422	5.19093	6.31557	1.52e-08	5.91e-07	9.17797
646644	LLPHP3	LLPH pseudogene 3	1.44586	0.986811	1.9049	2.37278	6.27031	1.84e-08	6.93e-07	9.17786
6143	RPL19	ribosomal protein L19	1.76809	1.21229	2.32389	10.2847	6.33295	1.41e-08	5.61e-07	9.17338
5692	PSMB4	proteasome 20S subunit beta 4	-1.30778	-1.72042	-0.895146	6.18218	-6.30936	1.56e-08	6.01e-07	9.17194
100507029	NA	NA	-2.60443	-3.42842	-1.78044	0.759188	-6.29232	1.67e-08	6.41e-07	9.16758
3799	KIF5B	kinesin family member 5B	1.4826	1.01602	1.94918	7.75206	6.32586	1.45e-08	5.74e-07	9.15584
11333	PDAP1	PDGFA associated protein 1	1.34737	0.922772	1.77198	5.81068	6.31719	1.51e-08	5.91e-07	9.15363
9255	AIMP1	aminoacyl tRNA synthetase complex interacting multifunctional protein 1	1.1446	0.783562	1.50564	5.99569	6.31131	1.54e-08	5.98e-07	9.13526
56061	UBFD1	ubiquitin family domain containing 1	-1.68269	-2.21638	-1.149	5.45023	-6.27673	1.79e-08	6.81e-07	9.13398
728643	HNRNPA1P33	heterogeneous nuclear ribonucleoprotein A1 pseudogene 33	4.40965	3.01045	5.80886	-1.89604	6.27397	1.81e-08	6.88e-07	9.10275
5310	PKD1	polycystin 1, transient receptor potential channel interacting	-2.36112	-3.11075	-1.61148	6.06709	-6.27023	1.84e-08	6.93e-07	9.10039
63910	SLC17A9	solute carrier family 17 member 9	-3.20115	-4.21817	-2.18413	5.99277	-6.26607	1.87e-08	7.01e-07	9.09504
139285	AMER1	APC membrane recruitment protein 1	-2.21846	-2.92611	-1.51082	3.81573	-6.24102	2.08e-08	7.64e-07	9.07713
192111	PGAM5	PGAM family member 5, mitochondrial serine/threonine protein phosphatase	-1.88043	-2.47873	-1.28213	4.92515	-6.2569	1.95e-08	7.23e-07	9.07473
56947	MFF	mitochondrial fission factor	0.978971	0.669337	1.28861	5.69357	6.29419	1.66e-08	6.37e-07	9.07402
729013	ZBED5-AS1	ZBED5 antisense RNA 1	-2.6041	-3.43396	-1.77425	2.09831	-6.24703	2.03e-08	7.47e-07	9.06948
4831	NME2	NME/NM23 nucleoside diphosphate kinase 2	-3.20509	-4.22761	-2.18258	2.97939	-6.24005	2.09e-08	7.66e-07	9.06889
3184	HNRNPD	heterogeneous nuclear ribonucleoprotein D	2.12421	1.45285	2.79557	7.78885	6.2988	1.63e-08	6.26e-07	9.04111
728661	SLC35E2B	solute carrier family 35 member E2B	-1.65197	-2.17705	-1.12688	6.47171	-6.26313	1.9e-08	7.08e-07	9.00093
57179	KIAA1191	KIAA1191	-1.25423	-1.65404	-0.854423	5.41619	-6.24517	2.05e-08	7.52e-07	8.98809
29801	ZDHHC8	zinc finger DHHC-type palmitoyltransferase 8	-2.71621	-3.58421	-1.84822	5.01334	-6.22965	2.19e-08	7.94e-07	8.97792
80318	GKAP1	G kinase anchoring protein 1	2.1277	1.44778	2.80762	2.90034	6.22972	2.19e-08	7.94e-07	8.97686
84260	TCHP	trichoplein keratin filament binding	1.37306	0.936356	1.80976	4.73263	6.25926	1.93e-08	7.17e-07	8.96612
9209	LRRFIP2	LRR binding FLII interacting protein 2	1.54489	1.05458	2.0352	6.0845	6.27256	1.82e-08	6.9e-07	8.96087
3431	SP110	SP110 nuclear body protein	2.38244	1.62572	3.13915	5.54739	6.26765	1.86e-08	6.98e-07	8.9598
116936	SNORD139	small nucleolar RNA, C/D box 139	-3.22588	-4.25367	-2.19809	0.0278042	-6.24829	2.02e-08	7.45e-07	8.95637
81027	TUBB1	tubulin beta 1 class VI	3.00822	2.04441	3.97203	2.23548	6.2135	2.34e-08	8.4e-07	8.94481
81611	ANP32E	acidic nuclear phosphoprotein 32 family member E	1.79597	1.22578	2.36615	6.367	6.27049	1.84e-08	6.93e-07	8.94375
343990	CRACDL	CRACD like	4.88562	3.32467	6.44658	-2.31603	6.23085	2.18e-08	7.94e-07	8.93464
692202	SNORD88A	small nucleolar RNA, C/D box 88A	-3.57744	-4.71057	-2.44431	-2.2689	-6.28509	1.73e-08	6.6e-07	8.93107
84717	HDGFL2	HDGF like 2	1.36735	0.932261	1.80244	5.45628	6.25633	1.95e-08	7.23e-07	8.91254
6650	CAPN15	calpain 15	-2.07916	-2.74348	-1.41485	5.66246	-6.23064	2.18e-08	7.94e-07	8.91161
51635	DHRS7	dehydrogenase/reductase 7	1.51976	1.03574	2.00377	5.86008	6.25078	2e-08	7.38e-07	8.88016
343069	HNRNPCL1	heterogeneous nuclear ribonucleoprotein C like 1	5.09499	3.45981	6.73018	-1.33684	6.2029	2.45e-08	8.71e-07	8.86751
257415	FAM133B	family with sequence similarity 133 member B	1.60596	1.09201	2.11992	4.1927	6.22054	2.27e-08	8.19e-07	8.86749
8288	EPX	eosinophil peroxidase	5.86922	3.98067	7.75778	1.16796	6.18685	2.63e-08	9.17e-07	8.84612
100505981	NA	NA	5.7854	3.94739	7.62341	-4.48587	6.2662	1.87e-08	7.01e-07	8.84565
391267	ANKRD20A11P	ankyrin repeat domain 20 family member A11, pseudogene	5.15962	3.51702	6.80222	-3.67881	6.25322	1.98e-08	7.32e-07	8.84452
138474	TAF1L	TATA-box binding protein associated factor 1 like	-2.34207	-3.0949	-1.58923	1.9515	-6.19323	2.55e-08	8.98e-07	8.84212
56984	PSMG2	proteasome assembly chaperone 2	-1.52782	-2.01816	-1.03748	5.22079	-6.20288	2.45e-08	8.71e-07	8.83435
9885	OSBPL2	oxysterol binding protein like 2	1.27789	0.869212	1.68657	5.01268	6.22488	2.23e-08	8.08e-07	8.81889
340120	ANKRD34B	ankyrin repeat domain 34B	5.46198	3.72559	7.19837	-5.23873	6.26212	1.9e-08	7.1e-07	8.80964
3965	LGALS9	galectin 9	-1.87986	-2.4811	-1.27863	6.85841	-6.22443	2.24e-08	8.08e-07	8.79988
203427	SLC25A43	solute carrier family 25 member 43	-2.78574	-3.68462	-1.88687	3.16307	-6.16963	2.82e-08	9.78e-07	8.78598
79077	DCTPP1	dCTP pyrophosphatase 1	-1.85213	-2.44756	-1.2567	4.62694	-6.19236	2.56e-08	8.99e-07	8.78072
8884	SLC5A6	solute carrier family 5 member 6	-1.90053	-2.51241	-1.28864	4.63149	-6.18333	2.66e-08	9.27e-07	8.77944
7581	ZNF33A	zinc finger protein 33A	1.70815	1.1619	2.25441	6.03506	6.22517	2.23e-08	8.08e-07	8.77007
64582	GPR135	G protein-coupled receptor 135	-3.55661	-4.6976	-2.41561	0.00651906	-6.20542	2.43e-08	8.67e-07	8.76629
4716	NDUFB10	NADH:ubiquinone oxidoreductase subunit B10	1.39207	0.946563	1.83759	5.36261	6.22045	2.28e-08	8.19e-07	8.7631
79143	MBOAT7	membrane bound O-acyltransferase domain containing 7	-2.19624	-2.9001	-1.49238	7.19086	-6.2117	2.36e-08	8.45e-07	8.75812
51249	TMEM69	transmembrane protein 69	-1.8416	-2.43645	-1.24675	4.05809	-6.16319	2.9e-08	1e-06	8.74004
283358	B4GALNT3	beta-1,4-N-acetyl-galactosaminyltransferase 3	4.56958	3.10086	6.0383	-3.04178	6.19376	2.55e-08	8.98e-07	8.73852
644511	RPL13AP6	ribosomal protein L13a pseudogene 6	3.14882	2.13094	4.16671	2.37486	6.1584	2.96e-08	1.02e-06	8.72474
11112	HIBADH	3-hydroxyisobutyrate dehydrogenase	-1.97655	-2.61558	-1.33752	4.11428	-6.15751	2.97e-08	1.02e-06	8.71594
488	ATP2A2	ATPase sarcoplasmic/endoplasmic reticulum Ca2+ transporting 2	-1.46731	-1.93812	-0.996505	7.26386	-6.20437	2.44e-08	8.69e-07	8.71542
10443	N4BP2L2	NEDD4 binding protein 2 like 2	1.2516	0.850599	1.65261	7.07495	6.21348	2.34e-08	8.4e-07	8.69736
100507087	NA	NA	-3.55061	-4.69777	-2.40345	1.57427	-6.16166	2.92e-08	1e-06	8.68767
51510	CHMP5	charged multivesicular body protein 5	1.40453	0.953144	1.85592	5.12819	6.19442	2.54e-08	8.98e-07	8.68101
11285	B4GALT7	beta-1,4-galactosyltransferase 7	-1.52709	-2.02157	-1.0326	3.72181	-6.14791	3.1e-08	1.05e-06	8.68042
84304	NUDT22	nudix hydrolase 22	-1.9075	-2.52497	-1.29003	3.8856	-6.14991	3.07e-08	1.04e-06	8.67789
4070	TACSTD2	tumor associated calcium signal transducer 2	6.84604	4.63174	9.06033	-2.45856	6.15492	3.01e-08	1.02e-06	8.67593
399744	LINC00999	long intergenic non-protein coding RNA 999	-3.03791	-4.02165	-2.05417	1.67729	-6.14769	3.1e-08	1.05e-06	8.66492
100506960	NA	NA	-1.99136	-2.637	-1.34573	1.82715	-6.14018	3.2e-08	1.08e-06	8.65091
100422872	MIR1244-3	microRNA 1244-3	4.45946	3.01229	5.90662	-0.251382	6.13455	3.28e-08	1.1e-06	8.63178
10318	TNIP1	TNFAIP3 interacting protein 1	1.42668	0.968461	1.88489	7.13098	6.19831	2.5e-08	8.87e-07	8.62798
158	ADSL	adenylosuccinate lyase	1.3279	0.901141	1.75465	6.29374	6.19445	2.54e-08	8.98e-07	8.62741
5518	PPP2R1A	protein phosphatase 2 scaffold subunit Aalpha	-1.28234	-1.69516	-0.869519	6.93234	-6.18386	2.66e-08	9.27e-07	8.61944
6279	S100A8	S100 calcium binding protein A8	7.39173	5.00748	9.77598	4.59808	6.1718	2.8e-08	9.7e-07	8.61804
7307	U2AF1	U2 small nuclear RNA auxiliary factor 1	1.935	1.31301	2.55698	6.52664	6.19322	2.55e-08	8.98e-07	8.6178
340419	RSPO2	R-spondin 2	4.55648	3.0916	6.02136	-4.14311	6.19221	2.57e-08	8.99e-07	8.61016
7916	PRRC2A	proline rich coiled-coil 2A	-1.51476	-2.00464	-1.02488	5.63631	-6.15566	3e-08	1.02e-06	8.59439
2038	EPB42	erythrocyte membrane protein band 4.2	6.57316	4.4343	8.71203	-0.273098	6.11799	3.52e-08	1.17e-06	8.56365
6125	RPL5	ribosomal protein L5	1.6469	1.117	2.17679	10.0413	6.18721	2.62e-08	9.17e-07	8.56305
8721	EDF1	endothelial differentiation related factor 1	1.33546	0.905378	1.76554	6.81081	6.18158	2.68e-08	9.32e-07	8.56213
5313	PKLR	pyruvate kinase L/R	5.36552	3.63321	7.09783	-3.403	6.166	2.87e-08	9.9e-07	8.5482
85313	PPIL4	peptidylprolyl isomerase like 4	1.36023	0.920405	1.80005	5.30994	6.15677	2.98e-08	1.02e-06	8.53515
3833	KIFC1	kinesin family member C1	3.87491	2.61208	5.13774	1.17734	6.1085	3.66e-08	1.21e-06	8.53103
10910	SUGT1	SGT1 homolog, MIS12 kinetochore complex assembly cochaperone	1.35811	0.918788	1.79743	5.20222	6.15418	3.02e-08	1.03e-06	8.51327
7392	USF2	upstream transcription factor 2, c-fos interacting	1.53594	1.04003	2.03185	6.53037	6.16579	2.87e-08	9.9e-07	8.50563
80262	PHAF1	phagosome assembly factor 1	-2.26934	-3.0101	-1.52859	3.87972	-6.09879	3.82e-08	1.25e-06	8.49445
83786	FRMD8	FERM domain containing 8	-1.83667	-2.4349	-1.23843	5.08885	-6.11189	3.61e-08	1.2e-06	8.48464
124446	TMEM219	transmembrane protein 219	-1.73094	-2.29358	-1.1683	5.56498	-6.12446	3.42e-08	1.14e-06	8.46807
57038	RARS2	arginyl-tRNA synthetase 2, mitochondrial	0.94201	0.636199	1.24782	4.77965	6.13226	3.31e-08	1.11e-06	8.45912
6602	SMARCD1	SWI/SNF related, matrix associated, actin dependent regulator of chromatin, subfamily d, member 1	-1.38855	-1.84003	-0.937072	6.02106	-6.12269	3.45e-08	1.15e-06	8.44328
91942	NDUFAF2	NADH:ubiquinone oxidoreductase complex assembly factor 2	1.86594	1.25714	2.47473	2.94987	6.10162	3.77e-08	1.24e-06	8.42532
8379	MAD1L1	mitotic arrest deficient 1 like 1	1.31337	0.886561	1.74017	4.74023	6.12597	3.4e-08	1.14e-06	8.42236
5134	PDCD2	programmed cell death 2	1.08755	0.734939	1.44016	5.88405	6.14008	3.2e-08	1.08e-06	8.42185
286016	TPI1P2	triosephosphate isomerase 1 pseudogene 2	2.17779	1.4645	2.89109	0.624805	6.0781	4.16e-08	1.34e-06	8.40144
5688	PSMA7	proteasome 20S subunit alpha 7	1.34612	0.909903	1.78234	6.96556	6.14326	3.16e-08	1.07e-06	8.40067
55717	WDR11	WD repeat domain 11	-1.8332	-2.43173	-1.23467	5.81619	-6.09739	3.84e-08	1.25e-06	8.39954
283420	CLEC9A	C-type lectin domain containing 9A	7.6661	5.15625	10.1759	-1.69567	6.08059	4.12e-08	1.33e-06	8.39471
57650	CIP2A	cellular inhibitor of PP2A	2.03229	1.3698	2.69479	3.94817	6.10688	3.69e-08	1.22e-06	8.38943
353116	RILPL1	Rab interacting lysosomal protein like 1	2.12739	1.42942	2.82536	1.36629	6.06777	4.35e-08	1.39e-06	8.37782
1635	DCTD	dCMP deaminase	-1.18657	-1.57354	-0.799601	5.53271	-6.10431	3.73e-08	1.23e-06	8.37545
100505605	NA	NA	-2.54608	-3.38155	-1.71061	2.6628	-6.06677	4.37e-08	1.4e-06	8.36725
55317	AP5S1	adaptor related protein complex 5 subunit sigma 1	-1.65095	-2.19295	-1.10895	3.48856	-6.06395	4.42e-08	1.41e-06	8.35576
399909	PCNX3	pecanex 3	-1.773	-2.3523	-1.1937	5.41613	-6.09287	3.91e-08	1.27e-06	8.3549
123920	CMTM3	CKLF like MARVEL transmembrane domain containing 3	-2.20292	-2.92379	-1.48205	6.02981	-6.08358	4.07e-08	1.31e-06	8.34451
7157	TP53	tumor protein p53	-2.58077	-3.42512	-1.73643	5.61529	-6.08482	4.05e-08	1.31e-06	8.33801
692213	SNORD110	small nucleolar RNA, C/D box 110	-2.92451	-3.8815	-1.96753	-0.00281816	-6.08368	4.07e-08	1.31e-06	8.32254
55646	LYAR	Ly1 antibody reactive	2.1385	1.44051	2.83649	4.29479	6.0993	3.81e-08	1.25e-06	8.31231
441864	TARM1	T cell-interacting, activating receptor on myeloid cells 1	6.43277	4.33508	8.53045	-4.48555	6.10486	3.72e-08	1.23e-06	8.30945
55904	KMT2E	lysine methyltransferase 2E (inactive)	1.97612	1.33329	2.61894	7.4541	6.11983	3.49e-08	1.16e-06	8.30256
80233	FAAP100	FA core complex associated protein 100	-1.94498	-2.58264	-1.30732	5.03439	-6.07217	4.27e-08	1.37e-06	8.29606
29994	BAZ2B	bromodomain adjacent to zinc finger domain 2B	2.47993	1.67226	3.2876	6.85868	6.11258	3.6e-08	1.19e-06	8.28571
116236	ABHD15	abhydrolase domain containing 15	-2.96126	-3.93666	-1.98586	4.34822	-6.04384	4.81e-08	1.51e-06	8.26986
6181	RPLP2	ribosomal protein lateral stalk subunit P2	1.9619	1.32308	2.60071	9.38287	6.11393	3.58e-08	1.19e-06	8.25952
3636	INPPL1	inositol polyphosphate phosphatase like 1	-1.83479	-2.43372	-1.23586	6.9709	-6.09858	3.82e-08	1.25e-06	8.25423
2967	GTF2H3	general transcription factor IIH subunit 3	-2.30526	-3.06559	-1.54492	3.85339	-6.03574	4.98e-08	1.55e-06	8.24695
9648	GCC2	GRIP and coiled-coil domain containing 2	1.72666	1.16278	2.29054	6.08257	6.09593	3.86e-08	1.26e-06	8.23995
55303	GIMAP4	GTPase, IMAP family member 4	5.41548	3.62766	7.2033	0.767288	6.03019	5.1e-08	1.58e-06	8.22241
5900	RALGDS	ral guanine nucleotide dissociation stimulator	-2.18169	-2.89765	-1.46573	6.52275	-6.0663	4.38e-08	1.4e-06	8.20767
23247	KATNIP	katanin interacting protein	-1.62336	-2.15821	-1.0885	4.91986	-6.04222	4.85e-08	1.52e-06	8.20246
29893	PSMC3IP	PSMC3 interacting protein	1.93643	1.29659	2.57627	1.54411	6.02484	5.22e-08	1.61e-06	8.19445
5550	PREP	prolyl endopeptidase	-1.59972	-2.12666	-1.07278	4.83067	-6.04366	4.82e-08	1.51e-06	8.18929
4637	MYL6	myosin light chain 6	1.58534	1.06756	2.10311	8.71198	6.09537	3.87e-08	1.26e-06	8.18519
10952	SEC61B	SEC61 translocon subunit beta	-1.38215	-1.83674	-0.927555	5.26871	-6.05272	4.64e-08	1.47e-06	8.18342
100505633	LINC01133	long intergenic non-protein coding RNA 1133	5.36371	3.60567	7.12175	-4.22206	6.07372	4.24e-08	1.36e-06	8.17888
57821	CCDC181	coiled-coil domain containing 181	3.60827	2.41841	4.79814	-0.993778	6.03699	4.96e-08	1.54e-06	8.17302
10430	TMEM147	transmembrane protein 147	-1.55526	-2.06802	-1.0425	4.85292	-6.03816	4.93e-08	1.54e-06	8.1425
8559	PRPF18	pre-mRNA processing factor 18	1.18855	0.797689	1.5794	4.8791	6.05365	4.62e-08	1.47e-06	8.13133
9772	TMEM94	transmembrane protein 94	-1.97043	-2.61949	-1.32137	5.85497	-6.0436	4.82e-08	1.51e-06	8.12727
246184	CDC26	cell division cycle 26	1.30856	0.876379	1.74075	3.22677	6.02759	5.16e-08	1.59e-06	8.12202
79169	C1orf35	chromosome 1 open reading frame 35	1.76395	1.18231	2.34558	3.7121	6.03746	4.95e-08	1.54e-06	8.10232
1668	DEFA3	defensin alpha 3	11.1182	7.42794	14.8084	0.100082	5.99791	5.84e-08	1.76e-06	8.09598
9879	DDX46	DEAD-box helicase 46	1.67417	1.1249	2.22345	6.70739	6.06775	4.35e-08	1.39e-06	8.0944
6503	SLA	Src like adaptor	2.91706	1.95668	3.87744	5.14855	6.04674	4.76e-08	1.5e-06	8.06518
522	ATP5PF	ATP synthase peripheral stalk subunit F6	1.55797	1.04537	2.07057	5.53566	6.05064	4.68e-08	1.48e-06	8.0514
374395	TMEM179B	transmembrane protein 179B	-1.46427	-1.94944	-0.979094	4.59207	-6.00816	5.6e-08	1.71e-06	8.04657
1667	DEFA1	defensin alpha 1	11	7.34144	14.6586	0.0923356	5.98551	6.16e-08	1.84e-06	8.04585
984	CDK11B	cyclin dependent kinase 11B	2.01355	1.3508	2.67629	5.56686	6.04833	4.72e-08	1.49e-06	8.04452
9402	GRAP2	GRB2 related adaptor protein 2	4.96261	3.31282	6.6124	-0.161834	5.98825	6.09e-08	1.82e-06	8.04353
170463	SSBP4	single stranded DNA binding protein 4	-2.502	-3.33203	-1.67197	4.74757	-6.00084	5.77e-08	1.75e-06	8.03881
25764	HYPK	huntingtin interacting protein K	1.82407	1.22215	2.42599	4.29875	6.03279	5.04e-08	1.57e-06	8.03723
83941	TM2D1	TM2 domain containing 1	1.20297	0.804701	1.60125	3.88455	6.01304	5.48e-08	1.68e-06	8.0313
51281	ANKMY1	ankyrin repeat and MYND domain containing 1	-1.79257	-2.38873	-1.19642	4.16631	-5.986	6.14e-08	1.84e-06	8.02559
54432	YIPF1	Yip1 domain family member 1	-1.47087	-1.95961	-0.982131	4.0871	-5.99123	6.01e-08	1.81e-06	8.02113
9587	MAD2L1BP	MAD2L1 binding protein	-1.87279	-2.49622	-1.24935	3.79065	-5.98016	6.3e-08	1.86e-06	8.01687
113655	MFSD3	major facilitator superfamily domain containing 3	-2.70377	-3.6049	-1.80263	2.54807	-5.97307	6.49e-08	1.91e-06	7.99864
441601	SEPTIN7P11	septin 7 pseudogene 11	3.99991	2.6793	5.32051	-3.38671	6.02968	5.11e-08	1.58e-06	7.99657
6277	S100A6	S100 calcium binding protein A6	2.90292	1.94672	3.85912	6.85778	6.04373	4.82e-08	1.51e-06	7.99155
8420	SNHG3	small nucleolar RNA host gene 3	-2.7639	-3.68069	-1.84711	5.99288	-6.00167	5.75e-08	1.75e-06	7.98895
80173	IFT74	intraflagellar transport 74	1.45622	0.973841	1.93859	4.38803	6.00978	5.56e-08	1.7e-06	7.98726
574411	MIR451A	microRNA 451a	4.47225	3.00183	5.94268	-5.66534	6.05481	4.6e-08	1.46e-06	7.98691
258010	SVIP	small VCP interacting protein	2.23127	1.49289	2.96964	4.25438	6.01579	5.42e-08	1.67e-06	7.97895
10549	PRDX4	peroxiredoxin 4	-2.15814	-2.87699	-1.4393	4.16777	-5.97673	6.39e-08	1.89e-06	7.96046
65988	ZNF747	zinc finger protein 747	-1.70747	-2.27756	-1.13738	3.26896	-5.9625	6.78e-08	1.98e-06	7.9509
1889	ECE1	endothelin converting enzyme 1	3.86039	2.57925	5.14154	3.7663	5.99863	5.83e-08	1.76e-06	7.9475
84524	ZC3H8	zinc finger CCCH-type containing 8	1.41707	0.946111	1.88803	3.68156	5.98998	6.04e-08	1.81e-06	7.94724
81698	LINC00597	long intergenic non-protein coding RNA 597	4.94152	3.29756	6.58549	-1.55944	5.98393	6.2e-08	1.84e-06	7.92134
306	ANXA3	annexin A3	6.28846	4.18728	8.38965	1.01607	5.95798	6.91e-08	2.01e-06	7.92012
26015	RPAP1	RNA polymerase II associated protein 1	-1.51153	-2.01539	-1.00766	4.51039	-5.97201	6.52e-08	1.91e-06	7.91804
29896	TRA2A	transformer 2 alpha homolog	1.27515	0.853541	1.69677	6.52897	6.02099	5.3e-08	1.63e-06	7.91368
2218	FKTN	fukutin	-2.5377	-3.3867	-1.68871	3.93505	-5.95054	7.13e-08	2.07e-06	7.90479
6667	SP1	Sp1 transcription factor	-1.22004	-1.62432	-0.815751	7.29344	-6.00764	5.61e-08	1.71e-06	7.8937
81602	CDADC1	cytidine and dCMP deaminase domain containing 1	1.62473	1.08394	2.16553	4.03413	5.9809	6.28e-08	1.86e-06	7.88029
8677	STX10	syntaxin 10	1.67649	1.12035	2.23263	5.03689	6.00115	5.76e-08	1.75e-06	7.87475
51667	NUB1	negative regulator of ubiquitin like proteins 1	1.27144	0.85017	1.69271	6.24766	6.00832	5.59e-08	1.71e-06	7.86553
2962	GTF2F1	general transcription factor IIF subunit 1	1.21512	0.812545	1.61769	6.73013	6.00885	5.58e-08	1.71e-06	7.85431
4318	MMP9	matrix metallopeptidase 9	7.48819	4.97787	9.99851	0.464271	5.93836	7.51e-08	2.15e-06	7.84695
22906	TRAK1	trafficking kinesin protein 1	-1.16917	-1.55836	-0.779994	6.09927	-5.98062	6.29e-08	1.86e-06	7.83807
79101	TAF1D	TATA-box binding protein associated factor, RNA polymerase I subunit D	1.7244	1.15217	2.29664	5.97176	5.99905	5.82e-08	1.76e-06	7.83692
91746	YTHDC1	YTH domain containing 1	1.13016	0.755236	1.50509	6.65884	6.00083	5.77e-08	1.75e-06	7.83192
100506936	NA	NA	2.57162	1.71099	3.43225	2.89925	5.94851	7.19e-08	2.08e-06	7.82773
642778	NPIPA3	nuclear pore complex interacting protein family member A3	-2.44572	-3.26605	-1.6254	3.78866	-5.93526	7.61e-08	2.17e-06	7.82552
51099	ABHD5	abhydrolase domain containing 5, lysophosphatidic acid acyltransferase	2.16183	1.44133	2.88233	4.39195	5.97319	6.48e-08	1.91e-06	7.81415
29098	RANGRF	RAN guanine nucleotide release factor	-2.54625	-3.39926	-1.69325	0.280935	-5.9425	7.38e-08	2.12e-06	7.81132
1345	COX6C	cytochrome c oxidase subunit 6C	1.63938	1.09477	2.18399	6.10285	5.99256	5.98e-08	1.8e-06	7.79556
57215	THAP11	THAP domain containing 11	-1.59603	-2.13119	-1.06087	4.59665	-5.93713	7.55e-08	2.16e-06	7.78503
125336	LOXHD1	lipoxygenase homology PLAT domains 1	6.39603	4.24567	8.5464	-1.38013	5.92129	8.07e-08	2.29e-06	7.77424
7867	MAPKAPK3	MAPK activated protein kinase 3	-1.25139	-1.66764	-0.835133	7.50081	-5.98483	6.17e-08	1.84e-06	7.76986
26577	PCOLCE2	procollagen C-endopeptidase enhancer 2	6.69945	4.4498	8.94909	-2.93348	5.92848	7.83e-08	2.22e-06	7.75095
65110	UPF3A	UPF3A regulator of nonsense mediated mRNA decay	1.83736	1.22491	2.44982	5.1219	5.97228	6.51e-08	1.91e-06	7.75074
100505641	FGD5-AS1	FGD5 antisense RNA 1	-1.2029	-1.6043	-0.801512	6.6357	-5.96595	6.69e-08	1.96e-06	7.74358
6124	RPL4	ribosomal protein L4	1.62392	1.08393	2.1639	10.6379	5.98686	6.12e-08	1.83e-06	7.73529
23596	OPN3	opsin 3	-3.34658	-4.47448	-2.21868	2.5817	-5.90674	8.57e-08	2.42e-06	7.72422
6742	SSBP1	single stranded DNA binding protein 1	1.41999	0.9467	1.89329	5.83873	5.97274	6.5e-08	1.91e-06	7.72381
100302122	MIR1183	microRNA 1183	4.88805	3.2563	6.51979	-4.64219	5.96351	6.75e-08	1.97e-06	7.70895
23475	QPRT	quinolinate phosphoribosyltransferase	-4.04252	-5.40655	-2.6785	3.87476	-5.89997	8.82e-08	2.48e-06	7.70633
23215	PRRC2C	proline rich coiled-coil 2C	1.5209	1.01429	2.02752	8.67341	5.97642	6.4e-08	1.89e-06	7.69516
55829	SELENOS	selenoprotein S	1.04962	0.698106	1.40112	4.67499	5.94445	7.32e-08	2.11e-06	7.68434
89910	UBE3B	ubiquitin protein ligase E3B	-1.10999	-1.48264	-0.737334	5.29153	-5.92967	7.79e-08	2.22e-06	7.67486
8315	BRAP	BRCA1 associated protein	1.28857	0.856964	1.72018	5.33589	5.94346	7.35e-08	2.12e-06	7.65246
83955	NACA4P	NACA family member 4, pseudogene	3.00911	1.99253	4.0257	1.74138	5.8927	9.09e-08	2.54e-06	7.64883
9301	SNORD27	small nucleolar RNA, C/D box 27	-3.68595	-4.92761	-2.44429	0.274136	-5.90968	8.47e-08	2.4e-06	7.63895
79026	AHNAK	AHNAK nucleoprotein	-3.07015	-4.09621	-2.0441	10.6481	-5.95674	6.95e-08	2.02e-06	7.63836
10020	GNE	glucosamine (UDP-N-acetyl)-2-epimerase/N-acetylmannosamine kinase	-1.75031	-2.3417	-1.15891	4.86606	-5.89191	9.12e-08	2.54e-06	7.63469
51503	CWC15	CWC15 spliceosome associated protein homolog	1.18719	0.789654	1.58472	5.63241	5.94517	7.3e-08	2.11e-06	7.63268
7265	TTC1	tetratricopeptide repeat domain 1	1.48767	0.98921	1.98612	5.28281	5.94152	7.41e-08	2.12e-06	7.61439
5208	PFKFB2	6-phosphofructo-2-kinase/fructose-2,6-biphosphatase 2	4.2926	2.84277	5.74244	2.75617	5.89415	9.04e-08	2.53e-06	7.61129
10053	AP1M2	adaptor related protein complex 1 subunit mu 2	4.33622	2.88375	5.78869	-4.75769	5.94321	7.36e-08	2.12e-06	7.61068
100505617	NA	NA	2.44025	1.61407	3.26644	0.0591766	5.87998	9.59e-08	2.64e-06	7.60701
23350	U2SURP	U2 snRNP associated SURP domain containing	1.21053	0.805662	1.6154	7.57937	5.95222	7.08e-08	2.06e-06	7.60624
100506603	VASH1-AS1	VASH1 antisense RNA 1	-2.51663	-3.36795	-1.6653	0.877042	-5.8849	9.39e-08	2.6e-06	7.59549
9657	IQCB1	IQ motif containing B1	1.0874	0.722309	1.4525	5.40243	5.92932	7.8e-08	2.22e-06	7.58817
221545	C6orf136	chromosome 6 open reading frame 136	-2.74966	-3.67964	-1.81967	0.329135	-5.88602	9.35e-08	2.59e-06	7.58457
196483	EEF2KMT	eukaryotic elongation factor 2 lysine methyltransferase	-2.48968	-3.33329	-1.64607	1.12651	-5.87517	9.79e-08	2.68e-06	7.5793
344967	LOC344967	acyl-CoA thioesterase 7 pseudogene	-3.55517	-4.75574	-2.3546	-0.231731	-5.89511	9e-08	2.52e-06	7.57485
29904	EEF2K	eukaryotic elongation factor 2 kinase	-1.66062	-2.22117	-1.10008	5.63982	-5.89764	8.91e-08	2.5e-06	7.57082
5868	RAB5A	RAB5A, member RAS oncogene family	1.2022	0.798128	1.60628	5.41466	5.92289	8.01e-08	2.27e-06	7.56678
3183	HNRNPC	heterogeneous nuclear ribonucleoprotein C	0.953114	0.633784	1.27244	8.68622	5.94188	7.4e-08	2.12e-06	7.55166
5037	PEBP1	phosphatidylethanolamine binding protein 1	-1.76318	-2.36031	-1.16604	4.78691	-5.87816	9.66e-08	2.66e-06	7.54709
203068	TUBB	tubulin beta class I	-2.47669	-3.3178	-1.63559	4.64196	-5.86192	1.03e-07	2.8e-06	7.51287
79159	NOL12	nucleolar protein 12	1.02887	0.681893	1.37585	4.56514	5.90303	8.71e-08	2.45e-06	7.51186
168451	THAP5	THAP domain containing 5	1.77926	1.17641	2.38212	3.51173	5.87548	9.77e-08	2.68e-06	7.50867
81565	NDEL1	nudE neurodevelopment protein 1 like 1	1.52652	1.01206	2.04098	5.40483	5.90702	8.56e-08	2.42e-06	7.50097
7511	XPNPEP1	X-prolyl aminopeptidase 1	-1.27789	-1.7095	-0.846275	6.21974	-5.89409	9.04e-08	2.53e-06	7.48842
100506375	NA	NA	5.22478	3.44529	7.00427	0.634518	5.84509	1.11e-07	2.97e-06	7.47998
54906	TASOR2	transcription activation suppressor family member 2	-1.80761	-2.41978	-1.19545	6.27438	-5.87833	9.66e-08	2.66e-06	7.47148
4781	NFIB	nuclear factor I B	6.88385	4.55166	9.21605	-3.85526	5.87604	9.75e-08	2.68e-06	7.47076
26258	BLOC1S6	biogenesis of lysosomal organelles complex 1 subunit 6	-1.05865	-1.41654	-0.700762	6.02393	-5.88877	9.24e-08	2.57e-06	7.46904
115939	TSR3	TSR3 ribosome maturation factor	1.35961	0.899883	1.81934	4.05634	5.88751	9.29e-08	2.58e-06	7.46795
347736	NME9	NME/NM23 family member 9	3.12066	2.05649	4.18484	1.29684	5.83785	1.14e-07	3.04e-06	7.46057
4351	MPI	mannose phosphate isomerase	-1.7124	-2.29439	-1.13041	4.74934	-5.85744	1.05e-07	2.84e-06	7.45896
9489	PGS1	phosphatidylglycerophosphate synthase 1	-1.45566	-1.94993	-0.961398	4.99539	-5.86299	1.03e-07	2.8e-06	7.45517
23367	LARP1	La ribonucleoprotein 1, translational regulator	-1.2389	-1.65637	-0.821442	7.56815	-5.90797	8.53e-08	2.41e-06	7.45434
26813	SNORD36C	small nucleolar RNA, C/D box 36C	-2.64278	-3.54312	-1.74243	1.20952	-5.84347	1.12e-07	2.98e-06	7.4497
55295	KLHL26	kelch like family member 26	-2.59216	-3.47647	-1.70785	2.40679	-5.83547	1.16e-07	3.07e-06	7.44912
23623	RUSC1	RUN and SH3 domain containing 1	-2.14985	-2.88239	-1.41731	4.01886	-5.84247	1.12e-07	2.99e-06	7.43055
90784	NA	NA	-1.89209	-2.53797	-1.24621	3.25589	-5.83186	1.17e-07	3.11e-06	7.42861
8994	LIMD1	LIM domain containing 1	-2.34225	-3.14094	-1.54356	4.96109	-5.83811	1.14e-07	3.04e-06	7.42739
4628	MYH10	myosin heavy chain 10	3.16827	2.09239	4.24416	3.5414	5.86241	1.03e-07	2.8e-06	7.4257
84081	NSRP1	nuclear speckle splicing regulatory protein 1	2.36324	1.56437	3.16211	4.78262	5.88911	9.23e-08	2.57e-06	7.42089
10193	RNF41	ring finger protein 41	-1.20284	-1.61087	-0.794806	5.57354	-5.86857	1.01e-07	2.75e-06	7.41587
1647	GADD45A	growth arrest and DNA damage inducible alpha	2.42335	1.60346	3.24324	4.73444	5.88411	9.43e-08	2.6e-06	7.40815
4828	NMB	neuromedin B	-2.6748	-3.58948	-1.76012	1.58003	-5.82159	1.22e-07	3.23e-06	7.39131
962	CD48	CD48 molecule	4.64685	3.0674	6.2263	3.77201	5.85695	1.06e-07	2.84e-06	7.38594
85457	CIPC	CLOCK interacting pacemaker	-2.17171	-2.91448	-1.42894	3.86799	-5.82058	1.23e-07	3.24e-06	7.38386
27101	CACYBP	calcyclin binding protein	1.26211	0.835274	1.68894	5.67471	5.88648	9.33e-08	2.59e-06	7.38023
100288162	LOC100288162	uncharacterized LOC100288162	-3.2599	-4.37555	-2.14425	2.88432	-5.81695	1.25e-07	3.28e-06	7.3787
835	CASP2	caspase 2	-1.99834	-2.67762	-1.31905	6.5337	-5.85642	1.06e-07	2.84e-06	7.36073
548593	SLX1A	SLX1 homolog A, structure-specific endonuclease subunit	-1.9629	-2.63494	-1.29086	3.23983	-5.8146	1.26e-07	3.31e-06	7.35043
11017	SNRNP27	small nuclear ribonucleoprotein U4/U6.U5 subunit 27	1.4939	0.986535	2.00126	4.58474	5.86166	1.04e-07	2.8e-06	7.35034
51780	KDM3B	lysine demethylase 3B	-1.07702	-1.44207	-0.711975	7.04295	-5.87347	9.86e-08	2.69e-06	7.34662
5511	PPP1R8	protein phosphatase 1 regulatory subunit 8	-1.21147	-1.62411	-0.798826	5.32914	-5.84461	1.11e-07	2.97e-06	7.32886
3624	INHBA	inhibin subunit beta A	6.4928	4.26577	8.71983	-0.183206	5.80396	1.32e-07	3.42e-06	7.32808
545	ATR	ATR serine/threonine kinase	-1.86203	-2.49783	-1.22622	5.73232	-5.83015	1.18e-07	3.13e-06	7.32409
80135	RPF1	ribosome production factor 1 homolog	1.09714	0.724862	1.46943	5.53545	5.86691	1.01e-07	2.76e-06	7.31978
55336	FBXL8	F-box and leucine rich repeat protein 8	-3.06009	-4.10928	-2.01089	0.562328	-5.80626	1.31e-07	3.41e-06	7.28823
25797	QPCT	glutaminyl-peptide cyclotransferase	5.0359	3.30527	6.76654	0.113559	5.79283	1.38e-07	3.55e-06	7.28229
55070	DET1	DET1 partner of COP1 E3 ubiquitin ligase	-2.40917	-3.23734	-1.581	2.48536	-5.79115	1.39e-07	3.57e-06	7.27363
1639	DCTN1	dynactin subunit 1	1.08348	0.715904	1.45106	7.10766	5.86803	1.01e-07	2.75e-06	7.26835
7841	MOGS	mannosyl-oligosaccharide glucosidase	-1.33525	-1.79065	-0.87986	5.62527	-5.83708	1.15e-07	3.05e-06	7.26706
7326	UBE2G1	ubiquitin conjugating enzyme E2 G1	-1.30189	-1.74654	-0.857232	5.78253	-5.82865	1.19e-07	3.14e-06	7.2659
25975	EGFL6	EGF like domain multiple 6	4.36789	2.88394	5.85184	-5.26881	5.85965	1.04e-07	2.82e-06	7.26577
23219	FBXO28	F-box protein 28	-1.39699	-1.87615	-0.917822	4.77386	-5.80398	1.32e-07	3.42e-06	7.26142
9780	PIEZO1	piezo type mechanosensitive ion channel component 1	-1.5299	-2.04944	-1.01036	7.99882	-5.86225	1.03e-07	2.8e-06	7.26023
100506831	NA	NA	-1.84816	-2.48401	-1.2123	3.83304	-5.78626	1.42e-07	3.63e-06	7.2485
63929	XPNPEP3	X-prolyl aminopeptidase 3	-1.8231	-2.45079	-1.1954	2.93893	-5.78201	1.44e-07	3.67e-06	7.24254
93129	ORAI3	ORAI calcium release-activated calcium modulator 3	-2.11157	-2.83571	-1.38744	5.01653	-5.80508	1.31e-07	3.42e-06	7.2423
51367	POP5	POP5 homolog, ribonuclease P/MRP subunit	-1.32537	-1.7803	-0.870434	3.91289	-5.79971	1.34e-07	3.48e-06	7.24003
27250	PDCD4	programmed cell death 4	1.56322	1.03211	2.09432	6.95375	5.85943	1.05e-07	2.82e-06	7.23639
145853	C15orf61	chromosome 15 open reading frame 61	-1.89537	-2.54791	-1.24283	1.59869	-5.78236	1.44e-07	3.67e-06	7.23387
257358	LINC01366	long intergenic non-protein coding RNA 1366	4.01958	2.63779	5.40136	-1.72802	5.79105	1.39e-07	3.57e-06	7.23301
151613	TTC14	tetratricopeptide repeat domain 14	1.76383	1.16384	2.36381	6.26665	5.85239	1.08e-07	2.89e-06	7.22836
131601	TPRA1	transmembrane protein adipocyte associated 1	-1.98494	-2.6666	-1.30329	4.28463	-5.79699	1.36e-07	3.51e-06	7.22541
151648	SGO1	shugoshin 1	2.12024	1.39057	2.84991	1.9654	5.78463	1.43e-07	3.65e-06	7.22234
100505492	NA	NA	3.20033	2.10368	4.29698	-1.65607	5.80961	1.29e-07	3.37e-06	7.22066
3580	CXCR2P1	C-X-C motif chemokine receptor 2 pseudogene 1	4.87806	3.20082	6.5553	-1.8849	5.78988	1.4e-07	3.58e-06	7.21237
100287967	NA	NA	1.99215	1.30552	2.67879	2.28855	5.77582	1.48e-07	3.75e-06	7.18384
51075	TMX2	thioredoxin related transmembrane protein 2	-0.977362	-1.31201	-0.642709	5.60533	-5.81407	1.26e-07	3.31e-06	7.15667
8574	AKR7A2	aldo-keto reductase family 7 member A2	-1.43455	-1.92734	-0.941754	4.88039	-5.79519	1.37e-07	3.53e-06	7.15567
84240	ZCCHC9	zinc finger CCHC-type containing 9	1.2365	0.811786	1.66122	3.85719	5.79581	1.36e-07	3.52e-06	7.14548
10999	SLC27A4	solute carrier family 27 member 4	-1.83809	-2.47285	-1.20334	3.79099	-5.76477	1.55e-07	3.9e-06	7.12105
6632	SNRPD1	small nuclear ribonucleoprotein D1 polypeptide	1.36823	0.900411	1.83604	5.60964	5.82238	1.22e-07	3.22e-06	7.11732
23011	RAB21	RAB21, member RAS oncogene family	1.39829	0.919089	1.87748	5.295	5.80899	1.29e-07	3.37e-06	7.10919
25796	PGLS	6-phosphogluconolactonase	-1.63057	-2.19146	-1.06968	5.26859	-5.78734	1.41e-07	3.62e-06	7.10586
6773	STAT2	signal transducer and activator of transcription 2	-1.61107	-2.16443	-1.05772	6.29558	-5.79607	1.36e-07	3.52e-06	7.10374
9641	IKBKE	inhibitor of nuclear factor kappa B kinase subunit epsilon	-1.72637	-2.32179	-1.13095	4.86154	-5.77205	1.5e-07	3.8e-06	7.10339
114327	EFHC1	EF-hand domain containing 1	-2.02161	-2.72136	-1.32185	4.58932	-5.75132	1.64e-07	4.09e-06	7.07991
54853	WDR55	WD repeat domain 55	-1.48501	-1.99839	-0.97163	4.41566	-5.75849	1.59e-07	4e-06	7.07465
222194	RSBN1L	round spermatid basic protein 1 like	1.86584	1.22475	2.50694	4.68808	5.79389	1.37e-07	3.54e-06	7.06042
29889	GNL2	G protein nucleolar 2	1.12446	0.738848	1.51008	6.0418	5.80512	1.31e-07	3.42e-06	7.03795
23604	DAPK2	death associated protein kinase 2	3.82017	2.49306	5.14727	0.393737	5.73053	1.79e-07	4.41e-06	7.03703
150726	FBXO41	F-box protein 41	-2.80396	-3.77644	-1.83148	5.08474	-5.73996	1.72e-07	4.27e-06	7.02437
339487	ZBTB8OS	zinc finger and BTB domain containing 8 opposite strand	1.25338	0.820299	1.68647	3.44988	5.76142	1.57e-07	3.95e-06	7.02265
22993	HMGXB3	HMG-box containing 3	-1.35498	-1.82198	-0.887986	6.08032	-5.77614	1.48e-07	3.75e-06	7.01675
284904	SEC14L4	SEC14 like lipid binding 4	5.349	3.50655	7.19146	-4.4101	5.77955	1.46e-07	3.7e-06	7.01472
84255	SLC37A3	solute carrier family 37 member 3	3.7086	2.41966	4.99754	1.49788	5.72791	1.81e-07	4.45e-06	7.01377
51324	SPG21	SPG21 abhydrolase domain containing, maspardin	-1.31709	-1.77085	-0.863324	5.9277	-5.77834	1.47e-07	3.72e-06	7.00651
5892	RAD51D	RAD51 paralog D	-1.52015	-2.04821	-0.992092	3.80118	-5.7309	1.79e-07	4.41e-06	7.00182
56658	TRIM39	tripartite motif containing 39	1.96728	1.28203	2.65254	0.517368	5.71523	1.91e-07	4.66e-06	6.97351
92070	CTBP1-DT	CTBP1 divergent transcript	-1.84499	-2.48757	-1.2024	3.53726	-5.71583	1.9e-07	4.65e-06	6.96403
246243	RNASEH1	ribonuclease H1	1.10969	0.724958	1.49442	4.17776	5.74197	1.71e-07	4.24e-06	6.92642
339044	PKD1P1	polycystin 1, transient receptor potential channel interacting pseudogene 1	-2.25547	-3.03678	-1.47417	6.16776	-5.74693	1.67e-07	4.16e-06	6.9229
56910	STARD7	StAR related lipid transfer domain containing 7	-1.26993	-1.70807	-0.831796	6.98143	-5.77019	1.52e-07	3.83e-06	6.91456
5496	PPM1G	protein phosphatase, Mg2+/Mn2+ dependent 1G	1.20548	0.7903	1.62067	6.73704	5.78017	1.45e-07	3.7e-06	6.91382
79971	WLS	Wnt ligand secretion mediator	5.8169	3.79506	7.83875	-3.44163	5.72747	1.81e-07	4.45e-06	6.91256
1933	EEF1B2	eukaryotic translation elongation factor 1 beta 2	1.84794	1.21182	2.48406	8.1106	5.78317	1.44e-07	3.67e-06	6.90655
688	KLF5	Kruppel like factor 5	3.64079	2.36902	4.91256	1.25667	5.69908	2.04e-07	4.95e-06	6.89539
79829	NAA40	N-alpha-acetyltransferase 40, NatD catalytic subunit	-1.71453	-2.31118	-1.11789	4.83195	-5.72069	1.86e-07	4.58e-06	6.89263
23401	FRAT2	FRAT regulator of WNT signaling pathway 2	2.18713	1.43021	2.94405	4.49914	5.7523	1.63e-07	4.08e-06	6.88696
92579	G6PC3	glucose-6-phosphatase catalytic subunit 3	-1.93004	-2.60276	-1.25733	4.55332	-5.71159	1.93e-07	4.72e-06	6.8614
1201	CLN3	CLN3 lysosomal/endosomal transmembrane protein, battenin	-1.91719	-2.58492	-1.24945	4.78592	-5.71582	1.9e-07	4.65e-06	6.86134
4247	MGAT2	alpha-1,6-mannosyl-glycoprotein 2-beta-N-acetylglucosaminyltransferase	-1.55659	-2.09851	-1.01467	5.41119	-5.71815	1.88e-07	4.62e-06	6.84718
3087	HHEX	hematopoietically expressed homeobox	-1.94279	-2.617	-1.26858	6.59147	-5.73655	1.74e-07	4.32e-06	6.84567
5524	PTPA	protein phosphatase 2 phosphatase activator	-1.29064	-1.73822	-0.843058	5.99754	-5.74052	1.72e-07	4.26e-06	6.84008
79096	C11orf49	chromosome 11 open reading frame 49	-1.42743	-1.92664	-0.928216	4.04054	-5.69229	2.1e-07	5.05e-06	6.83604
100506365	OTUD6B-AS1	OTUD6B antisense RNA 1 (head to head)	1.51863	0.991197	2.04607	4.55975	5.73193	1.78e-07	4.4e-06	6.83525
55000	TUG1	taurine up-regulated 1	-1.23397	-1.66077	-0.807172	7.83177	-5.75571	1.61e-07	4.03e-06	6.82984
7184	HSP90B1	heat shock protein 90 beta family member 1	1.53878	1.00745	2.07011	9.12771	5.76541	1.55e-07	3.9e-06	6.82934
6605	SMARCE1	SWI/SNF related, matrix associated, actin dependent regulator of chromatin, subfamily e, member 1	1.28223	0.838758	1.7257	6.92515	5.75596	1.61e-07	4.03e-06	6.81526
6235	RPS29	ribosomal protein S29	-1.75431	-2.3615	-1.14711	8.0511	-5.7517	1.64e-07	4.09e-06	6.81317
22818	COPZ1	COPI coat complex subunit zeta 1	-0.917503	-1.236	-0.599006	6.20448	-5.73483	1.76e-07	4.35e-06	6.79779
1797	DXO	decapping exoribonuclease	-2.03445	-2.74907	-1.31984	1.6519	-5.66755	2.32e-07	5.51e-06	6.78371
100505742	NA	NA	4.83569	3.14836	6.52302	-3.27523	5.70529	1.99e-07	4.84e-06	6.76487
24140	FTSJ1	FtsJ RNA 2'-O-methyltransferase 1	-1.12604	-1.5196	-0.73247	4.75677	-5.69577	2.07e-07	5e-06	6.75217
196294	IMMP1L	inner mitochondrial membrane peptidase subunit 1	-1.96933	-2.66214	-1.27652	1.48899	-5.65878	2.41e-07	5.68e-06	6.75199
147111	NOTUM	notum, palmitoleoyl-protein carboxylesterase	-5.36852	-7.24704	-3.49	-1.7432	-5.68928	2.12e-07	5.11e-06	6.74551
55146	ZDHHC4	zinc finger DHHC-type palmitoyltransferase 4	-1.33894	-1.80831	-0.869575	4.65798	-5.67895	2.21e-07	5.29e-06	6.73667
1798	DPAGT1	dolichyl-phosphate N-acetylglucosaminephosphotransferase 1	-2.20265	-2.97605	-1.42926	4.23134	-5.66972	2.3e-07	5.47e-06	6.7365
64940	STAG3L4	stromal antigen 3-like 4 (pseudogene)	1.52945	0.994759	2.06414	3.93821	5.69444	2.08e-07	5.02e-06	6.7352
80853	KDM7A	lysine demethylase 7A	2.94704	1.9179	3.97619	4.44217	5.7007	2.02e-07	4.92e-06	6.72167
29095	ORMDL2	ORMDL sphingolipid biosynthesis regulator 2	-1.96365	-2.65521	-1.27208	3.35798	-5.65258	2.47e-07	5.79e-06	6.71147
4774	NFIA	nuclear factor I A	6.04448	3.9133	8.17566	-0.59423	5.64621	2.54e-07	5.92e-06	6.70643
3996	LLGL1	LLGL scribble cell polarity complex component 1	-2.43336	-3.29129	-1.57543	3.71002	-5.64641	2.53e-07	5.92e-06	6.69972
79754	ASB13	ankyrin repeat and SOCS box containing 13	-2.35188	-3.17947	-1.52428	3.91726	-5.65739	2.42e-07	5.71e-06	6.69913
10564	ARFGEF2	ADP ribosylation factor guanine nucleotide exchange factor 2	-1.74191	-2.35188	-1.13194	6.39018	-5.68504	2.16e-07	5.18e-06	6.69661
7918	GPANK1	G-patch domain and ankyrin repeats 1	1.99033	1.28805	2.69261	1.15228	5.64197	2.58e-07	6e-06	6.68918
10295	BCKDK	branched chain keto acid dehydrogenase kinase	-1.71665	-2.31866	-1.11465	4.96197	-5.67677	2.23e-07	5.33e-06	6.68087
79581	SLC52A2	solute carrier family 52 member 2	-1.86252	-2.5176	-1.20744	4.31609	-5.66013	2.39e-07	5.66e-06	6.67755
31	ACACA	acetyl-CoA carboxylase alpha	-1.57221	-2.12343	-1.02098	5.86544	-5.67807	2.22e-07	5.3e-06	6.66003
91754	NEK9	NIMA related kinase 9	-1.50381	-2.02968	-0.977947	6.49339	-5.69295	2.09e-07	5.05e-06	6.65558
100506561	NA	NA	1.759	1.13723	2.38077	1.20134	5.6319	2.69e-07	6.22e-06	6.65536
7125	TNNC2	troponin C2, fast skeletal type	3.47924	2.2544	4.70407	-1.98288	5.65488	2.45e-07	5.75e-06	6.64885
4697	NDUFA4	NDUFA4 mitochondrial complex associated	-1.49962	-2.02522	-0.97401	5.7692	-5.67987	2.21e-07	5.28e-06	6.63609
2498	FTH1P3	ferritin heavy chain 1 pseudogene 3	2.50006	1.61569	3.38442	1.17085	5.62777	2.74e-07	6.3e-06	6.63353
10016	PDCD6	programmed cell death 6	-1.4157	-1.91179	-0.919615	5.40168	-5.68111	2.19e-07	5.26e-06	6.6305
728262	FAM157A	family with sequence similarity 157 member A	3.13649	2.02679	4.24619	-0.228366	5.62673	2.75e-07	6.32e-06	6.61669
5481	PPID	peptidylprolyl isomerase D	1.28653	0.836188	1.73688	4.93251	5.68715	2.14e-07	5.14e-06	6.6161
29927	SEC61A1	SEC61 translocon subunit alpha 1	-0.967279	-1.30494	-0.629613	7.5973	-5.70273	2.01e-07	4.89e-06	6.60785
283571	PROX2	prospero homeobox 2	-2.96222	-4.00664	-1.91781	-0.663319	-5.64628	2.53e-07	5.92e-06	6.60076
22895	RPH3A	rabphilin 3A	5.35062	3.46746	7.23377	-3.74758	5.65635	2.43e-07	5.72e-06	6.59496
8242	KDM5C	lysine demethylase 5C	-1.09954	-1.4842	-0.714893	7.17675	-5.69068	2.11e-07	5.08e-06	6.58756
9126	SMC3	structural maintenance of chromosomes 3	1.28551	0.836365	1.73465	6.77011	5.69781	2.05e-07	4.96e-06	6.58461
8087	FXR1	FMR1 autosomal homolog 1	1.06058	0.690095	1.43106	7.28216	5.69892	2.04e-07	4.95e-06	6.58324
91582	RPS19BP1	ribosomal protein S19 binding protein 1	1.3699	0.889827	1.84997	4.97863	5.6807	2.2e-07	5.26e-06	6.57287
140710	SOGA1	suppressor of glucose, autophagy associated 1	-2.57498	-3.48767	-1.6623	4.59079	-5.61658	2.86e-07	6.55e-06	6.57254
3423	IDS	iduronate 2-sulfatase	-2.19185	-2.96151	-1.42219	7.20333	-5.66931	2.3e-07	5.47e-06	6.56427
283152	CCDC153	coiled-coil domain containing 153	2.67486	1.72524	3.62449	-0.123661	5.6075	2.97e-07	6.76e-06	6.55551
90313	TP53I13	tumor protein p53 inducible protein 13	-2.41779	-3.2727	-1.56288	4.80616	-5.6301	2.71e-07	6.25e-06	6.55249
56729	RETN	resistin	6.87055	4.43151	9.30958	0.199816	5.60779	2.97e-07	6.76e-06	6.55055
10049	DNAJB6	DnaJ heat shock protein family (Hsp40) member B6	1.34212	0.87129	1.81295	5.4028	5.67475	2.25e-07	5.36e-06	6.54977
132884	EVC2	EvC ciliary complex subunit 2	6.95465	4.48995	9.41935	-3.13498	5.61732	2.86e-07	6.54e-06	6.50843
23410	SIRT3	sirtuin 3	-1.88586	-2.55621	-1.21551	3.64212	-5.6005	3.06e-07	6.93e-06	6.49766
3257	HPS1	HPS1 biogenesis of lysosomal organelles complex 3 subunit 1	-1.30909	-1.76962	-0.848571	6.28117	-5.65898	2.4e-07	5.68e-06	6.4935
90102	PHLDB2	pleckstrin homology like domain family B member 2	4.27902	2.75944	5.79859	-1.14579	5.60584	2.99e-07	6.79e-06	6.4909
2028	ENPEP	glutamyl aminopeptidase	6.24548	4.03906	8.45189	-5.03367	5.63502	2.65e-07	6.15e-06	6.48032
2017	CTTN	cortactin	4.31756	2.77844	5.85668	-0.147602	5.5845	3.27e-07	7.31e-06	6.47227
4680	CEACAM6	CEA cell adhesion molecule 6	7.20772	4.63878	9.77665	-0.56761	5.58551	3.26e-07	7.3e-06	6.47131
79803	HPS6	HPS6 biogenesis of lysosomal organelles complex 2 subunit 3	-2.25243	-3.05535	-1.44951	3.83664	-5.58467	3.27e-07	7.31e-06	6.45106
47	ACLY	ATP citrate lyase	-1.21414	-1.64146	-0.78681	7.19264	-5.65621	2.43e-07	5.72e-06	6.43609
3059	HCLS1	hematopoietic cell-specific Lyn substrate 1	1.64322	1.06583	2.22062	7.7271	5.66556	2.34e-07	5.54e-06	6.43534
10009	ZBTB33	zinc finger and BTB domain containing 33	-1.95745	-2.65365	-1.26124	5.60528	-5.59719	3.1e-07	6.99e-06	6.42597
28974	C19orf53	chromosome 19 open reading frame 53	1.18748	0.768319	1.60665	4.99942	5.63976	2.6e-07	6.05e-06	6.41447
80145	THOC7	THO complex 7	1.15046	0.744796	1.55612	5.47383	5.64578	2.54e-07	5.92e-06	6.41443
79008	SLX1B	SLX1 homolog B, structure-specific endonuclease subunit	-2.27982	-3.0942	-1.46544	0.790907	-5.57304	3.43e-07	7.6e-06	6.41146
340061	STING1	stimulator of interferon response cGAMP interactor 1	-1.83054	-2.4762	-1.18488	7.52783	-5.64406	2.56e-07	5.96e-06	6.39414
79001	VKORC1	vitamin K epoxide reductase complex subunit 1	-1.72623	-2.33881	-1.11366	4.86026	-5.60995	2.94e-07	6.73e-06	6.39413
55830	GLT8D1	glycosyltransferase 8 domain containing 1	-1.73373	-2.35036	-1.1171	4.76316	-5.59724	3.1e-07	6.99e-06	6.39299
23659	PLA2G15	phospholipase A2 group XV	-2.25799	-3.0645	-1.45147	3.98471	-5.5735	3.42e-07	7.6e-06	6.38978
79188	TMEM43	transmembrane protein 43	-1.36406	-1.84631	-0.881812	6.86769	-5.63095	2.7e-07	6.23e-06	6.38359
23339	VPS39	VPS39 subunit of HOPS complex	-1.07448	-1.45475	-0.694206	6.37546	-5.62498	2.77e-07	6.36e-06	6.36743
4666	NACA	nascent polypeptide associated complex subunit alpha	1.35557	0.878029	1.83311	9.61471	5.65105	2.48e-07	5.82e-06	6.36564
10666	CD226	CD226 molecule	4.39575	2.82138	5.97012	0.23778	5.55833	3.64e-07	7.98e-06	6.36558
552889	ATXN7L3B	ataxin 7 like 3B	-1.11796	-1.51303	-0.722887	7.25347	-5.63339	2.67e-07	6.18e-06	6.36531
100128596	NDUFB9P2	NADH:ubiquinone oxidoreductase subunit B9 pseudogene 2	4.55534	2.92851	6.18217	-2.66751	5.57439	3.41e-07	7.59e-06	6.36261
2197	FAU	FAU ubiquitin like and ribosomal protein S30 fusion	1.51392	0.979903	2.04793	8.18349	5.64374	2.56e-07	5.96e-06	6.34323
100302742	RNU6-42P	RNA, U6 small nuclear 42, pseudogene	3.9312	2.53279	5.3296	-3.81931	5.59643	3.11e-07	7.01e-06	6.3366
8539	API5	apoptosis inhibitor 5	-1.44453	-1.95727	-0.931794	6.23418	-5.60856	2.96e-07	6.76e-06	6.32859
11070	TMEM115	transmembrane protein 115	-1.34983	-1.83268	-0.866982	4.21224	-5.56527	3.54e-07	7.81e-06	6.321
100128327	TRAPPC3L	trafficking protein particle complex subunit 3L	3.95638	2.55062	5.36213	-5.54391	5.60281	3.03e-07	6.87e-06	6.3159
285696	BASP1-AS1	BASP1 antisense RNA 1	4.812	3.09914	6.52486	-4.78684	5.59271	3.16e-07	7.1e-06	6.31458
5119	CHMP1A	charged multivesicular body protein 1A	-1.39276	-1.88796	-0.897569	5.61414	-5.59912	3.08e-07	6.96e-06	6.31409
51747	LUC7L3	LUC7 like 3 pre-mRNA splicing factor	2.32359	1.50292	3.14426	8.04872	5.63651	2.64e-07	6.12e-06	6.31353
100506723	TMSB10P1	thymosin beta 10 pseudogene 1	4.19533	2.68879	5.70186	0.0344809	5.54376	3.86e-07	8.39e-06	6.30919
7132	TNFRSF1A	TNF receptor superfamily member 1A	-1.75091	-2.37268	-1.12913	6.4373	-5.60591	2.99e-07	6.79e-06	6.28964
79591	ARMH3	armadillo like helical domain containing 3	-1.15909	-1.57258	-0.745608	5.04298	-5.58054	3.32e-07	7.42e-06	6.28948
9329	GTF3C4	general transcription factor IIIC subunit 4	-1.91109	-2.59597	-1.22622	4.88047	-5.55506	3.69e-07	8.06e-06	6.28471
9816	URB2	URB2 ribosome biogenesis homolog	-1.98037	-2.69135	-1.2694	3.99796	-5.54515	3.84e-07	8.36e-06	6.28242
284098	PIGW	phosphatidylinositol glycan anchor biosynthesis class W	-2.82984	-3.8476	-1.81207	2.54057	-5.5352	4e-07	8.63e-06	6.28218
9111	NMI	N-myc and STAT interactor	1.5273	0.986092	2.06851	5.87779	5.61795	2.85e-07	6.53e-06	6.28022
55660	PRPF40A	pre-mRNA processing factor 40 homolog A	1.11867	0.722619	1.51472	7.66209	5.62302	2.79e-07	6.4e-06	6.27002
4763	NF1	neurofibromin 1	-1.92059	-2.60688	-1.2343	6.18374	-5.57119	3.45e-07	7.65e-06	6.25932
56945	MRPS22	mitochondrial ribosomal protein S22	1.01916	0.656554	1.38177	4.97233	5.59531	3.13e-07	7.03e-06	6.25693
389634	LINC00937	long intergenic non-protein coding RNA 937	4.72393	3.03184	6.41602	-3.41286	5.55775	3.65e-07	7.99e-06	6.25005
55627	SMPD4	sphingomyelin phosphodiesterase 4	-1.3184	-1.78936	-0.847446	5.76062	-5.57297	3.43e-07	7.6e-06	6.21391
7386	UQCRFS1	ubiquinol-cytochrome c reductase, Rieske iron-sulfur polypeptide 1	1.23954	0.798711	1.68037	6.19005	5.59769	3.1e-07	6.99e-06	6.19771
100505503	NA	NA	1.79492	1.15772	2.43211	8.4854	5.60773	2.97e-07	6.76e-06	6.19434
201562	HACD2	3-hydroxyacyl-CoA dehydratase 2	-3.58485	-4.87971	-2.28998	2.82294	-5.51144	4.41e-07	9.37e-06	6.18909
54984	PINX1	PIN2 (TERF1) interacting telomerase inhibitor 1	1.63998	1.04991	2.23005	2.75876	5.53292	4.04e-07	8.7e-06	6.17961
8894	EIF2S2	eukaryotic translation initiation factor 2 subunit beta	1.22783	0.790544	1.66512	5.68909	5.58972	3.2e-07	7.18e-06	6.17908
64854	USP46	ubiquitin specific peptidase 46	-2.40832	-3.27853	-1.53811	4.21326	-5.50944	4.45e-07	9.41e-06	6.16315
253635	GPATCH11	G-patch domain containing 11	1.85149	1.18637	2.51661	3.82364	5.54166	3.9e-07	8.45e-06	6.15261
11313	LYPLA2	lysophospholipase 2	-1.69389	-2.30294	-1.08483	4.39793	-5.53662	3.98e-07	8.6e-06	6.15173
55571	CNOT11	CCR4-NOT transcription complex subunit 11	-0.967194	-1.31378	-0.620611	5.50278	-5.55552	3.68e-07	8.05e-06	6.1475
9969	MED13	mediator complex subunit 13	-1.50127	-2.03898	-0.963565	6.86455	-5.55817	3.64e-07	7.98e-06	6.14265
51528	JKAMP	JNK1/MAPK8 associated membrane protein	-1.67189	-2.27351	-1.07028	4.93792	-5.53231	4.05e-07	8.71e-06	6.14153
26121	PRPF31	pre-mRNA processing factor 31	1.18467	0.762021	1.60732	5.67643	5.58004	3.33e-07	7.43e-06	6.1389
23154	NCDN	neurochondrin	-1.7829	-2.4268	-1.13901	4.09151	-5.5123	4.4e-07	9.35e-06	6.12749
54883	CWC25	CWC25 spliceosome associated protein homolog	1.71236	1.10072	2.32401	5.6565	5.57331	3.42e-07	7.6e-06	6.12138
728066	FAM133DP	family with sequence similarity 133, member A pseudogene	2.00704	1.28704	2.72703	4.31109	5.54938	3.78e-07	8.23e-06	6.11564
79960	JADE1	jade family PHD finger 1	1.02694	0.659563	1.39432	5.78241	5.5648	3.54e-07	7.82e-06	6.10086
693220	MIR635	microRNA 635	3.80342	2.43383	5.17301	-3.93858	5.52843	4.11e-07	8.84e-06	6.09762
100113380	SNORD125	small nucleolar RNA, C/D box 125	-3.3776	-4.59573	-2.15948	-1.57773	-5.51995	4.26e-07	9.12e-06	6.09556
55726	INTS13	integrator complex subunit 13	1.45637	0.935031	1.9777	5.27594	5.56124	3.6e-07	7.92e-06	6.09359
10922	FASTK	Fas activated serine/threonine kinase	-2.07054	-2.81851	-1.32257	4.55331	-5.51084	4.42e-07	9.38e-06	6.0878
100505915	LOC100505915	uncharacterized LOC100505915	2.06428	1.31517	2.8134	0.974667	5.48579	4.9e-07	1.02e-05	6.0863
64131	XYLT1	xylosyltransferase 1	-2.68202	-3.65074	-1.71329	6.19098	-5.5116	4.41e-07	9.37e-06	6.08554
92935	MARS2	methionyl-tRNA synthetase 2, mitochondrial	-2.84814	-3.88206	-1.81422	3.08715	-5.48395	4.93e-07	1.03e-05	6.08451
89874	SLC25A21	solute carrier family 25 member 21	4.74836	3.04073	6.456	-5.52037	5.53565	3.99e-07	8.62e-06	6.08426
14	AAMP	angio associated migratory cell protein	-1.24334	-1.68943	-0.797264	5.90727	-5.54876	3.79e-07	8.24e-06	6.07653
23204	ARL6IP1	ADP ribosylation factor like GTPase 6 interacting protein 1	-1.14869	-1.56	-0.737384	7.07918	-5.55976	3.62e-07	7.96e-06	6.06782
79612	NAA16	N-alpha-acetyltransferase 16, NatA auxiliary subunit	1.25861	0.806576	1.71065	5.06553	5.54289	3.88e-07	8.42e-06	6.05918
158326	FREM1	FRAS1 related extracellular matrix 1	7.30007	4.6544	9.94574	-3.00767	5.49301	4.76e-07	9.96e-06	6.05867
27	ABL2	ABL proto-oncogene 2, non-receptor tyrosine kinase	-1.80439	-2.45679	-1.15199	5.32049	-5.50597	4.51e-07	9.54e-06	6.05774
400624	LINC01973	long intergenic non-protein coding RNA 1973	5.13048	3.27857	6.98238	-3.56073	5.51515	4.34e-07	9.26e-06	6.05727
23193	GANAB	glucosidase II alpha subunit	-1.35483	-1.8393	-0.870364	8.2941	-5.56722	3.51e-07	7.76e-06	6.05086
142686	ASB14	ankyrin repeat and SOCS box containing 14	1.55274	0.989489	2.11599	2.73307	5.48803	4.85e-07	1.01e-05	6.04344
54737	MPHOSPH8	M-phase phosphoprotein 8	2.19913	1.41195	2.98632	6.21138	5.56151	3.59e-07	7.92e-06	6.04342
6167	RPL37	ribosomal protein L37	1.74174	1.11921	2.36427	9.90152	5.56982	3.47e-07	7.69e-06	6.04071
6144	RPL21	ribosomal protein L21	2.13696	1.3706	2.90333	5.275	5.55114	3.75e-07	8.18e-06	6.04004
79706	PRKRIP1	PRKR interacting protein 1	1.47678	0.945929	2.00764	4.75215	5.53809	3.95e-07	8.55e-06	6.02668
23396	PIP5K1C	phosphatidylinositol-4-phosphate 5-kinase type 1 gamma	-2.02689	-2.7604	-1.29339	4.8537	-5.50107	4.6e-07	9.69e-06	6.02548
90480	GADD45GIP1	GADD45G interacting protein 1	1.47337	0.943896	2.00285	4.63533	5.53966	3.93e-07	8.51e-06	6.02424
55363	HEMGN	hemogen	5.56842	3.5486	7.58823	2.52025	5.48832	4.85e-07	1.01e-05	6.02404
9993	DGCR2	DiGeorge syndrome critical region gene 2	-1.56467	-2.12942	-0.99992	5.4139	-5.51551	4.34e-07	9.25e-06	6.02115
283377	SPRYD4	SPRY domain containing 4	-1.71853	-2.34345	-1.0936	3.54958	-5.47454	5.13e-07	1.06e-05	6.01676
7913	DEK	DEK proto-oncogene	1.45528	0.934061	1.9765	7.49029	5.55833	3.64e-07	7.98e-06	6.00889
200576	PIKFYVE	phosphoinositide kinase, FYVE-type zinc finger containing	-1.66782	-2.26852	-1.06711	7.11496	-5.52718	4.14e-07	8.87e-06	6.00822
7225	TRPC6	transient receptor potential cation channel subfamily C member 6	5.25011	3.35073	7.14949	-4.83128	5.50269	4.57e-07	9.64e-06	5.99198
8396	PIP4K2B	phosphatidylinositol-5-phosphate 4-kinase type 2 beta	-1.35049	-1.83684	-0.864139	6.41859	-5.52788	4.12e-07	8.85e-06	5.99042
64965	MRPS9	mitochondrial ribosomal protein S9	1.44523	0.923714	1.96674	4.35984	5.51682	4.31e-07	9.22e-06	5.9639
57458	TMCC3	transmembrane and coiled-coil domain family 3	4.11799	2.61445	5.62152	0.614628	5.45242	5.61e-07	1.16e-05	5.95584
54431	DNAJC10	DnaJ heat shock protein family (Hsp40) member C10	-1.54203	-2.09859	-0.985466	6.68281	-5.51567	4.33e-07	9.25e-06	5.94475
10151	HNRNPA3P1	heterogeneous nuclear ribonucleoprotein A3 pseudogene 1	3.69315	2.3424	5.0439	-0.651137	5.44302	5.83e-07	1.2e-05	5.92945
27127	SMC1B	structural maintenance of chromosomes 1B	4.47932	2.84141	6.11724	-0.573099	5.44427	5.8e-07	1.19e-05	5.91946
5298	PI4KB	phosphatidylinositol 4-kinase beta	-0.869297	-1.18335	-0.555248	6.09935	-5.51048	4.43e-07	9.38e-06	5.91803
441172	FLJ46906	uncharacterized LOC441172	-3.79056	-5.17374	-2.40738	-0.258883	-5.4556	5.54e-07	1.14e-05	5.91205
1116	CHI3L1	chitinase 3 like 1	6.69083	4.24322	9.13844	-0.10043	5.44197	5.86e-07	1.2e-05	5.904
196872	LINC00638	long intergenic non-protein coding RNA 638	-3.8105	-5.20226	-2.41875	-0.0522431	-5.45051	5.66e-07	1.17e-05	5.90088
10072	DPP3	dipeptidyl peptidase 3	-1.25111	-1.70399	-0.79823	5.54598	-5.49961	4.63e-07	9.74e-06	5.89261
203069	R3HCC1	R3H domain and coiled-coil containing 1	1.14119	0.72789	1.5545	4.64508	5.49677	4.68e-07	9.83e-06	5.8802
100506607	NA	NA	-2.37919	-3.24894	-1.50944	-0.68663	-5.4457	5.77e-07	1.19e-05	5.86009
51107	APH1A	aph-1 homolog A, gamma-secretase subunit	-1.12752	-1.53533	-0.719709	6.74572	-5.50409	4.55e-07	9.59e-06	5.85398
11107	PRDM5	PR/SET domain 5	4.55919	2.90033	6.21805	-5.20099	5.47137	5.19e-07	1.07e-05	5.85326
28958	COA3	cytochrome c oxidase assembly factor 3	-2.3766	-3.2468	-1.50639	3.47835	-5.43693	5.98e-07	1.22e-05	5.8492
84300	UQCC2	ubiquinol-cytochrome c reductase complex assembly factor 2	1.72294	1.09726	2.34862	3.81846	5.48196	4.98e-07	1.03e-05	5.84401
3181	HNRNPA2B1	heterogeneous nuclear ribonucleoprotein A2/B1	1.68239	1.07566	2.28911	9.47051	5.52019	4.26e-07	9.12e-06	5.84321
51315	KRCC1	lysine rich coiled-coil 1	1.81692	1.15749	2.47634	4.39228	5.48515	4.91e-07	1.02e-05	5.84275
23326	USP22	ubiquitin specific peptidase 22	-1.266	-1.72389	-0.808107	7.81961	-5.50413	4.54e-07	9.59e-06	5.83363
79087	ALG12	ALG12 alpha-1,6-mannosyltransferase	-1.29752	-1.77259	-0.822449	4.14549	-5.43717	5.97e-07	1.22e-05	5.80858
9939	RBM8A	RNA binding motif protein 8A	0.972627	0.620212	1.32504	5.69324	5.49428	4.73e-07	9.92e-06	5.80751
51272	BET1L	Bet1 golgi vesicular membrane trafficking protein like	-1.84428	-2.51874	-1.16982	5.03378	-5.44365	5.82e-07	1.19e-05	5.79396
23235	SIK2	salt inducible kinase 2	-1.29856	-1.77418	-0.822938	4.71585	-5.43523	6.02e-07	1.22e-05	5.77866
677769	SCARNA17	small Cajal body-specific RNA 17	3.91241	2.47605	5.34877	2.52864	5.42249	6.34e-07	1.28e-05	5.77699
100128028	NA	NA	4.39058	2.78165	5.99951	-3.59189	5.43255	6.08e-07	1.23e-05	5.7701
3895	KTN1	kinectin 1	1.34424	0.857443	1.83103	7.8507	5.49731	4.67e-07	9.82e-06	5.76136
26802	SNORD47	small nucleolar RNA, C/D box 47	-3.24746	-4.44381	-2.0511	0.84545	-5.40383	6.84e-07	1.36e-05	5.75745
353189	SLCO4C1	solute carrier organic anion transporter family member 4C1	4.58177	2.89363	6.26991	0.988608	5.40309	6.86e-07	1.36e-05	5.75336
27315	PGAP2	post-GPI attachment to proteins 2	-1.27856	-1.74773	-0.809382	4.16104	-5.42505	6.27e-07	1.27e-05	5.75109
374882	TMEM205	transmembrane protein 205	-2.05513	-2.80797	-1.30229	4.75371	-5.43443	6.04e-07	1.23e-05	5.74984
80724	ACAD10	acyl-CoA dehydrogenase family member 10	-1.23306	-1.68431	-0.781805	4.95459	-5.4398	5.91e-07	1.2e-05	5.74676
23190	UBXN4	UBX domain protein 4	1.3058	0.832304	1.77929	7.26999	5.4901	4.81e-07	1.01e-05	5.74405
1979	EIF4EBP2	eukaryotic translation initiation factor 4E binding protein 2	-1.00273	-1.36696	-0.638493	7.14493	-5.48052	5e-07	1.04e-05	5.74027
85013	TMEM128	transmembrane protein 128	-1.53078	-2.09516	-0.966394	3.2283	-5.39954	6.96e-07	1.38e-05	5.7388
11231	SEC63	SEC63 homolog, protein translocation regulator	1.70901	1.08846	2.32957	6.21601	5.48257	4.96e-07	1.03e-05	5.73616
6645	SNTB2	syntrophin beta 2	2.88576	1.82052	3.951	0.993407	5.39303	7.14e-07	1.41e-05	5.73367
9217	VAPB	VAMP associated protein B and C	1.2067	0.765896	1.6475	4.09479	5.44969	5.67e-07	1.17e-05	5.73339
56829	ZC3HAV1	zinc finger CCCH-type containing, antiviral 1	1.30456	0.831108	1.77802	7.28568	5.48535	4.91e-07	1.02e-05	5.7283
100506830	NA	NA	-2.09811	-2.87398	-1.32225	2.3096	-5.38344	7.43e-07	1.46e-05	5.70277
51132	RLIM	ring finger protein, LIM domain interacting	-1.08596	-1.48134	-0.690572	7.51281	-5.46778	5.27e-07	1.09e-05	5.70064
206412	C6orf163	chromosome 6 open reading frame 163	2.17387	1.36958	2.97816	1.1026	5.3807	7.51e-07	1.47e-05	5.68706
139105	BEND2	BEN domain containing 2	4.30336	2.72353	5.88319	-5.41704	5.42271	6.33e-07	1.28e-05	5.66928
978	CDA	cytidine deaminase	5.71192	3.597	7.82684	-0.389879	5.37658	7.64e-07	1.5e-05	5.66358
80179	MYO19	myosin XIX	-1.55359	-2.12484	-0.98233	5.11719	-5.41406	6.56e-07	1.31e-05	5.63389
170954	PPP1R18	protein phosphatase 1 regulatory subunit 18	2.11104	1.33561	2.88647	3.96866	5.41967	6.41e-07	1.29e-05	5.62993
117583	PARD3B	par-3 family cell polarity regulator beta	5.84713	3.68718	8.00709	-3.82094	5.38911	7.26e-07	1.43e-05	5.62938
64682	ANAPC1	anaphase promoting complex subunit 1	-1.40868	-1.92656	-0.890804	5.97824	-5.41506	6.53e-07	1.31e-05	5.61382
6520	SLC3A2	solute carrier family 3 member 2	-1.39153	-1.90069	-0.882378	6.51419	-5.44079	5.88e-07	1.2e-05	5.61375
29117	BRD7	bromodomain containing 7	0.98841	0.626705	1.35011	5.62926	5.44003	5.9e-07	1.2e-05	5.59552
124997	WDR81	WD repeat domain 81	-1.78929	-2.44799	-1.13058	5.67927	-5.40763	6.73e-07	1.34e-05	5.59442
10401	PIAS3	protein inhibitor of activated STAT 3	-2.03619	-2.79074	-1.28164	4.10569	-5.37213	7.78e-07	1.52e-05	5.5847
8460	TPST1	tyrosylprotein sulfotransferase 1	4.12193	2.58863	5.65523	-0.0348604	5.3517	8.45e-07	1.63e-05	5.58251
22893	BAHD1	bromo adjacent homology domain containing 1	-1.25417	-1.71663	-0.791712	5.20363	-5.39886	6.98e-07	1.39e-05	5.58008
9130	FAM50A	family with sequence similarity 50 member A	1.80829	1.14513	2.47145	4.6802	5.42835	6.19e-07	1.25e-05	5.57428
55666	NPLOC4	NPL4 homolog, ubiquitin recognition factor	-1.0085	-1.37828	-0.63871	6.49861	-5.42927	6.17e-07	1.25e-05	5.57264
23534	TNPO3	transportin 3	1.22203	0.774827	1.66923	6.19688	5.43996	5.9e-07	1.2e-05	5.57202
100129104	NA	NA	1.99408	1.25342	2.73475	2.13683	5.35972	8.18e-07	1.59e-05	5.56756
219	ALDH1B1	aldehyde dehydrogenase 1 family member B1	-2.91435	-3.99871	-1.83	3.38065	-5.35043	8.49e-07	1.64e-05	5.54994
100313896	MIR320D1	microRNA 320d-1	4.42892	2.79123	6.06662	-4.66579	5.38373	7.42e-07	1.46e-05	5.54721
147841	SPC24	SPC24 component of NDC80 kinetochore complex	2.79677	1.75552	3.83802	1.04682	5.34713	8.6e-07	1.66e-05	5.54057
55553	SOX6	SRY-box transcription factor 6	5.17206	3.2464	7.09771	-1.49306	5.34692	8.61e-07	1.66e-05	5.53479
192286	HIGD2A	HIG1 hypoxia inducible domain family member 2A	-1.48263	-2.0294	-0.935864	5.50435	-5.39818	7e-07	1.39e-05	5.53026
58190	CTDSP1	CTD small phosphatase 1	-1.2896	-1.76335	-0.815847	6.54771	-5.41903	6.43e-07	1.29e-05	5.5257
2204	FCAR	Fc fragment of IgA receptor	5.91625	3.71245	8.12006	0.292774	5.34431	8.7e-07	1.67e-05	5.52397
66002	CYP4F12	cytochrome P450 family 4 subfamily F member 12	5.62028	3.53582	7.70473	-4.31395	5.36765	7.92e-07	1.55e-05	5.52391
7514	XPO1	exportin 1	-1.3025	-1.7802	-0.824791	7.91718	-5.42794	6.2e-07	1.25e-05	5.51605
84326	METTL26	methyltransferase like 26	-1.66382	-2.2801	-1.04755	4.49944	-5.3747	7.7e-07	1.51e-05	5.51445
25983	NGDN	neuroguidin	1.16664	0.737463	1.59582	5.23194	5.41152	6.63e-07	1.32e-05	5.51222
100289383	CICP25	capicua transcriptional repressor pseudogene 25	2.70012	1.69404	3.70619	-1.31819	5.34282	8.75e-07	1.68e-05	5.50467
51094	ADIPOR1	adiponectin receptor 1	1.30562	0.826287	1.78496	6.39848	5.42246	6.34e-07	1.28e-05	5.49841
2870	GRK6	G protein-coupled receptor kinase 6	1.31486	0.832393	1.79733	6.66407	5.42537	6.27e-07	1.27e-05	5.49491
253018	HCG27	HLA complex group 27	4.03499	2.53007	5.53991	-1.31932	5.33763	8.94e-07	1.71e-05	5.49245
440567	UQCRHL	ubiquinol-cytochrome c reductase hinge protein like	1.5498	0.979846	2.11975	5.31936	5.41322	6.58e-07	1.32e-05	5.48796
100507656	NA	NA	-2.37319	-3.26054	-1.48583	0.886088	-5.32419	9.44e-07	1.79e-05	5.46529
100506528	NA	NA	2.27085	1.42312	3.11858	2.20058	5.33271	9.12e-07	1.74e-05	5.46381
8089	YEATS4	YEATS domain containing 4	1.37248	0.865184	1.87977	4.4093	5.38599	7.35e-07	1.45e-05	5.46022
9637	FEZ2	fasciculation and elongation protein zeta 2	1.02825	0.648322	1.40818	4.96953	5.38785	7.3e-07	1.44e-05	5.44984
7168	TPM1	tropomyosin 1	2.85026	1.79141	3.90911	3.00105	5.35882	8.21e-07	1.59e-05	5.44766
378938	MALAT1	metastasis associated lung adenocarcinoma transcript 1	3.37042	2.13214	4.6087	11.8658	5.41856	6.44e-07	1.29e-05	5.44665
79073	TMEM109	transmembrane protein 109	-1.66945	-2.28856	-1.05034	5.34967	-5.36813	7.9e-07	1.54e-05	5.4443
79751	SLC25A22	solute carrier family 25 member 22	-1.87609	-2.57652	-1.17566	3.61958	-5.33223	9.14e-07	1.74e-05	5.4411
26233	FBXL6	F-box and leucine rich repeat protein 6	-2.35755	-3.23805	-1.47704	3.61577	-5.33025	9.21e-07	1.75e-05	5.43954
89845	ABCC10	ATP binding cassette subfamily C member 10	-1.40222	-1.92542	-0.87903	4.06955	-5.33548	9.02e-07	1.72e-05	5.42959
51684	SUFU	SUFU negative regulator of hedgehog signaling	-1.94444	-2.67088	-1.218	3.86963	-5.3286	9.27e-07	1.76e-05	5.42785
1056	CEL	carboxyl ester lipase	-3.89955	-5.3621	-2.437	1.13232	-5.30789	1.01e-06	1.89e-05	5.41233
9117	SEC22C	SEC22 homolog C, vesicle trafficking protein	-1.51441	-2.08071	-0.948111	4.12656	-5.32373	9.46e-07	1.79e-05	5.4092
1186	CLCN7	chloride voltage-gated channel 7	-1.96162	-2.68626	-1.23698	6.8055	-5.38906	7.26e-07	1.43e-05	5.40788
3192	HNRNPU	heterogeneous nuclear ribonucleoprotein U	0.983516	0.621578	1.34545	9.46414	5.40961	6.68e-07	1.33e-05	5.40352
57148	RALGAPB	Ral GTPase activating protein non-catalytic subunit beta	-1.09197	-1.4972	-0.686731	5.85492	-5.36439	8.02e-07	1.56e-05	5.39923
253650	ANKRD18A	ankyrin repeat domain 18A	6.0667	3.78881	8.34458	-0.777436	5.30199	1.03e-06	1.93e-05	5.39044
23049	SMG1	SMG1 nonsense mediated mRNA decay associated PI3K related kinase	-1.59148	-2.17998	-1.00298	7.75084	-5.38359	7.42e-07	1.46e-05	5.38044
128272	ARHGEF19	Rho guanine nucleotide exchange factor 19	-2.12712	-2.92523	-1.32902	3.01848	-5.30579	1.02e-06	1.91e-05	5.37969
647020	NA	NA	3.66708	2.29991	5.03424	-4.58166	5.33971	8.87e-07	1.7e-05	5.37962
100310782	LOC100310782	mitochondrial translational initiation factor 3 pseudogene	4.0731	2.54857	5.59763	-3.35305	5.31873	9.65e-07	1.82e-05	5.37386
23383	MAU2	MAU2 sister chromatid cohesion factor	-1.07392	-1.47262	-0.675226	5.93292	-5.36225	8.09e-07	1.58e-05	5.35969
23646	PLD3	phospholipase D family member 3	-2.08199	-2.85545	-1.30853	6.16573	-5.35868	8.21e-07	1.59e-05	5.35929
1106	CHD2	chromodomain helicase DNA binding protein 2	1.29814	0.819086	1.77719	7.95359	5.39457	7.1e-07	1.41e-05	5.35776
10273	STUB1	STIP1 homology and U-box containing protein 1	1.26473	0.794765	1.7347	3.99985	5.35733	8.26e-07	1.6e-05	5.35726
26005	C2CD3	C2 domain containing 3 centriole elongation regulator	-1.44993	-1.99235	-0.907513	4.8798	-5.32147	9.54e-07	1.8e-05	5.35392
11189	CELF3	CUGBP Elav-like family member 3	3.51299	2.19585	4.83013	-3.08572	5.30962	1e-06	1.88e-05	5.33152
144699	FBXL14	F-box and leucine rich repeat protein 14	-2.37697	-3.27198	-1.48197	3.16537	-5.28709	1.1e-06	2.02e-05	5.3313
23168	RTF1	RTF1 homolog, Paf1/RNA polymerase II complex component	1.60253	1.00988	2.19518	6.82782	5.38301	7.44e-07	1.46e-05	5.32675
23133	PHF8	PHD finger protein 8	-0.900157	-1.23565	-0.564662	5.43764	-5.34134	8.81e-07	1.69e-05	5.32299
90639	COX19	cytochrome c oxidase assembly factor COX19	1.45749	0.91594	1.99903	4.98852	5.35782	8.24e-07	1.6e-05	5.32028
353	APRT	adenine phosphoribosyltransferase	-1.3372	-1.83393	-0.840466	6.05982	-5.35909	8.2e-07	1.59e-05	5.31701
100134229	KDM7A-DT	KDM7A divergent transcript	3.28855	2.04801	4.52908	0.297002	5.27733	1.14e-06	2.09e-05	5.30143
25984	KRT23	keratin 23	6.89927	4.29837	9.50017	-3.01377	5.28077	1.12e-06	2.06e-05	5.29438
1118	CHIT1	chitinase 1	5.27234	3.28398	7.2607	-2.57435	5.27871	1.13e-06	2.08e-05	5.28674
475	ATOX1	antioxidant 1 copper chaperone	-1.78751	-2.45972	-1.1153	3.75152	-5.29375	1.07e-06	1.98e-05	5.27694
6541	SLC7A1	solute carrier family 7 member 1	-2.01105	-2.76429	-1.25782	5.43569	-5.31509	9.79e-07	1.85e-05	5.27126
6307	MSMO1	methylsterol monooxygenase 1	-2.81547	-3.87968	-1.75126	2.8142	-5.26673	1.19e-06	2.16e-05	5.26022
2029	ENSA	endosulfine alpha	0.879672	0.553384	1.20596	7.21547	5.36708	7.94e-07	1.55e-05	5.25769
1911	PHC1	polyhomeotic homolog 1	-2.22593	-3.06445	-1.38741	4.72782	-5.28466	1.11e-06	2.04e-05	5.25657
10471	PFDN6	prefoldin subunit 6	2.01392	1.25516	2.77268	1.68654	5.2839	1.11e-06	2.04e-05	5.25628
79689	STEAP4	STEAP4 metalloreductase	5.76952	3.59166	7.94738	-2.38324	5.27385	1.16e-06	2.11e-05	5.25604
55081	IFT57	intraflagellar transport 57	1.6264	1.02026	2.23253	5.18049	5.34165	8.8e-07	1.69e-05	5.23905
100507647	NA	NA	-2.16583	-2.98539	-1.34628	1.00181	-5.26095	1.22e-06	2.2e-05	5.22758
6422	SFRP1	secreted frizzled related protein 1	4.75879	2.96969	6.5479	-5.37362	5.29516	1.06e-06	1.97e-05	5.22616
8295	TRRAP	transformation/transcription domain associated protein	-1.2377	-1.7	-0.775401	6.71266	-5.3298	9.23e-07	1.75e-05	5.22054
644246	KANSL1-AS1	KANSL1 antisense RNA 1	-2.89003	-3.98193	-1.79813	-0.499504	-5.26912	1.18e-06	2.14e-05	5.21751
84461	NEURL4	neuralized E3 ubiquitin protein ligase 4	-1.80049	-2.47716	-1.12382	4.74199	-5.29705	1.05e-06	1.96e-05	5.21305
22823	MTF2	metal response element binding transcription factor 2	1.35257	0.848715	1.85643	6.01782	5.34407	8.71e-07	1.67e-05	5.21257
100506847	NA	NA	-2.92182	-4.02524	-1.81841	-0.95244	-5.27149	1.17e-06	2.13e-05	5.21151
10600	USP16	ubiquitin specific peptidase 16	1.11169	0.697275	1.52611	6.05263	5.34029	8.84e-07	1.69e-05	5.20842
441425	ANKRD20A3P	ankyrin repeat domain 20 family member A3, pseudogene	4.20486	2.61315	5.79658	-1.9365	5.25902	1.23e-06	2.21e-05	5.19643
54665	RSBN1	round spermatid basic protein 1	1.54275	0.966721	2.11877	5.53096	5.33176	9.15e-07	1.74e-05	5.1953
158135	TTLL11	tubulin tyrosine ligase like 11	-1.97437	-2.72321	-1.22554	1.41963	-5.2488	1.28e-06	2.28e-05	5.19373
56154	TEX15	testis expressed 15, meiosis and synapsis associated	5.93674	3.69883	8.17465	-4.7229	5.2811	1.12e-06	2.06e-05	5.19305
125950	RAVER1	ribonucleoprotein, PTB binding 1	-1.78404	-2.45201	-1.11608	5.87264	-5.31704	9.71e-07	1.83e-05	5.19243
163087	ZNF383	zinc finger protein 383	-1.42014	-1.95837	-0.881897	2.77167	-5.25259	1.26e-06	2.26e-05	5.19231
55471	NDUFAF7	NADH:ubiquinone oxidoreductase complex assembly factor 7	0.849094	0.529798	1.16839	3.78132	5.29396	1.07e-06	1.98e-05	5.19196
100507637	NA	NA	-2.14392	-2.95657	-1.33126	0.445718	-5.25193	1.26e-06	2.26e-05	5.19186
120892	LRRK2	leucine rich repeat kinase 2	4.55303	2.83122	6.27484	1.65075	5.2642	1.2e-06	2.18e-05	5.19
64757	MTARC1	mitochondrial amidoxime reducing component 1	4.91408	3.05431	6.77385	0.898715	5.26019	1.22e-06	2.2e-05	5.18939
83985	SPNS1	sphingolipid transporter 1 (putative)	-1.99534	-2.74555	-1.24512	4.96113	-5.2948	1.06e-06	1.97e-05	5.18906
735301	SNHG9	small nucleolar RNA host gene 9	-4.05474	-5.59335	-2.51613	1.914	-5.2463	1.29e-06	2.3e-05	5.18265
154664	ABCA13	ATP binding cassette subfamily A member 13	5.4954	3.41395	7.57684	1.25338	5.25596	1.24e-06	2.23e-05	5.18018
517	ATP5MC2	ATP synthase membrane subunit c locus 2	-1.43758	-1.97359	-0.901571	7.50051	-5.33923	8.88e-07	1.7e-05	5.17152
140775	SMCR8	SMCR8-C9orf72 complex subunit	-1.52828	-2.10184	-0.95473	6.43689	-5.30454	1.02e-06	1.92e-05	5.1698
5092	PCBD1	pterin-4 alpha-carbinolamine dehydratase 1	-2.18773	-3.01531	-1.36016	3.82409	-5.26265	1.21e-06	2.18e-05	5.16787
29123	ANKRD11	ankyrin repeat domain 11	1.81138	1.13669	2.48606	7.13122	5.34473	8.69e-07	1.67e-05	5.1678
112939	NACC1	nucleus accumbens associated 1	-1.33691	-1.83933	-0.834486	5.22821	-5.29727	1.05e-06	1.96e-05	5.15539
10516	FBLN5	fibulin 5	5.92879	3.67663	8.18094	-1.87025	5.24066	1.32e-06	2.34e-05	5.14996
9923	ZBTB40	zinc finger and BTB domain containing 40	-1.14663	-1.57707	-0.7162	6.07403	-5.30318	1.03e-06	1.92e-05	5.13991
1062	CENPE	centromere protein E	2.58145	1.61073	3.55217	3.74331	5.29404	1.07e-06	1.98e-05	5.13223
692057	SNORD12	small nucleolar RNA, C/D box 12	-3.04238	-4.19951	-1.88525	1.2986	-5.23419	1.36e-06	2.39e-05	5.13042
54620	FBXL19	F-box and leucine rich repeat protein 19	-1.54562	-2.12792	-0.963324	5.10431	-5.28416	1.11e-06	2.04e-05	5.12947
9813	EFCAB14	EF-hand calcium binding domain 14	-1.28081	-1.76118	-0.80044	6.37882	-5.30797	1.01e-06	1.89e-05	5.12852
1604	CD55	CD55 molecule (Cromer blood group)	1.76027	1.10192	2.41863	6.08478	5.32277	9.49e-07	1.8e-05	5.11757
3579	CXCR2	C-X-C motif chemokine receptor 2	4.41061	2.73308	6.08814	0.157568	5.23416	1.36e-06	2.39e-05	5.11559
441531	PGAM4	phosphoglycerate mutase family member 4	-2.23971	-3.09151	-1.38791	2.79316	-5.23448	1.35e-06	2.39e-05	5.11545
285848	PNPLA1	patatin like phospholipase domain containing 1	4.6356	2.87357	6.39764	-2.96775	5.23734	1.34e-06	2.37e-05	5.10317
285550	FAM200B	family with sequence similarity 200 member B	1.35751	0.84449	1.87052	3.43139	5.26779	1.18e-06	2.15e-05	5.09816
100128816	NA	NA	-2.2094	-3.052	-1.36679	1.97466	-5.21995	1.43e-06	2.52e-05	5.08793
3084	NRG1	neuregulin 1	5.55985	3.44961	7.67009	-4.29037	5.24506	1.3e-06	2.31e-05	5.08485
54919	DNAAF5	dynein axonemal assembly factor 5	-1.85358	-2.55767	-1.14949	3.97786	-5.24086	1.32e-06	2.34e-05	5.07781
100505665	NA	NA	-2.07228	-2.86297	-1.28158	1.24487	-5.21742	1.45e-06	2.55e-05	5.07152
254531	LPCAT4	lysophosphatidylcholine acyltransferase 4	-2.09603	-2.89211	-1.29996	4.10782	-5.24158	1.32e-06	2.34e-05	5.06616
140597	TCEAL2	transcription elongation factor A like 2	3.82974	2.37507	5.28442	-4.28444	5.2411	1.32e-06	2.34e-05	5.04574
29087	THYN1	thymocyte nuclear protein 1	0.952998	0.594448	1.31155	4.99917	5.29127	1.08e-06	1.99e-05	5.0406
55860	ACTR10	actin related protein 10	0.926148	0.577753	1.27454	5.3219	5.29209	1.07e-06	1.99e-05	5.03812
7277	TUBA4A	tubulin alpha 4a	3.71109	2.3062	5.11598	3.00506	5.25869	1.23e-06	2.21e-05	5.02924
143884	CWF19L2	CWF19 like cell cycle control factor 2	2.20966	1.37655	3.04277	4.78101	5.28012	1.13e-06	2.07e-05	5.02285
94274	PPP1R14A	protein phosphatase 1 regulatory inhibitor subunit 14A	5.04798	3.117	6.97897	-2.60363	5.20424	1.53e-06	2.66e-05	5.02102
3066	HDAC2	histone deacetylase 2	1.224	0.764562	1.68343	6.7367	5.30365	1.03e-06	1.92e-05	5.0161
9684	LRRC14	leucine rich repeat containing 14	-1.43782	-1.98642	-0.889218	3.82307	-5.21756	1.45e-06	2.55e-05	4.99834
64710	NUCKS1	nuclear casein kinase and cyclin dependent kinase substrate 1	1.40424	0.87712	1.93136	7.88208	5.30334	1.03e-06	1.92e-05	4.99464
145165	ST13P4	ST13, Hsp70 interacting protein pseudogene 4	1.38274	0.85978	1.9057	4.54855	5.26368	1.2e-06	2.18e-05	4.99398
10096	ACTR3	actin related protein 3	1.34184	0.838079	1.84559	7.88233	5.3027	1.03e-06	1.92e-05	4.99305
55100	WDR70	WD repeat domain 70	0.949365	0.591538	1.30719	5.39865	5.28175	1.12e-06	2.06e-05	4.99301
4050	LTB	lymphotoxin beta	4.32332	2.66641	5.98022	-0.927983	5.19442	1.59e-06	2.75e-05	4.99285
6734	SRPRA	SRP receptor subunit alpha	-0.97191	-1.33783	-0.605989	6.9707	-5.28759	1.09e-06	2.02e-05	4.98577
23583	SMUG1	single-strand-selective monofunctional uracil-DNA glycosylase 1	-1.84591	-2.55287	-1.13895	2.72705	-5.19797	1.57e-06	2.72e-05	4.97515
261734	NPHP4	nephrocystin 4	-1.8367	-2.53858	-1.13482	3.76183	-5.20949	1.5e-06	2.61e-05	4.96905
116159	CYYR1	cysteine and tyrosine rich 1	7.2378	4.46219	10.0134	-3.29998	5.19119	1.61e-06	2.78e-05	4.96714
9045	RPL14	ribosomal protein L14	1.52351	0.951009	2.09601	8.63489	5.29771	1.05e-06	1.96e-05	4.96597
58516	SINHCAF	SIN3-HDAC complex associated factor	-1.71695	-2.36765	-1.06624	6.43638	-5.25279	1.26e-06	2.26e-05	4.96233
10617	STAMBP	STAM binding protein	1.076	0.669442	1.48255	5.02139	5.2688	1.18e-06	2.14e-05	4.95923
170487	ACTL10	actin like 10	-2.74571	-3.7977	-1.69373	-0.908518	-5.19593	1.58e-06	2.73e-05	4.9556
79158	GNPTAB	N-acetylglucosamine-1-phosphate transferase subunits alpha and beta	-1.62462	-2.23856	-1.01067	7.14499	-5.26792	1.18e-06	2.15e-05	4.95178
150684	COMMD1	copper metabolism domain containing 1	1.03943	0.64437	1.4345	3.83734	5.23778	1.34e-06	2.37e-05	4.94205
286451	YIPF6	Yip1 domain family member 6	-1.70072	-2.35388	-1.04756	2.79638	-5.18362	1.66e-06	2.84e-05	4.94152
26207	PITPNC1	phosphatidylinositol transfer protein cytoplasmic 1	2.0796	1.28755	2.87165	3.43936	5.22692	1.4e-06	2.46e-05	4.94069
56983	POGLUT1	protein O-glucosyltransferase 1	-1.6232	-2.24267	-1.00374	4.47253	-5.21643	1.46e-06	2.55e-05	4.94043
5780	PTPN9	protein tyrosine phosphatase non-receptor type 9	-1.56829	-2.165	-0.971576	5.26923	-5.23215	1.37e-06	2.41e-05	4.93478
57026	PDXP	pyridoxal phosphatase	-2.42945	-3.3595	-1.4994	3.85589	-5.20021	1.55e-06	2.7e-05	4.93333
56254	RNF20	ring finger protein 20	1.16585	0.725468	1.60624	5.53446	5.27022	1.17e-06	2.14e-05	4.93301
8667	EIF3H	eukaryotic translation initiation factor 3 subunit H	1.15612	0.720508	1.59173	8.12186	5.2835	1.11e-06	2.05e-05	4.91554
91624	NEXN	nexilin F-actin binding protein	3.31156	2.04419	4.57893	2.16509	5.20173	1.54e-06	2.69e-05	4.91012
24148	PRPF6	pre-mRNA processing factor 6	1.0373	0.645777	1.42882	6.98621	5.27431	1.15e-06	2.11e-05	4.89945
8567	MADD	MAP kinase activating death domain	-1.05368	-1.45218	-0.655183	7.08494	-5.26382	1.2e-06	2.18e-05	4.89883
130075	OR9A4	olfactory receptor family 9 subfamily A member 4	4.15027	2.56142	5.73913	-5.32046	5.20009	1.55e-06	2.7e-05	4.88057
4363	ABCC1	ATP binding cassette subfamily C member 1	-2.12563	-2.93028	-1.32097	7.4953	-5.25891	1.23e-06	2.21e-05	4.88031
56919	DHX33	DEAH-box helicase 33	-2.12495	-2.94151	-1.30839	4.04256	-5.1806	1.68e-06	2.87e-05	4.87801
114791	TUBGCP5	tubulin gamma complex associated protein 5	-1.47484	-2.04013	-0.909553	4.39617	-5.1939	1.59e-06	2.75e-05	4.87652
902	CCNH	cyclin H	1.44544	0.897304	1.99357	5.38256	5.24965	1.27e-06	2.28e-05	4.87601
6209	RPS15	ribosomal protein S15	1.65899	1.03247	2.2855	8.2459	5.27144	1.17e-06	2.13e-05	4.86607
55716	LMBR1L	limb development membrane protein 1 like	-1.49736	-2.07085	-0.923859	4.88316	-5.19771	1.57e-06	2.72e-05	4.85177
5499	PPP1CA	protein phosphatase 1 catalytic subunit alpha	-1.14413	-1.57786	-0.710391	6.89753	-5.2513	1.27e-06	2.26e-05	4.84159
92691	TMEM169	transmembrane protein 169	4.55609	2.80653	6.30565	-4.49851	5.1842	1.66e-06	2.84e-05	4.83735
203100	HTRA4	HtrA serine peptidase 4	3.58229	2.20155	4.96303	-3.16953	5.16495	1.79e-06	3.03e-05	4.83661
4116	MAGOH	mago homolog, exon junction complex subunit	1.33582	0.827743	1.8439	4.64486	5.23403	1.36e-06	2.39e-05	4.83531
692203	SNORD88B	small nucleolar RNA, C/D box 88B	-3.30956	-4.58368	-2.03544	-1.61068	-5.17103	1.74e-06	2.97e-05	4.83372
100507136	NA	NA	-2.53052	-3.50645	-1.55458	-0.538569	-5.16188	1.81e-06	3.05e-05	4.82424
23306	NEMP1	nuclear envelope integral membrane protein 1	-1.88439	-2.60774	-1.16104	4.86819	-5.18607	1.64e-06	2.82e-05	4.82413
51652	CHMP3	charged multivesicular body protein 3	1.27679	0.792595	1.76099	6.26311	5.24948	1.27e-06	2.28e-05	4.82063
64400	AKTIP	AKT interacting protein	1.88534	1.15834	2.61233	1.75174	5.16266	1.8e-06	3.05e-05	4.8203
643696	NA	NA	3.31282	2.03239	4.59324	-1.15139	5.15063	1.89e-06	3.17e-05	4.81993
3417	IDH1	isocitrate dehydrogenase (NADP(+)) 1	-2.33372	-3.22528	-1.44216	5.70559	-5.21093	1.49e-06	2.6e-05	4.80944
78999	LRFN4	leucine rich repeat and fibronectin type III domain containing 4	-2.62563	-3.63647	-1.6148	3.9523	-5.17099	1.74e-06	2.97e-05	4.80762
158931	TCEAL6	transcription elongation factor A like 6	3.63356	2.23049	5.03664	-2.56559	5.15549	1.86e-06	3.12e-05	4.8074
284086	NEK8	NIMA related kinase 8	-2.06968	-2.86983	-1.26953	2.77107	-5.14931	1.9e-06	3.18e-05	4.79959
220164	DOK6	docking protein 6	5.51049	3.38428	7.63671	-2.66049	5.15943	1.83e-06	3.08e-05	4.79523
283922	PDPR2P	pyruvate dehydrogenase phosphatase regulatory subunit 2, pseudogene	-1.3351	-1.85064	-0.819565	3.93153	-5.15551	1.86e-06	3.12e-05	4.78966
282618	IFNL1	interferon lambda 1	3.84484	2.36335	5.32634	-3.79681	5.16651	1.78e-06	3.01e-05	4.7849
54780	NSMCE4A	NSE4 homolog A, SMC5-SMC6 complex component	1.16985	0.724025	1.61567	4.90186	5.2238	1.41e-06	2.49e-05	4.77576
642236	FRG1JP	FSHD region gene 1 family member J, pseudogene	1.83621	1.12781	2.5446	2.37658	5.1602	1.82e-06	3.07e-05	4.76528
90204	ZSWIM1	zinc finger SWIM-type containing 1	-1.26593	-1.75546	-0.776397	3.60382	-5.14809	1.91e-06	3.19e-05	4.76271
11066	SNRNP35	small nuclear ribonucleoprotein U11/U12 subunit 35	1.09079	0.672891	1.5087	3.94984	5.19619	1.58e-06	2.73e-05	4.76147
80199	FUZ	fuzzy planar cell polarity protein	-1.53136	-2.12297	-0.939749	3.54636	-5.15298	1.87e-06	3.15e-05	4.7544
5202	PFDN2	prefoldin subunit 2	1.60276	0.990821	2.2147	4.60049	5.21409	1.47e-06	2.57e-05	4.74902
653519	GPR89A	G protein-coupled receptor 89A	-0.930042	-1.28856	-0.571528	4.07479	-5.16434	1.79e-06	3.03e-05	4.74143
208	AKT2	AKT serine/threonine kinase 2	-1.00971	-1.39534	-0.624073	6.36639	-5.21239	1.48e-06	2.59e-05	4.7361
23279	NUP160	nucleoporin 160	-1.38977	-1.9228	-0.856734	5.74594	-5.19045	1.61e-06	2.78e-05	4.7334
100132346	HSPE1P7	heat shock protein family E (Hsp10) member 1 pseudogene 7	3.77001	2.31418	5.22584	-4.7225	5.15527	1.86e-06	3.12e-05	4.728
6636	SNRPF	small nuclear ribonucleoprotein polypeptide F	1.5126	0.934468	2.09073	4.72326	5.20853	1.5e-06	2.62e-05	4.72248
64328	XPO4	exportin 4	-1.54911	-2.14557	-0.952654	5.75724	-5.17038	1.75e-06	2.97e-05	4.72203
390956	PPIAP59	peptidylprolyl isomerase A pseudogene 59	3.36316	2.05904	4.66728	-3.27563	5.13392	2.02e-06	3.35e-05	4.71686
90799	CEP95	centrosomal protein 95	1.12869	0.697975	1.5594	5.91509	5.21679	1.45e-06	2.55e-05	4.71556
757	TMEM50B	transmembrane protein 50B	-1.46365	-2.02787	-0.899427	4.74018	-5.16423	1.79e-06	3.03e-05	4.715
10723	SLC12A7	solute carrier family 12 member 7	-2.58806	-3.58483	-1.59129	5.54839	-5.16889	1.76e-06	2.99e-05	4.71034
283089	WDR11-AS1	WDR11 antisense RNA 1	2.62441	1.60617	3.64266	-1.5858	5.13096	2.05e-06	3.38e-05	4.7049
25832	NBPF14	NBPF member 14	1.48731	0.919201	2.05542	5.81815	5.2118	1.48e-06	2.59e-05	4.69836
100506836	NA	NA	-2.31233	-3.21028	-1.41439	-0.665755	-5.12648	2.08e-06	3.43e-05	4.69667
140876	RIPOR3	RIPOR family member 3	4.20536	2.57408	5.83664	1.97024	5.13208	2.04e-06	3.37e-05	4.68837
29094	LGALSL	galectin like	4.14736	2.53408	5.76064	0.447849	5.11777	2.16e-06	3.52e-05	4.68532
641700	ECSCR	endothelial cell surface expressed chemotaxis and apoptosis regulator	4.08008	2.49711	5.66305	-3.08399	5.13115	2.04e-06	3.38e-05	4.6829
64396	GMCL2	germ cell-less 2, spermatogenesis associated	-2.38268	-3.31071	-1.45464	-0.114542	-5.11115	2.21e-06	3.61e-05	4.65705
57462	MYORG	myogenesis regulating glycosidase (putative)	-3.42674	-4.761	-2.09249	-0.636486	-5.11282	2.2e-06	3.59e-05	4.64761
8733	GPAA1	glycosylphosphatidylinositol anchor attachment 1	-1.80706	-2.50284	-1.11129	5.505	-5.1704	1.75e-06	2.97e-05	4.64355
650623	BEND3P3	BEN domain containing 3 pseudogene 3	-3.89577	-5.41662	-2.37492	2.31493	-5.09948	2.32e-06	3.76e-05	4.6407
55832	CAND1	cullin associated and neddylation dissociated 1	-1.29871	-1.79838	-0.799035	6.52719	-5.17422	1.72e-06	2.94e-05	4.64061
63877	FAM204A	family with sequence similarity 204 member A	1.00887	0.621854	1.39588	5.56953	5.18953	1.62e-06	2.79e-05	4.63318
95	ACY1	aminoacylase 1	-1.86529	-2.59062	-1.13995	3.56888	-5.11948	2.14e-06	3.5e-05	4.63282
10905	MAN1A2	mannosidase alpha class 1A member 2	2.36367	1.4584	3.26894	6.3413	5.19787	1.57e-06	2.72e-05	4.6291
55629	PNRC2	proline rich nuclear receptor coactivator 2	1.13354	0.69863	1.56846	5.72217	5.18864	1.63e-06	2.8e-05	4.62843
255809	C19orf38	chromosome 19 open reading frame 38	3.52634	2.16188	4.8908	2.77515	5.14495	1.94e-06	3.22e-05	4.62701
79644	SRD5A3	steroid 5 alpha-reductase 3	-2.1688	-3.0118	-1.32581	4.15258	-5.12168	2.12e-06	3.48e-05	4.62375
146225	CMTM2	CKLF like MARVEL transmembrane domain containing 2	4.46164	2.7178	6.20548	-0.820256	5.09339	2.37e-06	3.83e-05	4.61921
171023	ASXL1	ASXL transcriptional regulator 1	-1.01599	-1.40626	-0.625723	6.56424	-5.18255	1.67e-06	2.85e-05	4.61576
9404	LPXN	leupaxin	-3.51542	-4.87982	-2.15101	5.27741	-5.12924	2.06e-06	3.4e-05	4.61488
90134	KCNH7	potassium voltage-gated channel subfamily H member 7	3.17713	1.93777	4.41649	-2.19355	5.10336	2.28e-06	3.71e-05	4.60833
7337	UBE3A	ubiquitin protein ligase E3A	1.27221	0.784597	1.75983	6.64891	5.19397	1.59e-06	2.75e-05	4.60604
1185	CLCN6	chloride voltage-gated channel 6	-1.63818	-2.27434	-1.00203	4.6496	-5.12646	2.08e-06	3.43e-05	4.59844
441430	ANKRD20A2P	ankyrin repeat domain 20 family member A2, pseudogene	4.51152	2.74733	6.27571	-1.66464	5.09092	2.4e-06	3.86e-05	4.59158
117608	ZNF354B	zinc finger protein 354B	-1.62252	-2.25605	-0.988993	3.40264	-5.09849	2.33e-06	3.77e-05	4.58877
5110	PCMT1	protein-L-isoaspartate (D-aspartate) O-methyltransferase	1.5147	0.933102	2.0963	5.47343	5.18467	1.65e-06	2.83e-05	4.58812
55330	BLOC1S4	biogenesis of lysosomal organelles complex 1 subunit 4	-1.50717	-2.09568	-0.918651	3.18215	-5.09826	2.33e-06	3.77e-05	4.58654
1856	DVL2	dishevelled segment polarity protein 2	-1.22375	-1.69776	-0.74974	4.96753	-5.13953	1.98e-06	3.28e-05	4.58518
148789	B3GALNT2	beta-1,3-N-acetylgalactosaminyltransferase 2	-2.39548	-3.33108	-1.45988	3.83208	-5.09707	2.34e-06	3.79e-05	4.57313
7923	HSD17B8	hydroxysteroid 17-beta dehydrogenase 8	-2.04567	-2.84738	-1.24396	0.447209	-5.07969	2.51e-06	4.02e-05	4.56257
79095	BBLN	bublin coiled coil protein	-2.06617	-2.86853	-1.26381	4.68316	-5.12644	2.08e-06	3.43e-05	4.55884
127002	ATXN7L2	ataxin 7 like 2	-2.26434	-3.15071	-1.37797	3.11748	-5.08565	2.45e-06	3.93e-05	4.55863
112752	IFT43	intraflagellar transport 43	-1.93564	-2.69446	-1.17681	2.05537	-5.07811	2.52e-06	4.04e-05	4.55727
7533	YWHAH	tyrosine 3-monooxygenase/tryptophan 5-monooxygenase activation protein eta	1.36001	0.83772	1.88229	6.4784	5.18383	1.66e-06	2.84e-05	4.55726
54875	CNTLN	centlein	1.76104	1.08019	2.4419	4.39204	5.14912	1.9e-06	3.18e-05	4.55584
80128	TRIM46	tripartite motif containing 46	-4.19647	-5.84308	-2.54985	2.23066	-5.07353	2.57e-06	4.09e-05	4.54574
6161	RPL32	ribosomal protein L32	1.55773	0.959885	2.15558	9.73257	5.18705	1.64e-06	2.81e-05	4.53263
8772	FADD	Fas associated via death domain	1.3224	0.808386	1.83641	3.4242	5.12162	2.12e-06	3.48e-05	4.52587
55170	PRMT6	protein arginine methyltransferase 6	-2.38486	-3.31973	-1.44999	3.39866	-5.07842	2.52e-06	4.03e-05	4.52533
9526	MPDU1	mannose-P-dolichol utilization defect 1	-1.21925	-1.69112	-0.747371	5.46744	-5.14378	1.94e-06	3.23e-05	4.51821
22907	DHX30	DExH-box helicase 30	-1.1625	-1.6124	-0.712598	5.93623	-5.14391	1.94e-06	3.23e-05	4.50666
400823	FAM177B	family with sequence similarity 177 member B	3.74698	2.27877	5.21519	-3.11045	5.08055	2.5e-06	4.01e-05	4.49864
8514	KCNAB2	potassium voltage-gated channel subfamily A regulatory beta subunit 2	-1.87996	-2.60446	-1.15545	7.45587	-5.16565	1.78e-06	3.02e-05	4.49764
5250	SLC25A3	solute carrier family 25 member 3	-1.0225	-1.41621	-0.628795	8.1714	-5.17024	1.75e-06	2.97e-05	4.48982
100302240	MIR1304	microRNA 1304	-3.2638	-4.54429	-1.98331	-1.05825	-5.07418	2.56e-06	4.09e-05	4.48953
92815	H2AW	H2A.W histone	5.1322	3.11272	7.15167	-1.86394	5.05922	2.72e-06	4.29e-05	4.48884
51430	SUCO	SUN domain containing ossification factor	1.24445	0.764139	1.72477	6.15037	5.15788	1.84e-06	3.1e-05	4.48805
54516	MTRF1L	mitochondrial translation release factor 1 like	1.08773	0.664916	1.51055	4.28011	5.12138	2.13e-06	3.48e-05	4.48634
5832	ALDH18A1	aldehyde dehydrogenase 18 family member A1	-1.28909	-1.78878	-0.789395	6.06575	-5.13567	2.01e-06	3.33e-05	4.47973
643418	LIPN	lipase family member N	4.79111	2.90702	6.67519	-2.1523	5.06236	2.68e-06	4.25e-05	4.47822
5266	PI3	peptidase inhibitor 3	5.81374	3.53038	8.0971	-4.34985	5.06873	2.62e-06	4.15e-05	4.4773
284996	RNF149	ring finger protein 149	1.71702	1.05248	2.38155	5.43061	5.14369	1.95e-06	3.23e-05	4.4693
26133	TRPC4AP	transient receptor potential cation channel subfamily C member 4 associated protein	-0.93104	-1.29118	-0.570903	6.6466	-5.14658	1.92e-06	3.2e-05	4.46376
79842	ZBTB3	zinc finger and BTB domain containing 3	-2.03122	-2.83204	-1.2304	2.22983	-5.0494	2.83e-06	4.41e-05	4.45465
4331	MNAT1	MNAT1 component of CDK activating kinase	1.36457	0.832168	1.89697	3.62508	5.10242	2.29e-06	3.72e-05	4.44338
23061	TBC1D9B	TBC1 domain family member 9B	-1.00321	-1.3909	-0.615528	7.41812	-5.15149	1.89e-06	3.16e-05	4.44267
441212	RP9P	RP9 pseudogene	2.45759	1.49297	3.42222	1.82868	5.07191	2.59e-06	4.11e-05	4.44077
22955	SCMH1	Scm polycomb group protein homolog 1	-1.86573	-2.5955	-1.13597	5.31712	-5.08964	2.41e-06	3.87e-05	4.43644
55329	MNS1	meiosis specific nuclear structural 1	2.08626	1.26774	2.90478	2.4315	5.07409	2.56e-06	4.09e-05	4.42945
10286	BCAS2	BCAS2 pre-mRNA processing factor	1.30138	0.795059	1.80769	4.73495	5.1168	2.16e-06	3.53e-05	4.42402
116173	CMTM5	CKLF like MARVEL transmembrane domain containing 5	5.77406	3.49358	8.05455	-2.2653	5.04049	2.93e-06	4.54e-05	4.41735
727869	NA	NA	3.21622	1.9464	4.48603	-1.97448	5.04225	2.91e-06	4.52e-05	4.41252
55756	INTS9	integrator complex subunit 9	-1.18751	-1.6533	-0.721727	4.17471	-5.0754	2.55e-06	4.07e-05	4.41167
60626	RIC8A	RIC8 guanine nucleotide exchange factor A	-0.971738	-1.34972	-0.593753	5.73713	-5.11791	2.15e-06	3.52e-05	4.41006
55734	ZFP64	ZFP64 zinc finger protein	-1.39328	-1.94228	-0.844271	3.22772	-5.05218	2.79e-06	4.38e-05	4.40506
195977	ANTXRL	ANTXR like	4.22915	2.56413	5.89417	-4.58568	5.05653	2.75e-06	4.33e-05	4.40034
3708	ITPR1	inositol 1,4,5-trisphosphate receptor type 1	-2.00607	-2.78791	-1.22423	7.0296	-5.10796	2.24e-06	3.65e-05	4.39835
9618	TRAF4	TNF receptor associated factor 4	-2.82997	-3.94368	-1.71627	4.41949	-5.05861	2.72e-06	4.3e-05	4.39754
5939	RBMS2	RNA binding motif single stranded interacting protein 2	-2.3485	-3.27344	-1.42356	4.58848	-5.05471	2.77e-06	4.35e-05	4.39735
1173	AP2M1	adaptor related protein complex 2 subunit mu 1	0.998118	0.612104	1.38413	7.7722	5.14751	1.92e-06	3.2e-05	4.39294
7178	TPT1	tumor protein, translationally-controlled 1	1.26789	0.777698	1.75808	11.5283	5.14913	1.9e-06	3.18e-05	4.392
2801	GOLGA2	golgin A2	1.42411	0.871971	1.97625	5.67208	5.13467	2.02e-06	3.34e-05	4.3913
51119	SBDS	SBDS ribosome maturation factor	1.66501	1.0192	2.31081	6.1141	5.13255	2.03e-06	3.36e-05	4.39123
25807	RHBDD3	rhomboid domain containing 3	-1.87749	-2.61752	-1.13745	3.30582	-5.05061	2.81e-06	4.4e-05	4.38808
85019	TMEM241	transmembrane protein 241	-1.88016	-2.62403	-1.1363	2.36263	-5.03175	3.03e-06	4.67e-05	4.38506
9051	PSTPIP1	proline-serine-threonine phosphatase interacting protein 1	3.09091	1.88634	4.29548	3.94715	5.10826	2.24e-06	3.65e-05	4.37823
3678	ITGA5	integrin subunit alpha 5	-1.96709	-2.7317	-1.20248	7.20748	-5.12158	2.12e-06	3.48e-05	4.37251
79728	PALB2	partner and localizer of BRCA2	-1.80191	-2.51302	-1.0908	3.67158	-5.04443	2.88e-06	4.49e-05	4.37189
9919	SEC16A	SEC16 homolog A, endoplasmic reticulum export factor	-1.03754	-1.44061	-0.634472	6.75577	-5.12442	2.1e-06	3.45e-05	4.36812
8986	RPS6KA4	ribosomal protein S6 kinase A4	-1.85927	-2.58581	-1.13273	5.75658	-5.09448	2.36e-06	3.82e-05	4.34837
79722	ANKRD55	ankyrin repeat domain 55	5.19999	3.14002	7.25997	-2.28182	5.02526	3.11e-06	4.77e-05	4.34623
100505792	NA	NA	1.38628	0.842365	1.9302	3.51389	5.07384	2.57e-06	4.09e-05	4.33335
115110	TNFRSF14-AS1	TNFRSF14 antisense RNA 1	3.25684	1.96515	4.54853	0.00961282	5.01946	3.18e-06	4.85e-05	4.32843
29929	ALG6	ALG6 alpha-1,3-glucosyltransferase	-1.62373	-2.26637	-0.981093	3.48998	-5.02998	3.05e-06	4.7e-05	4.32492
100507080	NA	NA	3.70463	2.24096	5.1683	-4.7215	5.03872	2.95e-06	4.56e-05	4.30762
100507071	PIWIL2-DT	PIWIL2 divergent transcript	-2.69692	-3.76751	-1.62632	-0.288255	-5.01489	3.24e-06	4.93e-05	4.29937
4707	NDUFB1	NADH:ubiquinone oxidoreductase subunit B1	1.50595	0.917742	2.09416	4.66026	5.09679	2.34e-06	3.79e-05	4.29316
129880	BBS5	Bardet-Biedl syndrome 5	-2.32738	-3.25321	-1.40156	1.60119	-5.00445	3.37e-06	5.11e-05	4.29301
79854	LINC00115	long intergenic non-protein coding RNA 115	1.98865	1.19756	2.77975	0.738501	5.00438	3.37e-06	5.11e-05	4.28768
26579	MYEOV	myeloma overexpressed	4.22905	2.5533	5.90481	-4.12876	5.02401	3.12e-06	4.79e-05	4.28114
619571	SNORD96A	small nucleolar RNA, C/D box 96A	-2.11262	-2.95395	-1.27129	1.39235	-4.9989	3.45e-06	5.19e-05	4.27346
84920	ALG10	ALG10 alpha-1,2-glucosyltransferase	-2.28102	-3.18881	-1.37322	3.27204	-5.00219	3.4e-06	5.15e-05	4.27121
825	CAPN3	calpain 3	2.32527	1.41137	3.23917	3.68331	5.06516	2.66e-06	4.2e-05	4.26177
158228	FAM201A	family with sequence similarity 201 member A	5.88757	3.54171	8.23343	-2.35971	4.99634	3.48e-06	5.23e-05	4.25947
22845	DOLK	dolichol kinase	-1.89129	-2.64513	-1.13746	1.82904	-4.99459	3.51e-06	5.26e-05	4.25578
574042	SNORA10	small nucleolar RNA, H/ACA box 10	-3.85138	-5.38583	-2.31693	0.316793	-4.99668	3.48e-06	5.23e-05	4.25213
150223	YDJC	YdjC chitooligosaccharide deacetylase homolog	-1.52179	-2.12255	-0.921039	4.36583	-5.04287	2.9e-06	4.51e-05	4.24716
6392	SDHD	succinate dehydrogenase complex subunit D	-1.4854	-2.0706	-0.900202	5.31292	-5.05311	2.78e-06	4.37e-05	4.24389
84231	TRAF7	TNF receptor associated factor 7	-1.19455	-1.66297	-0.726128	5.91476	-5.07674	2.54e-06	4.05e-05	4.24021
1211	CLTA	clathrin light chain A	1.05193	0.641434	1.46244	6.30568	5.10144	2.3e-06	3.73e-05	4.23882
26775	SNORA72	small nucleolar RNA, H/ACA box 72	-2.98948	-4.1813	-1.79767	0.192757	-4.99351	3.52e-06	5.27e-05	4.2346
51023	MRPS18C	mitochondrial ribosomal protein S18C	1.42674	0.863266	1.99021	3.02133	5.04069	2.92e-06	4.54e-05	4.23438
10985	GCN1	GCN1 activator of EIF2AK4	-1.07061	-1.48925	-0.651967	6.96353	-5.09106	2.4e-06	3.86e-05	4.2313
57645	POGK	pogo transposable element derived with KRAB domain	-1.37261	-1.91336	-0.83186	5.73264	-5.05324	2.78e-06	4.37e-05	4.23002
347344	ZNF81	zinc finger protein 81	-1.96265	-2.7436	-1.1817	4.11214	-5.0031	3.39e-06	5.13e-05	4.22882
50628	GEMIN4	gem nuclear organelle associated protein 4	-1.81557	-2.53416	-1.09698	4.62495	-5.0298	3.05e-06	4.7e-05	4.22741
84152	PPP1R1B	protein phosphatase 1 regulatory inhibitor subunit 1B	3.52721	2.12382	4.93061	-2.99933	5.00346	3.39e-06	5.13e-05	4.22649
6464	SHC1	SHC adaptor protein 1	-1.24083	-1.72887	-0.752788	5.72376	-5.06143	2.69e-06	4.26e-05	4.21269
9101	USP8	ubiquitin specific peptidase 8	1.21763	0.74076	1.69451	5.9334	5.08313	2.47e-06	3.97e-05	4.20873
80011	PSME3IP1	proteasome activator subunit 3 interacting protein 1	1.08269	0.659276	1.50611	6.21587	5.09044	2.4e-06	3.87e-05	4.20311
123096	SLC25A29	solute carrier family 25 member 29	-2.22304	-3.10118	-1.3449	5.59338	-5.03967	2.94e-06	4.55e-05	4.19995
100505856	NA	NA	4.05627	2.43424	5.67831	-0.295059	4.97835	3.74e-06	5.56e-05	4.19841
100287175	LOC100287175	uncharacterized LOC100287175	-2.76916	-3.87196	-1.66637	-2.75213	-4.99887	3.45e-06	5.19e-05	4.19049
788	SLC25A20	solute carrier family 25 member 20	-1.33717	-1.86569	-0.808644	4.68737	-5.03663	2.97e-06	4.6e-05	4.18625
7166	TPH1	tryptophan hydroxylase 1	-2.3801	-3.33094	-1.42927	-0.573723	-4.98319	3.67e-06	5.48e-05	4.18529
157680	VPS13B	vacuolar protein sorting 13 homolog B	-1.85367	-2.5853	-1.12204	6.80083	-5.04383	2.89e-06	4.5e-05	4.17931
533	ATP6V0B	ATPase H+ transporting V0 subunit b	-1.77196	-2.46785	-1.07607	6.42476	-5.06913	2.61e-06	4.15e-05	4.17322
55856	ACOT13	acyl-CoA thioesterase 13	1.29981	0.788299	1.81133	4.63972	5.05874	2.72e-06	4.3e-05	4.17285
1781	DYNC1I2	dynein cytoplasmic 1 intermediate chain 2	1.4654	0.890099	2.04069	5.55907	5.07085	2.6e-06	4.13e-05	4.16047
6128	RPL6	ribosomal protein L6	1.33547	0.813126	1.85781	8.628	5.08975	2.41e-06	3.87e-05	4.16029
100507367	NA	NA	2.32461	1.39666	3.25257	2.05402	4.98704	3.61e-06	5.4e-05	4.15452
3633	INPP5B	inositol polyphosphate-5-phosphatase B	-1.34493	-1.8756	-0.814268	5.81658	-5.04544	2.87e-06	4.48e-05	4.15349
64087	MCCC2	methylcrotonyl-CoA carboxylase subunit 2	-1.35021	-1.88407	-0.816346	5.31825	-5.03488	2.99e-06	4.62e-05	4.15293
376497	SLC27A1	solute carrier family 27 member 1	-2.11225	-2.95631	-1.26819	3.61672	-4.98186	3.69e-06	5.5e-05	4.14911
65094	JMJD4	jumonji domain containing 4	-1.71198	-2.39788	-1.02608	2.22898	-4.96886	3.88e-06	5.73e-05	4.14718
54758	KLHDC4	kelch domain containing 4	1.01949	0.616712	1.42227	4.15652	5.0389	2.95e-06	4.56e-05	4.14506
79813	EHMT1	euchromatic histone lysine methyltransferase 1	-0.985271	-1.37324	-0.597304	6.36136	-5.05568	2.76e-06	4.34e-05	4.13226
1612	DAPK1	death associated protein kinase 1	-3.00084	-4.18884	-1.81284	6.89312	-5.02857	3.07e-06	4.72e-05	4.13
441032	EEF1A1P9	eukaryotic translation elongation factor 1 alpha 1 pseudogene 9	2.75119	1.66718	3.83521	4.89917	5.05249	2.79e-06	4.38e-05	4.12927
84769	MPV17L2	MPV17 mitochondrial inner membrane protein like 2	-2.04705	-2.86817	-1.22593	1.95485	-4.96294	3.97e-06	5.85e-05	4.12592
55014	STX17	syntaxin 17	-1.25004	-1.74555	-0.754529	5.60785	-5.02215	3.15e-06	4.81e-05	4.1217
100507081	NA	NA	-2.65164	-3.71752	-1.58577	1.58737	-4.95252	4.13e-06	6.06e-05	4.10527
96610	BMS1P20	BMS1 pseudogene 20	1.03066	0.621173	1.44014	3.73416	5.01068	3.29e-06	5e-05	4.10061
8724	SNX3	sorting nexin 3	1.17423	0.712943	1.63552	7.03284	5.06756	2.63e-06	4.17e-05	4.09772
27309	ZNF330	zinc finger protein 330	0.957645	0.579453	1.33584	4.97488	5.04093	2.92e-06	4.54e-05	4.09553
81887	LAS1L	LAS1 like ribosome biogenesis factor	1.00717	0.610464	1.40388	5.60137	5.05419	2.77e-06	4.36e-05	4.09237
10743	RAI1	retinoic acid induced 1	-1.90526	-2.66383	-1.14668	5.30778	-5.00002	3.43e-06	5.18e-05	4.08631
80789	INTS5	integrator complex subunit 5	-1.84545	-2.58467	-1.10624	3.73396	-4.96993	3.86e-06	5.72e-05	4.08472
63891	RNF123	ring finger protein 123	-1.1321	-1.58111	-0.683099	5.24877	-5.01943	3.18e-06	4.85e-05	4.08231
3030	HADHA	hydroxyacyl-CoA dehydrogenase trifunctional multienzyme complex subunit alpha	0.947023	0.574869	1.31918	8.00192	5.0659	2.65e-06	4.19e-05	4.07547
100505842	NA	NA	-2.14457	-3.00791	-1.28123	0.716587	-4.9451	4.26e-06	6.2e-05	4.07534
64083	GOLPH3	golgi phosphoprotein 3	-1.31827	-1.83951	-0.797031	6.53583	-5.03483	2.99e-06	4.62e-05	4.06746
153733	CCDC112	coiled-coil domain containing 112	2.68818	1.61812	3.75824	3.06558	5.00114	3.42e-06	5.16e-05	4.06361
26093	CCDC9	coiled-coil domain containing 9	1.84752	1.11517	2.57987	4.10857	5.02214	3.15e-06	4.81e-05	4.06325
253143	PRR14L	proline rich 14 like	-1.23063	-1.71857	-0.742699	6.12183	-5.02094	3.16e-06	4.83e-05	4.06062
4047	LSS	lanosterol synthase	-1.85142	-2.58948	-1.11336	5.01502	-4.99381	3.52e-06	5.27e-05	4.05945
51361	HOOK1	hook microtubule tethering protein 1	5.28183	3.15395	7.40972	-1.57018	4.94146	4.32e-06	6.27e-05	4.05875
6301	SARS1	seryl-tRNA synthetase 1	1.06177	0.643194	1.48035	6.01984	5.04978	2.82e-06	4.41e-05	4.05813
11072	DUSP14	dual specificity phosphatase 14	-2.75474	-3.86358	-1.6459	3.11188	-4.94572	4.25e-06	6.19e-05	4.05248
57633	LRRN1	leucine rich repeat neuronal 1	4.74873	2.83373	6.66374	-0.44442	4.93658	4.4e-06	6.38e-05	4.04766
407025	MIR29B2	microRNA 29b-2	2.9507	1.76347	4.13793	-2.71131	4.94776	4.21e-06	6.15e-05	4.03938
100287932	TIMM23	translocase of inner mitochondrial membrane 23	-1.26738	-1.77252	-0.762238	4.99614	-4.99473	3.5e-06	5.26e-05	4.02861
57684	ZBTB26	zinc finger and BTB domain containing 26	-2.59154	-3.63675	-1.54633	3.51099	-4.93597	4.41e-06	6.39e-05	4.02385
22985	ACIN1	apoptotic chromatin condensation inducer 1	0.879687	0.532975	1.2264	7.86928	5.05101	2.81e-06	4.4e-05	4.02127
55266	TMEM19	transmembrane protein 19	-1.93317	-2.71046	-1.15588	3.96637	-4.95113	4.16e-06	6.09e-05	4.02081
10059	DNM1L	dynamin 1 like	-1.13218	-1.58083	-0.683529	6.70872	-5.02373	3.13e-06	4.79e-05	4.01908
26809	SNORD42A	small nucleolar RNA, C/D box 42A	2.80097	1.67002	3.93192	-1.51261	4.93041	4.51e-06	6.51e-05	4.01445
2322	FLT3	fms related receptor tyrosine kinase 3	-3.85733	-5.3985	-2.31616	7.70289	-4.98259	3.67e-06	5.49e-05	4.01396
1019	CDK4	cyclin dependent kinase 4	-1.31111	-1.83036	-0.791866	6.12623	-5.02672	3.09e-06	4.75e-05	4.01333
9343	EFTUD2	elongation factor Tu GTP binding domain containing 2	-0.88355	-1.23285	-0.534249	6.95008	-5.03558	2.98e-06	4.61e-05	4.00211
5977	DPF2	double PHD fingers 2	-1.22185	-1.70882	-0.734875	5.42906	-4.99495	3.5e-06	5.26e-05	3.9915
55114	ARHGAP17	Rho GTPase activating protein 17	-1.20128	-1.67944	-0.723115	5.60671	-5.00133	3.41e-06	5.16e-05	3.98573
56623	INPP5E	inositol polyphosphate-5-phosphatase E	-2.14013	-3.00165	-1.27861	3.84044	-4.9453	4.25e-06	6.2e-05	3.98469
35	ACADS	acyl-CoA dehydrogenase short chain	-1.76028	-2.46668	-1.05388	4.1972	-4.96075	4e-06	5.89e-05	3.97992
2975	GTF3C1	general transcription factor IIIC subunit 1	-0.85277	-1.19124	-0.514302	6.35975	-5.01572	3.23e-06	4.91e-05	3.97589
9590	AKAP12	A-kinase anchoring protein 12	5.00172	2.97588	7.02756	-1.04091	4.91511	4.78e-06	6.85e-05	3.96762
100507619	NA	NA	-2.43716	-3.42448	-1.44985	0.925439	-4.91415	4.8e-06	6.87e-05	3.96521
79869	CPSF7	cleavage and polyadenylation specific factor 7	-0.861039	-1.20232	-0.51976	6.80493	-5.02264	3.14e-06	4.81e-05	3.96155
9967	THRAP3	thyroid hormone receptor associated protein 3	1.12802	0.681878	1.57415	7.36179	5.03344	3.01e-06	4.64e-05	3.96153
751071	CSKMT	citrate synthase lysine methyltransferase	-1.83311	-2.57613	-1.09009	1.00436	-4.91142	4.85e-06	6.92e-05	3.95715
387103	CENPW	centromere protein W	1.55831	0.934144	2.18247	3.0364	4.9702	3.86e-06	5.72e-05	3.95623
23463	ICMT	isoprenylcysteine carboxyl methyltransferase	-1.91877	-2.68749	-1.15005	4.91907	-4.96904	3.88e-06	5.73e-05	3.95328
100506035	LINC00989	long intergenic non-protein coding RNA 989	4.8597	2.89491	6.82449	-4.32475	4.92393	4.62e-06	6.66e-05	3.93973
1801	DPH1	diphthamide biosynthesis 1	-1.3595	-1.90623	-0.812779	4.318	-4.95029	4.17e-06	6.1e-05	3.93856
4134	MAP4	microtubule associated protein 4	-1.24327	-1.73746	-0.749075	6.95395	-5.00826	3.32e-06	5.04e-05	3.93717
1737	DLAT	dihydrolipoamide S-acetyltransferase	-1.66089	-2.32828	-0.993502	4.8732	-4.95428	4.11e-06	6.03e-05	3.93585
2804	GOLGB1	golgin B1	1.05089	0.634619	1.46716	7.55887	5.02575	3.1e-06	4.76e-05	3.93341
8766	RAB11A	RAB11A, member RAS oncogene family	1.10612	0.66752	1.54472	6.61202	5.02057	3.17e-06	4.83e-05	3.93322
100505753	KRTAP16-1	keratin associated protein 16-1	3.6834	2.19523	5.17156	-4.68614	4.92739	4.56e-06	6.59e-05	3.93163
388011	LINC01550	long intergenic non-protein coding RNA 1550	4.21541	2.51147	5.91935	-4.20584	4.92498	4.6e-06	6.64e-05	3.92964
401127	LOC401127	WD repeat domain 5 pseudogene	-1.61088	-2.26481	-0.956954	-0.140625	-4.90403	5e-06	7.1e-05	3.92009
10288	LILRB2	leukocyte immunoglobulin like receptor B2	3.91907	2.35103	5.48711	3.55103	4.9756	3.78e-06	5.61e-05	3.91557
54434	SSH1	slingshot protein phosphatase 1	-1.57321	-2.20296	-0.943452	5.75552	-4.97316	3.81e-06	5.66e-05	3.915
3280	HES1	hes family bHLH transcription factor 1	5.12241	3.04119	7.20364	-0.786902	4.89974	5.08e-06	7.2e-05	3.91416
644591	PPIAL4G	peptidylprolyl isomerase A like 4G	2.41851	1.43877	3.39826	1.28595	4.9142	4.8e-06	6.87e-05	3.91146
10781	ZNF266	zinc finger protein 266	-1.34459	-1.88204	-0.807128	5.77726	-4.98038	3.71e-06	5.53e-05	3.90978
23601	CLEC5A	C-type lectin domain containing 5A	5.68958	3.38712	7.99205	0.876114	4.91934	4.71e-06	6.76e-05	3.90339
375387	NRROS	negative regulator of reactive oxygen species	-2.69657	-3.78028	-1.61285	5.75874	-4.95353	4.12e-06	6.04e-05	3.90059
340205	TREML1	triggering receptor expressed on myeloid cells like 1	5.12566	3.0415	7.20981	-2.31129	4.89596	5.15e-06	7.29e-05	3.89463
55558	PLXNA3	plexin A3	-2.45294	-3.44454	-1.46135	4.38743	-4.92459	4.61e-06	6.64e-05	3.89287
6741	SSB	small RNA binding exonuclease protection factor La	1.36705	0.824022	1.91007	6.59159	5.01167	3.28e-06	4.98e-05	3.89183
344838	PAQR9	progestin and adipoQ receptor family member 9	4.54383	2.70316	6.3845	-4.81875	4.91432	4.8e-06	6.87e-05	3.88485
341056	LOC341056	SUMO1 activating enzyme subunit 1 pseudogene	3.50976	2.08296	4.93656	-2.55466	4.89702	5.13e-06	7.27e-05	3.87897
23169	SLC35D1	solute carrier family 35 member D1	-1.90816	-2.68171	-1.13462	4.50847	-4.91075	4.87e-06	6.93e-05	3.87467
641977	SEPTIN7P2	septin 7 pseudogene 2	1.1074	0.661543	1.55326	3.74919	4.94454	4.27e-06	6.21e-05	3.87294
90780	PYGO2	pygopus family PHD finger 2	-1.52497	-2.13932	-0.910613	4.59938	-4.94151	4.32e-06	6.27e-05	3.86572
79902	NUP85	nucleoporin 85	-1.31189	-1.83828	-0.785499	5.09818	-4.96143	3.99e-06	5.88e-05	3.86484
113675	SDSL	serine dehydratase like	-3.49708	-4.91979	-2.07438	2.71032	-4.89339	5.21e-06	7.35e-05	3.85867
587	BCAT2	branched chain amino acid transaminase 2	-2.00708	-2.82022	-1.19394	3.50621	-4.91379	4.81e-06	6.87e-05	3.85864
100505554	NA	NA	-2.25779	-3.17804	-1.33754	0.00289289	-4.88422	5.4e-06	7.59e-05	3.85118
3503	IGHG4	immunoglobulin heavy constant gamma 4 (G4m marker)	7.74778	4.58781	10.9078	-1.11514	4.88104	5.46e-06	7.67e-05	3.84791
10363	HMG20A	high mobility group 20A	-1.15265	-1.6171	-0.688191	5.12365	-4.94049	4.33e-06	6.29e-05	3.83827
51266	CLEC1B	C-type lectin domain family 1 member B	3.53713	2.09464	4.97962	0.690918	4.88154	5.45e-06	7.67e-05	3.82685
10776	ARPP19	cAMP regulated phosphoprotein 19	-1.2544	-1.75667	-0.752123	7.0191	-4.97178	3.83e-06	5.69e-05	3.82141
80333	KCNIP4	potassium voltage-gated channel interacting protein 4	-2.78715	-3.92529	-1.64901	0.443891	-4.87511	5.59e-06	7.81e-05	3.81977
9987	HNRNPDL	heterogeneous nuclear ribonucleoprotein D like	0.971741	0.584599	1.35888	8.52574	4.99688	3.47e-06	5.23e-05	3.80847
3376	IARS1	isoleucyl-tRNA synthetase 1	-1.23091	-1.72305	-0.738768	7.11894	-4.97915	3.72e-06	5.55e-05	3.80447
84153	RNASEH2C	ribonuclease H2 subunit C	1.42943	0.857442	2.00143	5.22167	4.97499	3.79e-06	5.62e-05	3.79686
100462981	MTRNR2L2	MT-RNR2 like 2	4.05452	2.4296	5.67943	5.35791	4.96737	3.9e-06	5.76e-05	3.78784
23541	SEC14L2	SEC14 like lipid binding 2	2.60206	1.53729	3.66684	0.535632	4.86496	5.81e-06	8.06e-05	3.78549
54469	ZFAND6	zinc finger AN1-type containing 6	1.08625	0.650706	1.52179	5.42878	4.96498	3.94e-06	5.81e-05	3.78054
128866	CHMP4B	charged multivesicular body protein 4B	1.70054	1.02037	2.38071	6.00818	4.97722	3.75e-06	5.58e-05	3.77892
136647	MPLKIP	M-phase specific PLK1 interacting protein	1.30506	0.778841	1.83128	3.80681	4.9372	4.39e-06	6.37e-05	3.77499
11240	PADI2	peptidyl arginine deiminase 2	3.80381	2.25592	5.35169	1.14837	4.89213	5.23e-06	7.38e-05	3.76464
642517	AGAP9	ArfGAP with GTPase domain, ankyrin repeat and PH domain 9	-2.59569	-3.65602	-1.53537	3.31114	-4.87342	5.63e-06	7.84e-05	3.76438
406893	MIR101-1	microRNA 101-1	3.78373	2.24042	5.32705	-4.66631	4.88073	5.47e-06	7.67e-05	3.76135
9577	BABAM2	BRISC and BRCA1 A complex member 2	-0.979741	-1.37531	-0.584177	5.36018	-4.93075	4.5e-06	6.51e-05	3.75757
57794	SUGP1	SURP and G-patch domain containing 1	0.925741	0.553495	1.29799	4.80486	4.95082	4.16e-06	6.09e-05	3.75304
1497	CTNS	cystinosin, lysosomal cystine transporter	-1.87244	-2.63373	-1.11114	3.95981	-4.89634	5.15e-06	7.28e-05	3.74758
6202	RPS8	ribosomal protein S8	1.40599	0.844187	1.96779	10.3507	4.98215	3.68e-06	5.5e-05	3.74756
26996	GPR160	G protein-coupled receptor 160	2.49525	1.48277	3.50773	2.80931	4.90621	4.95e-06	7.04e-05	3.74689
56997	COQ8A	coenzyme Q8A	-1.15547	-1.61951	-0.691425	6.32982	-4.95699	4.06e-06	5.97e-05	3.74358
7625	ZNF74	zinc finger protein 74	-2.11272	-2.97533	-1.2501	3.64314	-4.87576	5.58e-06	7.79e-05	3.74177
9512	PMPCB	peptidase, mitochondrial processing subunit beta	0.864776	0.517982	1.21157	6.24541	4.96421	3.95e-06	5.82e-05	3.73741
7060	THBS4	thrombospondin 4	4.14099	2.44147	5.84051	-0.745875	4.85062	6.15e-06	8.47e-05	3.73613
10813	UTP14A	UTP14A small subunit processome component	1.17422	0.70179	1.64665	5.04055	4.94799	4.21e-06	6.15e-05	3.72372
6721	SREBF2	sterol regulatory element binding transcription factor 2	-2.37793	-3.33721	-1.41866	6.42592	-4.93487	4.43e-06	6.41e-05	3.72279
5877	RABIF	RAB interacting factor	-1.66597	-2.34606	-0.985884	3.87219	-4.87665	5.56e-06	7.77e-05	3.72045
285331	CCDC66	coiled-coil domain containing 66	1.2284	0.731658	1.72514	4.19315	4.92297	4.64e-06	6.68e-05	3.71779
91603	ZNF830	zinc finger protein 830	0.907479	0.539765	1.27519	4.17481	4.91297	4.82e-06	6.89e-05	3.6967
10409	BASP1	brain abundant membrane attached signal protein 1	5.22419	3.10195	7.34643	2.46513	4.90052	5.06e-06	7.19e-05	3.69436
100128737	NA	NA	1.92175	1.13176	2.71173	1.1007	4.8428	6.34e-06	8.69e-05	3.69026
2995	GYPC	glycophorin C (Gerbich blood group)	2.85991	1.71005	4.00976	5.80069	4.95139	4.15e-06	6.09e-05	3.68917
6421	SFPQ	splicing factor proline and glutamine rich	1.06601	0.63867	1.49334	9.00147	4.96601	3.92e-06	5.79e-05	3.68875
93627	TBCK	TBC1 domain containing kinase	-1.66785	-2.34815	-0.987544	4.91894	-4.88059	5.47e-06	7.67e-05	3.68295
9924	PAN2	poly(A) specific ribonuclease subunit PAN2	-1.46878	-2.06333	-0.874221	5.87477	-4.91792	4.73e-06	6.79e-05	3.67526
54331	GNG2	G protein subunit gamma 2	3.56178	2.12021	5.00334	4.35557	4.91871	4.72e-06	6.77e-05	3.67525
219854	TMEM218	transmembrane protein 218	-1.46747	-2.06736	-0.867589	3.60045	-4.86992	5.7e-06	7.93e-05	3.6744
26827	RNU6-1	RNA, U6 small nuclear 1	2.57069	1.51244	3.62893	-1.68343	4.83596	6.51e-06	8.87e-05	3.66287
10158	PDZK1IP1	PDZK1 interacting protein 1	4.71644	2.77282	6.66007	-2.00079	4.83081	6.64e-06	9.01e-05	3.66244
25953	PNKD	PNKD metallo-beta-lactamase domain containing	-1.53182	-2.15155	-0.912086	5.98461	-4.92064	4.68e-06	6.73e-05	3.65509
79730	NSUN7	NOP2/Sun RNA methyltransferase family member 7	5.11794	3.00857	7.2273	-2.24104	4.83016	6.65e-06	9.02e-05	3.65326
54946	SLC41A3	solute carrier family 41 member 3	-1.2106	-1.70436	-0.71685	4.72867	-4.88101	5.46e-06	7.67e-05	3.65032
57405	SPC25	SPC25 component of NDC80 kinetochore complex	3.04039	1.79111	4.28966	0.879361	4.84495	6.28e-06	8.63e-05	3.64605
26810	SNORD41	small nucleolar RNA, C/D box 41	4.35863	2.56398	6.15328	-3.82882	4.83492	6.53e-06	8.89e-05	3.64285
146691	TOM1L2	target of myb1 like 2 membrane trafficking protein	-1.2749	-1.79647	-0.753341	4.41603	-4.86619	5.79e-06	8.03e-05	3.6405
64092	SAMSN1	SAM domain, SH3 domain and nuclear localization signals 1	1.84819	1.10139	2.595	5.37967	4.92672	4.57e-06	6.6e-05	3.62942
2002	ELK1	ETS transcription factor ELK1	-1.01332	-1.42598	-0.600659	4.93056	-4.88846	5.31e-06	7.48e-05	3.6208
100507358	NA	NA	4.14603	2.44114	5.85091	-5.48396	4.84122	6.37e-06	8.72e-05	3.61959
7756	ZNF207	zinc finger protein 207	-0.986228	-1.384	-0.58846	7.71952	-4.9359	4.41e-06	6.39e-05	3.61957
79956	ERMP1	endoplasmic reticulum metallopeptidase 1	-2.16767	-3.04916	-1.28617	6.22849	-4.89543	5.16e-06	7.3e-05	3.61862
100169767	RNA5S16	RNA, 5S ribosomal 16	5.68974	3.34207	8.0374	-4.48762	4.82474	6.79e-06	9.2e-05	3.61715
5413	SEPTIN5	septin 5	3.71669	2.20179	5.23159	3.051	4.88417	5.4e-06	7.59e-05	3.61063
7068	THRB	thyroid hormone receptor beta	5.4913	3.22061	7.76198	-2.12636	4.81434	7.07e-06	9.53e-05	3.60217
90249	UNC5A	unc-5 netrin receptor A	4.79211	2.81043	6.7738	-3.00449	4.81405	7.08e-06	9.54e-05	3.6007
51172	NAGPA	N-acetylglucosamine-1-phosphodiester alpha-N-acetylglucosaminidase	-1.93463	-2.72943	-1.13982	3.88808	-4.84567	6.27e-06	8.62e-05	3.59738
9121	SLC16A5	solute carrier family 16 member 5	-2.16708	-3.05987	-1.27429	3.85973	-4.83218	6.6e-06	8.98e-05	3.58905
100288039	NA	NA	3.4541	2.03087	4.87733	-5.3677	4.83146	6.62e-06	9e-05	3.58642
284058	KANSL1	KAT8 regulatory NSL complex subunit 1	-1.37294	-1.93415	-0.811722	5.59038	-4.87012	5.7e-06	7.93e-05	3.57936
728734	NPIPB8	nuclear pore complex interacting protein family member B8	-2.3888	-3.37852	-1.39907	0.817449	-4.80489	7.33e-06	9.82e-05	3.57606
653075	GOLGA8T	golgin A8 family member T	-2.70347	-3.82147	-1.58547	3.12439	-4.81392	7.08e-06	9.54e-05	3.56588
883	KYAT1	kynurenine aminotransferase 1	-1.37641	-1.9457	-0.807121	2.32633	-4.81319	7.1e-06	9.54e-05	3.56094
130827	TMEM182	transmembrane protein 182	-2.42523	-3.43121	-1.41925	1.33753	-4.79934	7.49e-06	9.96e-05	3.55599
51524	TMEM138	transmembrane protein 138	-1.36485	-1.92576	-0.803949	3.9927	-4.84413	6.3e-06	8.65e-05	3.55324
11190	CEP250	centrosomal protein 250	1.00454	0.597202	1.41187	5.61635	4.90944	4.89e-06	6.96e-05	3.55058
8445	DYRK2	dual specificity tyrosine phosphorylation regulated kinase 2	-1.96449	-2.77274	-1.15624	5.0803	-4.83864	6.44e-06	8.79e-05	3.54998
8602	NOP14	NOP14 nucleolar protein	0.966328	0.57471	1.35795	5.82447	4.91225	4.84e-06	6.9e-05	3.54967
220869	CBWD5	COBW domain containing 5	1.01532	0.599334	1.43132	3.60228	4.85892	5.95e-06	8.24e-05	3.54749
5352	PLOD2	procollagen-lysine,2-oxoglutarate 5-dioxygenase 2	6.23075	3.64631	8.81519	-3.12498	4.79946	7.49e-06	9.96e-05	3.54423
100133612	LINC01134	long intergenic non-protein coding RNA 1134	-3.06798	-4.33877	-1.7972	-1.60849	-4.80616	7.3e-06	9.77e-05	3.54279
80775	TMEM177	transmembrane protein 177	-2.49596	-3.53211	-1.4598	0.936812	-4.79547	7.61e-06	0.000100702	3.5408
100506314	GPRC5D-AS1	GPRC5D and HEBP1 antisense RNA 1	-3.7947	-5.36811	-2.22128	-0.820852	-4.80123	7.44e-06	9.92e-05	3.54047
144717	PHETA1	PH domain containing endocytic trafficking adaptor 1	-2.68313	-3.79503	-1.57123	2.63253	-4.80391	7.36e-06	9.85e-05	3.53777
644150	WIPF3	WAS/WASL interacting protein family member 3	5.08797	2.97918	7.19675	-4.42956	4.80319	7.38e-06	9.86e-05	3.52429
54872	PIGG	phosphatidylinositol glycan anchor biosynthesis class G	-0.972784	-1.37188	-0.573685	4.83351	-4.85237	6.1e-06	8.42e-05	3.52244
113178	SCAMP4	secretory carrier membrane protein 4	-1.79815	-2.5378	-1.05851	4.49668	-4.83975	6.41e-06	8.76e-05	3.51931
100505623	NA	NA	3.07544	1.79749	4.35338	-1.30801	4.79086	7.74e-06	0.00010203	3.51815
100293160	NA	NA	2.5625	1.49719	3.62782	0.274888	4.78856	7.81e-06	0.000102803	3.51602
100131257	LOC100131257	zinc finger protein 655 pseudogene	3.45992	2.0253	4.89453	-3.30404	4.80119	7.44e-06	9.92e-05	3.51281
92305	TMEM129	transmembrane protein 129, E3 ubiquitin ligase	-1.51301	-2.13578	-0.890246	4.33245	-4.83655	6.49e-06	8.85e-05	3.50913
4514	COX3	cytochrome c oxidase subunit III	-2.08981	-2.93596	-1.24366	12.0521	-4.91675	4.75e-06	6.82e-05	3.50719
5899	RALB	RAS like proto-oncogene B	1.48346	0.881542	2.08537	6.22512	4.90635	4.95e-06	7.04e-05	3.50095
6613	SUMO2	small ubiquitin like modifier 2	-1.13278	-1.59494	-0.670628	6.11192	-4.87953	5.49e-06	7.69e-05	3.49901
7866	IFRD2	interferon related developmental regulator 2	-1.87223	-2.64372	-1.10075	4.40892	-4.83114	6.63e-06	9e-05	3.4945
50486	G0S2	G0/G1 switch 2	6.66418	3.89915	9.42922	0.17535	4.79805	7.53e-06	9.99e-05	3.49223
1728	NQO1	NAD(P)H quinone dehydrogenase 1	-3.41413	-4.83433	-1.99393	2.37229	-4.78573	7.9e-06	0.000103584	3.49148
219541	MED19	mediator complex subunit 19	1.70219	1.00239	2.40199	3.26661	4.84232	6.35e-06	8.69e-05	3.47995
54584	GNB1L	G protein subunit beta 1 like	-1.75284	-2.48261	-1.02306	1.74188	-4.78158	8.02e-06	0.000104975	3.47833
2194	FASN	fatty acid synthase	-1.98478	-2.79452	-1.17504	6.53975	-4.8796	5.49e-06	7.69e-05	3.4706
6609	SMPD1	sphingomyelin phosphodiesterase 1	-1.51229	-2.13839	-0.886188	3.49554	-4.80849	7.23e-06	9.69e-05	3.46807
23091	ZC3H13	zinc finger CCCH-type containing 13	1.8896	1.12146	2.65774	6.23657	4.8972	5.13e-06	7.27e-05	3.46703
25	ABL1	ABL proto-oncogene 1, non-receptor tyrosine kinase	-1.34593	-1.89585	-0.796005	6.1259	-4.87236	5.65e-06	7.86e-05	3.46604
2747	GLUD2	glutamate dehydrogenase 2	-1.87715	-2.65353	-1.10076	5.03515	-4.81328	7.1e-06	9.54e-05	3.4528
100131607	NA	NA	1.64751	0.960522	2.33449	0.724144	4.77418	8.25e-06	0.000107793	3.4496
43	ACHE	acetylcholinesterase (Cartwright blood group)	4.50825	2.62947	6.38703	-3.21011	4.77695	8.17e-06	0.00010679	3.44903
84836	ABHD14B	abhydrolase domain containing 14B	-1.50313	-2.1197	-0.886571	5.67253	-4.85331	6.08e-06	8.4e-05	3.44513
130074	FAM168B	family with sequence similarity 168 member B	-0.972236	-1.36937	-0.575107	6.65008	-4.8737	5.62e-06	7.84e-05	3.44484
55425	GPALPP1	GPALPP motifs containing 1	1.17757	0.693352	1.6618	4.11174	4.8413	6.37e-06	8.72e-05	3.43925
84233	TMEM126A	transmembrane protein 126A	-1.36659	-1.93379	-0.799394	3.69429	-4.79649	7.58e-06	0.000100442	3.43692
84250	SLF1	SMC5-SMC6 complex localization factor 1	1.63748	0.962663	2.31229	3.59357	4.83069	6.64e-06	9.01e-05	3.43684
6597	SMARCA4	SWI/SNF related, matrix associated, actin dependent regulator of chromatin, subfamily a, member 4	1.07005	0.634715	1.50539	7.30469	4.89325	5.21e-06	7.35e-05	3.43129
64976	MRPL40	mitochondrial ribosomal protein L40	0.924103	0.544478	1.30373	3.98975	4.84601	6.26e-06	8.62e-05	3.4248
54942	ABITRAM	actin binding transcription modulator	-1.41311	-2.0003	-0.825921	3.42286	-4.79088	7.74e-06	0.00010203	3.42339
84934	RITA1	RBPJ interacting and tubulin associated 1	-1.55677	-2.20259	-0.91095	3.53297	-4.79878	7.51e-06	9.98e-05	3.41292
5476	CTSA	cathepsin A	-2.23581	-3.14894	-1.32269	7.2047	-4.87442	5.6e-06	7.82e-05	3.40648
2120	ETV6	ETS variant transcription factor 6	-1.40838	-1.98382	-0.832943	7.63449	-4.87237	5.65e-06	7.86e-05	3.39765
9448	MAP4K4	mitogen-activated protein kinase kinase kinase kinase 4	1.95367	1.15689	2.75044	6.93459	4.88127	5.46e-06	7.67e-05	3.39476
64946	CENPH	centromere protein H	1.61701	0.951482	2.28254	3.80969	4.83687	6.48e-06	8.85e-05	3.39224
100506417	NA	NA	-2.72588	-3.86767	-1.5841	0.744233	-4.75271	8.96e-06	0.000114494	3.39065
2021	ENDOG	endonuclease G	-1.96994	-2.79322	-1.14667	2.25266	-4.76353	8.6e-06	0.000111314	3.38979
2775	GNAO1	G protein subunit alpha o1	3.56087	2.07173	5.05001	-3.01107	4.76034	8.71e-06	0.000111855	3.38567
2867	FFAR2	free fatty acid receptor 2	5.44169	3.16227	7.72111	-1.10215	4.75256	8.97e-06	0.000114494	3.38167
26099	SZRD1	SUZ RNA binding domain containing 1	-0.892326	-1.2572	-0.527451	7.13531	-4.86853	5.73e-06	7.96e-05	3.37834
4588	MUC6	mucin 6, oligomeric mucus/gel-forming	3.50208	2.03428	4.96987	-0.511846	4.74983	9.06e-06	0.000115404	3.37555
26048	ZNF500	zinc finger protein 500	-1.46562	-2.07719	-0.854057	3.35059	-4.77087	8.36e-06	0.000108988	3.37392
6576	SLC25A1	solute carrier family 25 member 1	-1.76222	-2.49034	-1.03411	4.92501	-4.81813	6.97e-06	9.42e-05	3.37371
51605	TRMT6	tRNA methyltransferase 6	1.51418	0.892079	2.13628	4.50587	4.84547	6.27e-06	8.62e-05	3.37356
139886	SPIN4	spindlin family member 4	-2.64394	-3.7467	-1.54117	4.06161	-4.77295	8.29e-06	0.000108235	3.37302
6302	TSPAN31	tetraspanin 31	-1.20822	-1.70948	-0.706952	4.39326	-4.79839	7.52e-06	9.98e-05	3.36543
84099	ID2B	inhibitor of DNA binding 2B, HLH protein (pseudogene)	4.27918	2.48486	6.07351	-2.40801	4.74764	9.14e-06	0.000116154	3.36207
116092	DNTTIP1	deoxynucleotidyltransferase terminal interacting protein 1	1.35343	0.798075	1.90878	4.7016	4.85159	6.12e-06	8.44e-05	3.36181
79861	TUBAL3	tubulin alpha like 3	5.6849	3.30543	8.06436	-4.44226	4.75622	8.84e-06	0.000113334	3.36144
123099	DEGS2	delta 4-desaturase, sphingolipid 2	-3.49499	-4.96179	-2.02819	0.339387	-4.74343	9.29e-06	0.000117517	3.35807
55088	CCDC186	coiled-coil domain containing 186	1.80399	1.06027	2.54771	4.72483	4.82883	6.69e-06	9.06e-05	3.35032
3422	IDI1	isopentenyl-diphosphate delta isomerase 1	1.31023	0.773036	1.84742	5.6228	4.85551	6.03e-06	8.34e-05	3.34849
159195	USP54	ubiquitin specific peptidase 54	-2.20502	-3.12563	-1.28441	3.92169	-4.76821	8.45e-06	0.000109891	3.34771
2950	GSTP1	glutathione S-transferase pi 1	-1.70116	-2.39717	-1.00515	7.72034	-4.86571	5.8e-06	8.04e-05	3.34201
222389	BEND7	BEN domain containing 7	4.9324	2.86524	6.99956	-4.77946	4.7501	9.05e-06	0.000115404	3.33619
5608	MAP2K6	mitogen-activated protein kinase kinase 6	2.11022	1.22884	2.9916	2.402	4.76631	8.51e-06	0.000110381	3.32989
728577	CNTNAP3B	contactin associated protein family member 3B	4.39033	2.54992	6.23074	-4.78357	4.74898	9.09e-06	0.000115705	3.329
60481	ELOVL5	ELOVL fatty acid elongase 5	1.47282	0.869373	2.07626	6.24822	4.85881	5.95e-06	8.24e-05	3.32709
5962	RDX	radixin	1.61341	0.950156	2.27667	5.41472	4.84265	6.34e-06	8.69e-05	3.3174
26747	NUFIP1	nuclear FMR1 interacting protein 1	1.10278	0.644143	1.56142	3.34692	4.78671	7.87e-06	0.000103333	3.31673
157247	NA	NA	-2.02985	-2.87963	-1.18007	4.03656	-4.75527	8.88e-06	0.000113547	3.30998
22869	ZNF510	zinc finger protein 510	-1.51629	-2.14972	-0.882865	4.20794	-4.76546	8.54e-06	0.000110595	3.30935
1665	DHX15	DEAH-box helicase 15	-1.06712	-1.50567	-0.628561	7.3573	-4.844	6.31e-06	8.65e-05	3.30219
285282	RABL3	RAB, member of RAS oncogene family like 3	-1.38948	-1.96961	-0.809357	4.16746	-4.76814	8.45e-06	0.000109891	3.30146
9057	SLC7A6	solute carrier family 7 member 6	-1.42253	-2.01116	-0.833905	6.06103	-4.81105	7.16e-06	9.61e-05	3.29846
79717	PPCS	phosphopantothenoylcysteine synthetase	0.982245	0.577807	1.38668	5.03321	4.83489	6.53e-06	8.89e-05	3.29762
57146	LDAF1	lipid droplet assembly factor 1	-1.41658	-2.00899	-0.824169	3.84656	-4.76032	8.71e-06	0.000111855	3.29614
59272	ACE2	angiotensin converting enzyme 2	4.35763	2.528	6.18726	-4.85903	4.74138	9.36e-06	0.000118295	3.29567
6521	SLC4A1	solute carrier family 4 member 1 (Diego blood group)	6.22731	3.62423	8.8304	1.81361	4.76245	8.64e-06	0.000111338	3.29382
5693	PSMB5	proteasome 20S subunit beta 5	-1.37521	-1.94559	-0.804836	4.67835	-4.79985	7.48e-06	9.95e-05	3.29255
57510	XPO5	exportin 5	-1.22516	-1.73172	-0.718593	5.75388	-4.81478	7.06e-06	9.53e-05	3.29025
9208	LRRFIP1	LRR binding FLII interacting protein 1	1.74278	1.02808	2.45749	8.03306	4.85439	6.06e-06	8.37e-05	3.27614
162466	PHOSPHO1	phosphoethanolamine/phosphocholine phosphatase 1	4.08517	2.3624	5.80795	-0.701842	4.72063	1.01e-05	0.00012615	3.27552
2584	GALK1	galactokinase 1	-1.76501	-2.50282	-1.0272	3.80031	-4.76236	8.64e-06	0.000111338	3.26863
29965	CDIP1	cell death inducing p53 target 1	-2.23604	-3.16836	-1.30373	4.94149	-4.7746	8.24e-06	0.000107692	3.26434
23041	MON2	MON2 homolog, regulator of endosome-to-Golgi trafficking	-1.26639	-1.79211	-0.74067	5.93253	-4.79547	7.61e-06	0.000100702	3.25935
23357	ANGEL1	angel homolog 1	-1.55255	-2.20151	-0.903589	4.47954	-4.76261	8.63e-06	0.000111338	3.25528
100506431	LOC100506431	B2 RNA	3.97206	2.29719	5.64692	-2.71372	4.72122	1.01e-05	0.000126003	3.25026
100507314	NA	NA	4.31655	2.49968	6.13342	-5.29771	4.72969	9.79e-06	0.00012301	3.24702
131540	ZDHHC19	zinc finger DHHC-type palmitoyltransferase 19	4.4628	2.57995	6.34565	-3.77249	4.71856	1.02e-05	0.000127073	3.24547
85449	KIAA1755	KIAA1755	3.36827	1.95063	4.78592	-5.46824	4.72998	9.78e-06	0.000122948	3.24501
125988	MICOS13	mitochondrial contact site and cristae organizing system subunit 13	-1.37881	-1.95505	-0.802572	3.96516	-4.76344	8.6e-06	0.000111314	3.24067
606495	CYB5RL	cytochrome b5 reductase like	-1.22739	-1.74432	-0.710454	2.76873	-4.72679	9.9e-06	0.000124145	3.23922
692204	SNORD88C	small nucleolar RNA, C/D box 88C	-2.43091	-3.45596	-1.40586	-2.42123	-4.7211	1.01e-05	0.000126003	3.23532
5436	POLR2G	RNA polymerase II subunit G	-1.06566	-1.50748	-0.62385	5.35497	-4.80175	7.42e-06	9.91e-05	3.23347
90576	ZNF799	zinc finger protein 799	-1.77794	-2.52741	-1.02847	2.97152	-4.72258	1.01e-05	0.000125767	3.22843
51104	ABHD17B	abhydrolase domain containing 17B, depalmitoylase	-2.1314	-3.02318	-1.23963	5.50419	-4.75805	8.78e-06	0.000112758	3.22838
55063	ZCWPW1	zinc finger CW-type and PWWP domain containing 1	1.39528	0.811463	1.9791	3.05554	4.75776	8.79e-06	0.000112811	3.22261
537	ATP6AP1	ATPase H+ transporting accessory protein 1	-1.39656	-1.9731	-0.820029	6.77236	-4.82229	6.86e-06	9.28e-05	3.21932
1352	COX10	cytochrome c oxidase assembly factor heme A:farnesyltransferase COX10	-1.19162	-1.69199	-0.691253	3.81529	-4.74096	9.38e-06	0.000118409	3.21854
92105	INTS4	integrator complex subunit 4	-0.877515	-1.24271	-0.512322	5.17425	-4.78356	7.96e-06	0.00010425	3.21829
10671	DCTN6	dynactin subunit 6	1.13294	0.661522	1.60437	4.41394	4.78428	7.94e-06	0.000104027	3.21714
5287	PIK3C2B	phosphatidylinositol-4-phosphate 3-kinase catalytic subunit type 2 beta	-3.11933	-4.43402	-1.80463	4.48196	-4.7234	1e-05	0.000125447	3.2125
54581	SCAND2P	SCAN domain containing 2 pseudogene	-1.17663	-1.66993	-0.683335	4.322	-4.74843	9.11e-06	0.000115876	3.21175
9718	ECE2	endothelin converting enzyme 2	-1.90654	-2.7129	-1.10017	1.47929	-4.70685	1.07e-05	0.000132143	3.21097
604	BCL6	BCL6 transcription repressor	3.20543	1.87305	4.5378	4.03776	4.78937	7.79e-06	0.000102551	3.20805
170506	DHX36	DEAH-box helicase 36	1.10933	0.650513	1.56815	5.50518	4.81324	7.1e-06	9.54e-05	3.2063
649	BMP1	bone morphogenetic protein 1	-2.28786	-3.24441	-1.3313	4.82293	-4.76143	8.67e-06	0.000111593	3.20352
392	ARHGAP1	Rho GTPase activating protein 1	-1.37884	-1.95143	-0.80624	5.93901	-4.79383	7.65e-06	0.000101272	3.1927
4798	NFRKB	nuclear factor related to kappaB binding protein	-0.926203	-1.31104	-0.541363	5.62577	-4.7912	7.73e-06	0.00010203	3.19172
4210	MEFV	MEFV innate immuity regulator, pyrin	4.45295	2.57169	6.33422	0.177443	4.71212	1.05e-05	0.000129796	3.18712
27301	APEX2	apurinic/apyrimidinic endodeoxyribonuclease 2	-1.3435	-1.90715	-0.779846	3.85376	-4.74508	9.23e-06	0.000116997	3.17977
113277	TMEM106A	transmembrane protein 106A	-2.10528	-2.99229	-1.21827	4.57687	-4.72495	9.97e-06	0.000124863	3.1721
26781	SNORA67	small nucleolar RNA, H/ACA box 67	-2.40379	-3.41904	-1.38855	3.70295	-4.71352	1.04e-05	0.000129223	3.17053
57585	CRAMP1	cramped chromatin regulator homolog 1	-1.54259	-2.18667	-0.898519	5.93092	-4.76797	8.45e-06	0.000109891	3.16263
11329	STK38	serine/threonine kinase 38	1.36438	0.800213	1.92855	6.21312	4.81443	7.07e-06	9.53e-05	3.16163
52	ACP1	acid phosphatase 1	0.941979	0.552189	1.33177	6.16536	4.81093	7.17e-06	9.61e-05	3.16136
729218	LOC729218	uncharacterized LOC729218	-3.01121	-4.28943	-1.73299	2.02461	-4.6898	1.14e-05	0.00013998	3.15964
3384	ICAM2	intercellular adhesion molecule 2	-1.95369	-2.77747	-1.12992	3.89043	-4.72138	1.01e-05	0.000126003	3.15715
64708	COPS7B	COP9 signalosome subunit 7B	-1.15912	-1.64439	-0.673861	4.65505	-4.75523	8.88e-06	0.000113547	3.15624
23344	ESYT1	extended synaptotagmin 1	-1.20217	-1.69949	-0.704844	7.72405	-4.81221	7.13e-06	9.57e-05	3.15459
8031	NCOA4	nuclear receptor coactivator 4	-1.62844	-2.30101	-0.955879	9.06369	-4.82011	6.92e-06	9.35e-05	3.15228
90410	IFT20	intraflagellar transport 20	1.17584	0.683106	1.66857	3.4144	4.75067	9.03e-06	0.000115256	3.15226
84317	CCDC115	coiled-coil domain containing 115	-1.09403	-1.55131	-0.636756	4.99949	-4.76289	8.62e-06	0.000111338	3.14978
114826	SMYD4	SET and MYND domain containing 4	-1.26812	-1.80284	-0.733401	3.92464	-4.7212	1.01e-05	0.000126003	3.1468
10001	MED6	mediator complex subunit 6	0.96208	0.560279	1.36388	4.37574	4.76671	8.5e-06	0.000110352	3.14579
146705	TEPSIN	TEPSIN adaptor related protein complex 4 accessory protein	-2.07059	-2.94092	-1.20025	4.51199	-4.73616	9.55e-06	0.000120301	3.141
57559	STAMBPL1	STAM binding protein like 1	2.09418	1.20848	2.97989	2.21018	4.70699	1.07e-05	0.000132143	3.13838
740	MRPL49	mitochondrial ribosomal protein L49	-0.929438	-1.31854	-0.54034	4.80705	-4.75532	8.87e-06	0.000113547	3.13434
51003	MED31	mediator complex subunit 31	-1.75808	-2.50602	-1.01013	1.02324	-4.67934	1.19e-05	0.000144661	3.13278
9681	DEPDC5	DEP domain containing 5, GATOR1 subcomplex subunit	-1.03687	-1.47247	-0.601266	4.63191	-4.73863	9.46e-06	0.000119398	3.1319
57657	HCN3	hyperpolarization activated cyclic nucleotide gated potassium channel 3	-2.94647	-4.20055	-1.6924	1.02977	-4.67732	1.2e-05	0.000145536	3.12577
54503	ZDHHC13	zinc finger DHHC-type palmitoyltransferase 13	-1.36745	-1.94468	-0.790215	3.46978	-4.71604	1.03e-05	0.000128064	3.12052
9330	GTF3C3	general transcription factor IIIC subunit 3	-1.07686	-1.52788	-0.62584	5.45475	-4.75316	8.95e-06	0.000114381	3.12039
5520	PPP2R2A	protein phosphatase 2 regulatory subunit Balpha	1.14041	0.666042	1.61477	5.29141	4.78592	7.89e-06	0.000103578	3.11843
200931	SLC51A	solute carrier family 51 subunit alpha	1.83545	1.05374	2.61716	-0.352022	4.67428	1.21e-05	0.000147054	3.11541
401093	MBNL1-AS1	MBNL1 antisense RNA 1	2.83614	1.64676	4.02553	3.6753	4.74705	9.16e-06	0.000116269	3.11324
56270	WDR45B	WD repeat domain 45B	-1.26891	-1.7984	-0.739421	6.00628	-4.7708	8.36e-06	0.000108988	3.11284
10874	NMU	neuromedin U	4.47866	2.57528	6.38205	-5.22874	4.68425	1.16e-05	0.000142532	3.10848
4651	MYO10	myosin X	4.28496	2.45922	6.11071	-1.97306	4.67224	1.22e-05	0.000147925	3.10607
100507105	NA	NA	2.11429	1.21485	3.01372	1.15187	4.67964	1.19e-05	0.000144612	3.10439
57597	BAHCC1	BAH domain and coiled-coil containing 1	-3.47253	-4.9241	-2.02096	7.1727	-4.7624	8.64e-06	0.000111338	3.10309
594838	SNORD100	small nucleolar RNA, C/D box 100	-2.55088	-3.63762	-1.46413	-0.352583	-4.67282	1.22e-05	0.000147778	3.10205
29990	PILRB	paired immunoglobin like type 2 receptor beta	1.43821	0.840747	2.03568	5.59008	4.79213	7.7e-06	0.000101804	3.09947
653375	NA	NA	-1.12925	-1.60857	-0.649925	2.84389	-4.69009	1.14e-05	0.000139913	3.0984
7317	UBA1	ubiquitin like modifier activating enzyme 1	-1.06819	-1.51113	-0.625254	7.78643	-4.80091	7.45e-06	9.92e-05	3.09581
9238	TBRG4	transforming growth factor beta regulator 4	-1.63799	-2.32559	-0.950387	5.25238	-4.74234	9.33e-06	0.000117934	3.09542
9232	PTTG1	PTTG1 regulator of sister chromatid separation, securin	1.72218	1.00234	2.44202	3.93451	4.76278	8.62e-06	0.000111338	3.095
509	ATP5F1C	ATP synthase F1 subunit gamma	-0.924128	-1.30797	-0.540283	7.09515	-4.79286	7.68e-06	0.000101584	3.09299
693166	MIR581	microRNA 581	4.16201	2.3913	5.93272	-4.42367	4.67923	1.19e-05	0.000144661	3.08946
8479	HIRIP3	HIRA interacting protein 3	1.79843	1.04718	2.54968	3.92978	4.76569	8.53e-06	0.000110568	3.08894
79838	TMC5	transmembrane channel like 5	3.13269	1.7975	4.46789	-2.23387	4.67079	1.23e-05	0.000148651	3.08853
9678	PHF14	PHD finger protein 14	1.66911	0.975645	2.36257	6.2497	4.7916	7.72e-06	0.000101944	3.08182
728658	RPL13AP5	ribosomal protein L13a pseudogene 5	1.47388	0.863048	2.08471	10.7109	4.80352	7.37e-06	9.85e-05	3.07784
133383	SETD9	SET domain containing 9	-1.98513	-2.83173	-1.13852	2.77679	-4.66793	1.24e-05	0.000150055	3.06609
377	ARF3	ADP ribosylation factor 3	-1.18447	-1.67704	-0.691906	7.47283	-4.78716	7.85e-06	0.00010329	3.06022
51337	THEM6	thioesterase superfamily member 6	-1.76155	-2.50942	-1.01368	3.18775	-4.68907	1.14e-05	0.000140285	3.05922
9092	SART1	spliceosome associated factor 1, recruiter of U4/U6.U5 tri-snRNP	1.12322	0.656102	1.59034	6.24184	4.78692	7.86e-06	0.000103318	3.05865
728071	NA	NA	-1.75911	-2.5069	-1.01133	2.87596	-4.68312	1.17e-05	0.00014306	3.0573
729080	LOC729080	glycine cleavage system protein H (aminomethyl carrier) pseudogene	3.16715	1.81602	4.51828	-4.39823	4.66649	1.25e-05	0.000150509	3.04286
731282	NA	NA	-2.0321	-2.90146	-1.16274	0.240692	-4.65334	1.31e-05	0.000157314	3.04282
6809	STX3	syntaxin 3	1.9887	1.15647	2.82094	4.81705	4.75711	8.81e-06	0.000113023	3.03729
114932	MRFAP1L1	Morf4 family associated protein 1 like 1	1.39932	0.81433	1.9843	4.86915	4.76199	8.65e-06	0.000111425	3.03522
9978	RBX1	ring-box 1	-1.36867	-1.94526	-0.792078	4.73461	-4.72551	9.95e-06	0.000124677	3.03036
100506339	NA	NA	3.77752	2.1595	5.39554	-1.00184	4.64773	1.34e-05	0.000159926	3.02411
132989	C4orf36	chromosome 4 open reading frame 36	-2.64156	-3.77177	-1.51135	-2.00637	-4.65287	1.31e-05	0.000157498	3.00856
6430	SRSF5	serine and arginine rich splicing factor 5	0.949646	0.554528	1.34476	8.77088	4.78469	7.93e-06	0.000103932	3.00775
286	ANK1	ankyrin 1	5.0647	2.91077	7.21863	1.79606	4.68101	1.18e-05	0.000144035	3.00056
10240	MRPS31	mitochondrial ribosomal protein S31	1.40995	0.817467	2.00243	4.36301	4.73747	9.5e-06	0.000119775	2.99767
84062	DTNBP1	dystrobrevin binding protein 1	1.2233	0.708683	1.73792	4.1486	4.73223	9.7e-06	0.000121972	2.9973
9968	MED12	mediator complex subunit 12	-1.21197	-1.71992	-0.704027	6.68494	-4.75	9.06e-06	0.000115404	2.99465
10419	PRMT5	protein arginine methyltransferase 5	-1.35951	-1.93267	-0.786357	5.16406	-4.72203	1.01e-05	0.000125947	2.99187
5866	RAB3IL1	RAB3A interacting protein like 1	4.21357	2.40598	6.02116	-2.52903	4.64055	1.37e-05	0.000163557	2.99098
162387	MFSD6L	major facilitator superfamily domain containing 6 like	-3.49822	-5.00012	-1.99632	-0.394122	-4.63686	1.39e-05	0.000165563	2.98268
57704	GBA2	glucosylceramidase beta 2	-1.12196	-1.59394	-0.649977	5.54261	-4.73227	9.69e-06	0.000121972	2.97702
26019	UPF2	UPF2 regulator of nonsense mediated mRNA decay	1.43089	0.833592	2.02818	6.98117	4.76908	8.42e-06	0.000109638	2.97698
55705	IPO9	importin 9	-0.941639	-1.33652	-0.546754	6.42507	-4.74715	9.16e-06	0.000116269	2.97117
54067	C21orf62-AS1	C21orf62 antisense RNA 1	-2.25553	-3.22535	-1.28571	0.446656	-4.62995	1.43e-05	0.000169098	2.96284
285148	IAH1	isoamyl acetate hydrolyzing esterase 1 (putative)	-1.38297	-1.96998	-0.795957	4.4171	-4.69012	1.14e-05	0.000139913	2.96188
2961	GTF2E2	general transcription factor IIE subunit 2	0.932175	0.538696	1.32565	4.11193	4.71623	1.03e-05	0.000128051	2.96046
546	ATRX	ATRX chromatin remodeler	1.71132	0.996551	2.42608	7.31254	4.76634	8.51e-06	0.000110381	2.96045
137872	ADHFE1	alcohol dehydrogenase iron containing 1	-2.82175	-4.03142	-1.61207	2.98374	-4.64373	1.36e-05	0.000162174	2.95801
221188	ADGRG5	adhesion G protein-coupled receptor G5	-5.02865	-7.18275	-2.87456	4.79911	-4.64734	1.34e-05	0.000160065	2.95139
91369	ANKRD40	ankyrin repeat domain 40	-1.03937	-1.47983	-0.598908	5.02289	-4.69765	1.11e-05	0.000136355	2.94837
1050	CEBPA	CCAAT enhancer binding protein alpha	-3.39199	-4.82051	-1.96347	6.7166	-4.72701	9.89e-06	0.000124117	2.94757
65005	MRPL9	mitochondrial ribosomal protein L9	0.877707	0.509388	1.24603	5.39405	4.74399	9.27e-06	0.000117341	2.9463
100188893	TOMM6	translocase of outer mitochondrial membrane 6	-1.16494	-1.6544	-0.675478	5.94354	-4.73809	9.48e-06	0.000119569	2.94068
8666	EIF3G	eukaryotic translation initiation factor 3 subunit G	1.03246	0.600752	1.46417	7.17059	4.76103	8.68e-06	0.000111693	2.93901
10919	EHMT2	euchromatic histone lysine methyltransferase 2	-1.42966	-2.04105	-0.818272	3.2881	-4.65516	1.3e-05	0.00015642	2.93245
1454	CSNK1E	casein kinase 1 epsilon	-1.57847	-2.24596	-0.910979	5.8473	-4.7077	1.06e-05	0.000131878	2.92848
8409	UXT	ubiquitously expressed prefoldin like chaperone	1.22991	0.713892	1.74592	5.69571	4.74492	9.24e-06	0.000116997	2.92586
100132055	NA	NA	4.91106	2.79442	7.0277	-1.81788	4.61898	1.49e-05	0.000174965	2.92303
127687	C1orf122	chromosome 1 open reading frame 122	-1.63028	-2.32923	-0.931322	2.94064	-4.64335	1.36e-05	0.000162312	2.91892
100130933	SMIM6	small integral membrane protein 6	-2.32891	-3.33315	-1.32467	-0.0713813	-4.61672	1.5e-05	0.00017595	2.91387
26750	RPS6KC1	ribosomal protein S6 kinase C1	-1.40857	-2.00607	-0.811062	5.47606	-4.69304	1.13e-05	0.000138518	2.91334
162972	ZNF550	zinc finger protein 550	-2.44796	-3.503	-1.39293	2.38372	-4.61908	1.49e-05	0.000174965	2.90856
9585	KIF20B	kinesin family member 20B	1.66042	0.96146	2.35938	5.28384	4.72916	9.81e-06	0.000123181	2.9043
81537	SGPP1	sphingosine-1-phosphate phosphatase 1	4.13942	2.362	5.91683	0.910182	4.63627	1.4e-05	0.00016583	2.90395
1290	COL5A2	collagen type V alpha 2 chain	-2.79339	-3.9988	-1.58798	0.0142567	-4.61332	1.52e-05	0.000177703	2.90277
283638	CEP170B	centrosomal protein 170B	-5.15568	-7.38145	-2.92991	0.0747893	-4.61131	1.54e-05	0.000178832	2.89807
55825	PECR	peroxisomal trans-2-enoyl-CoA reductase	3.95785	2.24915	5.66655	-1.42754	4.61118	1.54e-05	0.000178832	2.8948
83787	ARMC10	armadillo repeat containing 10	-1.27186	-1.81376	-0.729948	4.4611	-4.67231	1.22e-05	0.000147925	2.89009
10142	AKAP9	A-kinase anchoring protein 9	1.67136	0.97041	2.37232	7.62912	4.74679	9.17e-06	0.000116313	2.88354
100506247	NA	NA	4.45413	2.53621	6.37205	-5.06833	4.62328	1.47e-05	0.000172343	2.88353
79697	RIOX1	ribosomal oxygenase 1	-1.78258	-2.54775	-1.0174	3.58502	-4.63775	1.39e-05	0.000165105	2.88153
22862	FNDC3A	fibronectin type III domain containing 3A	-1.36103	-1.93798	-0.784078	6.37293	-4.6962	1.11e-05	0.000136946	2.87861
4242	MFNG	MFNG O-fucosylpeptide 3-beta-N-acetylglucosaminyltransferase	-1.86338	-2.65295	-1.0738	6.2182	-4.69816	1.1e-05	0.000136178	2.87738
100462977	MTRNR2L1	MT-RNR2 like 1	4.00304	2.30657	5.69951	4.26361	4.69745	1.11e-05	0.000136377	2.8756
55238	SLC38A7	solute carrier family 38 member 7	-1.86451	-2.66823	-1.06079	2.52767	-4.61824	1.5e-05	0.000175248	2.87323
57696	DDX55	DEAD-box helicase 55	1.10546	0.639359	1.57156	5.02987	4.72151	1.01e-05	0.000126003	2.87088
57701	NCKAP5L	NCK associated protein 5 like	-1.19535	-1.7052	-0.685505	4.85221	-4.66739	1.24e-05	0.000150224	2.85834
6617	SNAPC1	small nuclear RNA activating complex polypeptide 1	1.65298	0.947839	2.35812	3.40729	4.66671	1.24e-05	0.000150509	2.85138
27249	MMADHC	metabolism of cobalamin associated D	0.855106	0.494728	1.21548	6.18735	4.72368	1e-05	0.000125395	2.84451
100506562	NA	NA	1.5863	0.904116	2.26849	2.24661	4.62914	1.44e-05	0.000169262	2.83827
283267	LINC00294	long intergenic non-protein coding RNA 294	-1.67635	-2.39928	-0.953428	3.47785	-4.61627	1.51e-05	0.000176122	2.83386
552900	BOLA2	bolA family member 2	1.37237	0.782992	1.96175	2.14723	4.63548	1.4e-05	0.000166232	2.83337
83479	DDX59	DEAD-box helicase 59	0.80959	0.465793	1.15339	4.68044	4.68793	1.15e-05	0.000140718	2.83313
6580	SLC22A1	solute carrier family 22 member 1	3.57879	2.03227	5.12532	-4.70274	4.60678	1.56e-05	0.000181404	2.83119
55795	PCID2	PCI domain containing 2	-1.12148	-1.59949	-0.643471	4.86646	-4.67061	1.23e-05	0.000148663	2.82601
100507404	TMLHE-AS1	TMLHE antisense RNA 1	3.26416	1.84916	4.67916	-1.81681	4.59233	1.65e-05	0.000190246	2.82497
23678	SGK3	serum/glucocorticoid regulated kinase family member 3	-1.539	-2.19613	-0.881865	4.99541	-4.66234	1.27e-05	0.000152579	2.82346
115273	RAB42	RAB42, member RAS oncogene family	-3.47181	-4.97535	-1.96826	-2.48665	-4.59682	1.62e-05	0.000187596	2.82063
100506010	NA	NA	5.04262	2.86046	7.22478	-4.30982	4.60031	1.6e-05	0.000185674	2.81513
100132858	NA	NA	4.91322	2.78062	7.04582	-1.23867	4.58644	1.69e-05	0.000193736	2.81248
391634	HSP90AB2P	heat shock protein 90 alpha family class B member 2, pseudogene	2.69542	1.53731	3.85353	2.40361	4.63336	1.41e-05	0.000167273	2.81018
100506425	NA	NA	1.80579	1.02307	2.58852	1.15699	4.5928	1.65e-05	0.000190017	2.80688
10111	RAD50	RAD50 double strand break repair protein	1.45215	0.838639	2.06566	5.92038	4.71203	1.05e-05	0.000129796	2.80157
128178	EDARADD	EDAR associated death domain	-1.67295	-2.38456	-0.961332	5.55885	-4.68011	1.18e-05	0.000144444	2.80121
29081	METTL5	methyltransferase like 5	1.09617	0.630164	1.56218	4.25234	4.68278	1.17e-05	0.000143156	2.79872
51611	DPH5	diphthamide biosynthesis 5	1.17692	0.676991	1.67684	4.57305	4.6866	1.15e-05	0.000141347	2.79671
10670	RRAGA	Ras related GTP binding A	-0.96242	-1.37356	-0.551276	4.90439	-4.66003	1.28e-05	0.000153827	2.79588
5326	PLAGL2	PLAG1 like zinc finger 2	-1.57392	-2.24795	-0.89989	5.11637	-4.6486	1.33e-05	0.000159495	2.79064
26820	SNORD24	small nucleolar RNA, C/D box 24	2.12979	1.20375	3.05583	-0.546071	4.57852	1.74e-05	0.00019834	2.7852
55220	KLHDC8A	kelch domain containing 8A	3.9535	2.2389	5.66809	-4.78835	4.59027	1.66e-05	0.000191617	2.78033
728378	POTEF	POTE ankyrin domain family member F	3.6921	2.08655	5.29765	-0.864693	4.57791	1.74e-05	0.000198458	2.77767
100037417	DDTL	D-dopachrome tautomerase like	-1.68304	-2.40895	-0.957139	3.40993	-4.61567	1.51e-05	0.000176342	2.77567
51773	RSF1	remodeling and spacing factor 1	1.67803	0.968184	2.38787	6.21099	4.70604	1.07e-05	0.000132473	2.77423
100158262	SCARNA9L	small Cajal body-specific RNA 9 like	3.11637	1.76161	4.47114	0.588525	4.57934	1.73e-05	0.000197843	2.76919
197259	MLKL	mixed lineage kinase domain like pseudokinase	1.70331	0.980128	2.4265	4.85885	4.68881	1.14e-05	0.000140334	2.76479
406896	MIR103A2	microRNA 103a-2	3.26292	1.84693	4.67892	-4.69929	4.58737	1.68e-05	0.00019328	2.76316
7086	TKT	transketolase	1.84783	1.06811	2.62755	8.7123	4.71783	1.02e-05	0.000127348	2.76243
7442	TRPV1	transient receptor potential cation channel subfamily V member 1	-1.72406	-2.47259	-0.975541	2.44241	-4.58529	1.69e-05	0.000194352	2.75824
5733	PTGER3	prostaglandin E receptor 3	6.31245	3.56309	9.06181	-2.23028	4.57073	1.79e-05	0.000202967	2.75802
100506710	EBLN3P	endogenous Bornavirus like nucleoprotein 3, pseudogene	-1.34211	-1.91474	-0.769487	6.20208	-4.6659	1.25e-05	0.000150709	2.75397
26229	B3GAT3	beta-1,3-glucuronyltransferase 3	-1.3847	-1.97725	-0.792158	4.77575	-4.65214	1.32e-05	0.000157744	2.7498
84337	ELOF1	elongation factor 1 homolog	-1.44153	-2.06218	-0.820876	4.0657	-4.62374	1.47e-05	0.000172247	2.74025
55449	DHRS4-AS1	DHRS4 antisense RNA 1	-2.03126	-2.91233	-1.1502	2.89608	-4.58964	1.67e-05	0.000191965	2.73999
205251	MTLN	mitoregulin	-2.31292	-3.31995	-1.30589	1.70474	-4.57234	1.78e-05	0.000201857	2.73998
4715	NDUFB9	NADH:ubiquinone oxidoreductase subunit B9	1.40673	0.810906	2.00255	5.99204	4.70014	1.1e-05	0.000135318	2.73791
83860	TAF3	TATA-box binding protein associated factor 3	1.68506	0.965575	2.40454	4.10836	4.66243	1.27e-05	0.000152579	2.73464
729096	BMS1P4	BMS1 pseudogene 4	-1.17506	-1.6849	-0.665229	3.11816	-4.58829	1.68e-05	0.000192721	2.73444
100133315	LOC100133315	XRCC1 N-terminal domain containing 1-like	-1.44391	-2.07367	-0.814151	0.874154	-4.5644	1.83e-05	0.000206915	2.73379
3988	LIPA	lipase A, lysosomal acid type	-1.83536	-2.61835	-1.05237	6.21318	-4.66641	1.25e-05	0.000150509	2.7329
25930	PTPN23	protein tyrosine phosphatase non-receptor type 23	-1.46287	-2.08895	-0.836805	5.26721	-4.6516	1.32e-05	0.000157972	2.72972
3094	HINT1	histidine triad nucleotide binding protein 1	-1.34066	-1.90865	-0.772676	7.75182	-4.69894	1.1e-05	0.000135854	2.72921
653361	NCF1	neutrophil cytosolic factor 1	4.05217	2.317	5.78733	3.03523	4.64906	1.33e-05	0.00015931	2.72297
253012	HEPACAM2	HEPACAM family member 2	4.22054	2.38169	6.05939	-4.08517	4.5692	1.8e-05	0.000203905	2.72253
23264	ZC3H7B	zinc finger CCCH-type containing 7B	-1.10835	-1.58002	-0.636684	6.47691	-4.678	1.19e-05	0.00014525	2.72188
27094	KCNMB3	potassium calcium-activated channel subfamily M regulatory beta subunit 3	1.73918	0.989561	2.48879	2.90704	4.61873	1.49e-05	0.000175026	2.72095
388849	CCDC188	coiled-coil domain containing 188	-3.68348	-5.2916	-2.07535	-0.226313	-4.55991	1.86e-05	0.000210194	2.71969
57190	SELENON	selenoprotein N	-2.18231	-3.11799	-1.24663	5.54231	-4.6431	1.36e-05	0.000162329	2.7194
759	CA1	carbonic anhydrase 1	5.89593	3.34309	8.44876	1.62936	4.59778	1.62e-05	0.000187026	2.7181
54752	FNDC8	fibronectin type III domain containing 8	-2.31072	-3.3198	-1.30164	-0.123837	-4.55869	1.87e-05	0.000211045	2.71636
56977	STOX2	storkhead box 2	5.79887	3.26571	8.33204	-2.35576	4.55721	1.88e-05	0.000211863	2.71102
100505935	NA	NA	-1.12751	-1.61717	-0.637843	3.00275	-4.58396	1.7e-05	0.000195103	2.70877
440354	SMG1P2	SMG1 pseudogene 2	-2.27944	-3.26357	-1.29532	5.69049	-4.61102	1.54e-05	0.00017884	2.70423
84172	POLR1B	RNA polymerase I subunit B	-1.29443	-1.85109	-0.737777	4.87729	-4.62926	1.44e-05	0.000169262	2.70348
6821	SUOX	sulfite oxidase	-1.51943	-2.17469	-0.86416	4.14952	-4.61615	1.51e-05	0.000176122	2.70331
9275	BCL7B	BAF chromatin remodeling complex subunit BCL7B	1.24769	0.716573	1.77881	5.40207	4.67664	1.2e-05	0.000145827	2.69969
1655	DDX5	DEAD-box helicase 5	0.903446	0.520899	1.28599	10.1985	4.70149	1.09e-05	0.000134706	2.6976
55112	DYNC2I1	dynein 2 intermediate chain 1	1.7066	0.977458	2.43573	4.58209	4.6595	1.28e-05	0.000154046	2.69474
113179	ADAT3	adenosine deaminase tRNA specific 3	-2.34815	-3.37517	-1.32114	0.509522	-4.55163	1.92e-05	0.000215671	2.69065
10179	RBM7	RNA binding motif protein 7	1.26199	0.72165	1.80233	4.73211	4.6495	1.33e-05	0.000159141	2.68408
55349	CHDH	choline dehydrogenase	4.05639	2.28343	5.82934	-3.79987	4.55471	1.9e-05	0.000213742	2.68236
55128	TRIM68	tripartite motif containing 68	-1.51233	-2.16997	-0.854698	3.41398	-4.57805	1.74e-05	0.000198458	2.66575
388558	ZNF808	zinc finger protein 808	-1.95721	-2.80907	-1.10534	4.52072	-4.57387	1.77e-05	0.000200925	2.65486
122953	JDP2	Jun dimerization protein 2	2.64178	1.51143	3.77213	4.48693	4.65266	1.31e-05	0.000157528	2.64507
8754	ADAM9	ADAM metallopeptidase domain 9	2.69039	1.53403	3.84675	4.05022	4.63169	1.42e-05	0.000168237	2.64046
90637	ZFAND2A	zinc finger AN1-type containing 2A	1.54884	0.88289	2.2148	4.13316	4.63	1.43e-05	0.000169098	2.63918
10403	NDC80	NDC80 kinetochore complex component	2.12058	1.20552	3.03564	3.17671	4.61344	1.52e-05	0.000177703	2.63663
79649	MAP7D3	MAP7 domain containing 3	1.30013	0.743999	1.85627	5.2063	4.654	1.31e-05	0.000157011	2.63373
128061	C1orf131	chromosome 1 open reading frame 131	1.25355	0.71199	1.79511	3.25171	4.60801	1.56e-05	0.000180774	2.63365
3621	ING1	inhibitor of growth family member 1	1.1695	0.666052	1.67294	4.23118	4.62451	1.46e-05	0.000171952	2.61779
80216	ALPK1	alpha kinase 1	1.05705	0.603825	1.51028	4.97596	4.64301	1.36e-05	0.000162329	2.61755
10432	RBM14	RNA binding motif protein 14	-1.34536	-1.92278	-0.767937	6.3259	-4.63834	1.39e-05	0.000164831	2.6132
79155	TNIP2	TNFAIP3 interacting protein 2	1.20291	0.687098	1.71872	4.77235	4.64259	1.36e-05	0.00016249	2.61051
85406	DNAJC14	DnaJ heat shock protein family (Hsp40) member C14	-0.953465	-1.36394	-0.54299	5.49111	-4.6242	1.46e-05	0.00017205	2.60759
9722	NOS1AP	nitric oxide synthase 1 adaptor protein	4.20536	2.35548	6.05524	-2.76896	4.52563	2.12e-05	0.000233102	2.60369
9025	RNF8	ring finger protein 8	1.28656	0.732985	1.84014	4.13478	4.6267	1.45e-05	0.00017063	2.60333
26805	SNORD45A	small nucleolar RNA, C/D box 45A	-3.21719	-4.63252	-1.80186	1.23497	-4.52519	2.12e-05	0.000233351	2.60177
199675	MCEMP1	mast cell expressed membrane protein 1	4.73553	2.67037	6.8007	0.875634	4.56491	1.83e-05	0.000206748	2.60091
79831	KDM8	lysine demethylase 8	-1.41553	-2.03696	-0.794096	2.30816	-4.53465	2.05e-05	0.000227364	2.59264
79600	TCTN1	tectonic family member 1	-2.22262	-3.19784	-1.2474	2.99992	-4.53713	2.03e-05	0.000225582	2.59008
4670	HNRNPM	heterogeneous nuclear ribonucleoprotein M	1.23976	0.711023	1.7685	7.77161	4.66784	1.24e-05	0.000150055	2.58895
9536	PTGES	prostaglandin E synthase	5.00281	2.7999	7.20571	-2.9941	4.52102	2.16e-05	0.000236737	2.58552
283687	ST20-AS1	ST20 antisense RNA 1	1.4985	0.843064	2.15393	2.2412	4.55141	1.92e-05	0.000215671	2.58469
80086	TUBA4B	tubulin alpha 4b	3.17244	1.77575	4.56914	-3.00134	4.5218	2.15e-05	0.000236207	2.57741
9263	STK17A	serine/threonine kinase 17a	1.40258	0.799496	2.00566	4.89923	4.62987	1.43e-05	0.000169098	2.57559
27299	ADAMDEC1	ADAM like decysin 1	-5.95801	-8.58326	-3.33277	-1.07207	-4.51805	2.18e-05	0.000238888	2.57358
1121	CHM	CHM Rab escort protein	-1.70241	-2.44748	-0.957338	3.96945	-4.54866	1.94e-05	0.000217786	2.57078
100169766	RNA5S15	RNA, 5S ribosomal 15	4.58325	2.56486	6.60163	-4.81948	4.52052	2.16e-05	0.000236948	2.56327
5510	PPP1R7	protein phosphatase 1 regulatory subunit 7	1.02171	0.583443	1.45997	5.31545	4.64096	1.37e-05	0.000163396	2.55971
64978	MRPL38	mitochondrial ribosomal protein L38	-1.06454	-1.52448	-0.604597	4.98317	-4.60762	1.56e-05	0.00018094	2.55213
94240	EPSTI1	epithelial stromal interaction 1	3.67778	2.07416	5.2814	2.29471	4.56565	1.82e-05	0.000206294	2.55188
100506587	NA	NA	-2.75978	-3.9768	-1.54277	2.36974	-4.51438	2.21e-05	0.000241651	2.54766
29934	SNX12	sorting nexin 12	-1.2871	-1.85163	-0.722569	3.33287	-4.53881	2.02e-05	0.000224344	2.5434
6303	SAT1	spermidine/spermine N1-acetyltransferase 1	2.57354	1.47317	3.67391	7.89263	4.65598	1.3e-05	0.000156025	2.5414
116938	SNORD83B	small nucleolar RNA, C/D box 83B	-2.32245	-3.34815	-1.29674	0.699606	-4.50757	2.27e-05	0.000246667	2.54067
374920	ZSWIM9	zinc finger SWIM-type containing 9	2.21581	1.24514	3.18648	1.4186	4.54445	1.98e-05	0.000220638	2.53315
91445	RNF185	ring finger protein 185	-1.31242	-1.88455	-0.740277	4.07856	-4.56655	1.82e-05	0.000205712	2.53202
8029	CUBN	cubilin	-2.87378	-4.14308	-1.60448	2.62653	-4.5072	2.27e-05	0.000246733	2.52144
388499	LYPLA2P2	LYPLA2 pseudogene 2	-1.54684	-2.23068	-0.863003	0.633489	-4.50309	2.31e-05	0.000250142	2.5213
84817	TXNDC17	thioredoxin domain containing 17	-1.20996	-1.7385	-0.681415	3.56456	-4.55732	1.88e-05	0.000211863	2.52042
23349	PHF24	PHD finger protein 24	3.72497	2.08087	5.36907	-4.21211	4.51038	2.24e-05	0.000244358	2.51947
8030	CCDC6	coiled-coil domain containing 6	-1.84862	-2.65059	-1.04665	6.15008	-4.58889	1.67e-05	0.000192394	2.51782
2634	GBP2	guanylate binding protein 2	2.5378	1.44766	3.62795	6.1108	4.63438	1.41e-05	0.000166824	2.51696
51117	COQ4	coenzyme Q4	-1.19153	-1.71017	-0.672889	4.41101	-4.57358	1.77e-05	0.000201026	2.51256
27158	NDOR1	NADPH dependent diflavin oxidoreductase 1	-2.03126	-2.91389	-1.14862	4.82581	-4.58144	1.72e-05	0.000196737	2.51256
3663	IRF5	interferon regulatory factor 5	-2.25235	-3.23185	-1.27285	5.4332	-4.57772	1.74e-05	0.000198481	2.51107
400673	VMAC	vimentin type intermediate filament associated coiled-coil protein	-1.43239	-2.0622	-0.802573	3.41152	-4.52759	2.1e-05	0.000231653	2.511
93164	HTR7P1	5-hydroxytryptamine receptor 7 pseudogene 1	-2.23381	-3.21879	-1.24883	2.9644	-4.5148	2.21e-05	0.000241409	2.50611
137695	TMEM68	transmembrane protein 68	-1.57934	-2.2759	-0.882787	2.62941	-4.51377	2.22e-05	0.000242075	2.50297
90121	TSR2	TSR2 ribosome maturation factor	0.900087	0.510554	1.28962	4.48744	4.60001	1.6e-05	0.000185783	2.49951
83636	C19orf12	chromosome 19 open reading frame 12	-1.49862	-2.15724	-0.840006	3.55786	-4.5298	2.09e-05	0.000230638	2.49835
6183	MRPS12	mitochondrial ribosomal protein S12	-1.29884	-1.86676	-0.73093	3.70027	-4.55295	1.91e-05	0.000214917	2.49239
10322	SMYD5	SMYD family member 5	-1.22646	-1.76159	-0.691335	4.50529	-4.56263	1.85e-05	0.000208173	2.48699
152006	RNF38	ring finger protein 38	-1.47853	-2.12205	-0.835023	6.05094	-4.57397	1.77e-05	0.000200925	2.4856
100507313	NA	NA	4.99607	2.78529	7.20684	-4.95034	4.49885	2.34e-05	0.000253031	2.48129
197187	SNAI3-AS1	SNAI3 antisense RNA 1	-1.48684	-2.14548	-0.828199	1.43904	-4.494	2.39e-05	0.000256816	2.47613
8837	CFLAR	CASP8 and FADD like apoptosis regulator	0.971189	0.553014	1.38936	6.25311	4.62342	1.47e-05	0.000172343	2.47159
10897	YIF1A	Yip1 interacting factor homolog A, membrane trafficking protein	-1.32517	-1.90465	-0.745685	3.97149	-4.55249	1.92e-05	0.000215163	2.47152
7152	TOP1P2	DNA topoisomerase I pseudogene 2	3.06578	1.70848	4.42307	-4.76465	4.49661	2.36e-05	0.000254881	2.46864
653252	NA	NA	-1.09925	-1.58005	-0.618448	4.63312	-4.55144	1.92e-05	0.000215671	2.46797
80024	SLC8B1	solute carrier family 8 member B1	-1.61932	-2.32516	-0.913487	4.74611	-4.56717	1.81e-05	0.000205348	2.46777
4302	MLLT6	MLLT6, PHD finger containing	-1.3031	-1.86493	-0.741282	7.15111	-4.61741	1.5e-05	0.000175597	2.46604
51642	MRPL48	mitochondrial ribosomal protein L48	1.13827	0.644941	1.63159	4.21785	4.59335	1.64e-05	0.000189845	2.46414
8034	SLC25A16	solute carrier family 25 member 16	-1.2174	-1.75509	-0.679721	3.24122	-4.50741	2.27e-05	0.000246678	2.45925
10521	DDX17	DEAD-box helicase 17	-1.05617	-1.50988	-0.602457	9.4512	-4.63415	1.41e-05	0.000166871	2.45867
8028	MLLT10	MLLT10 histone lysine methyltransferase DOT1L cofactor	-1.15362	-1.65364	-0.653609	6.03654	-4.59304	1.65e-05	0.00018996	2.45795
10346	TRIM22	tripartite motif containing 22	-1.62694	-2.33113	-0.922738	6.90187	-4.59933	1.61e-05	0.000186093	2.45672
391257	SUMO1P1	SUMO1 pseudogene 1	4.76534	2.65057	6.8801	-4.71027	4.4859	2.46e-05	0.000263696	2.45412
26301	GBGT1	globoside alpha-1,3-N-acetylgalactosaminyltransferase 1 (FORS blood group)	-1.89454	-2.7264	-1.06268	3.60421	-4.53389	2.06e-05	0.000227884	2.45243
249	ALPL	alkaline phosphatase, biomineralization associated	6.04869	3.36059	8.73679	-2.67529	4.47955	2.52e-05	0.000268424	2.44691
440915	POTEKP	POTE ankyrin domain family member K, pseudogene	2.972	1.65136	4.29265	-0.817125	4.48003	2.51e-05	0.00026808	2.44465
8106	PABPN1	poly(A) binding protein nuclear 1	1.33329	0.759747	1.90683	7.53762	4.62783	1.44e-05	0.000170001	2.44335
3146	HMGB1	high mobility group box 1	1.10636	0.630618	1.5821	8.21471	4.62959	1.43e-05	0.000169173	2.44178
23556	PIGN	phosphatidylinositol glycan anchor biosynthesis class N	-1.52724	-2.19574	-0.858737	5.01605	-4.54801	1.95e-05	0.000218194	2.43336
23163	GGA3	golgi associated, gamma adaptin ear containing, ARF binding protein 3	-0.91901	-1.31719	-0.520827	5.89621	-4.59469	1.64e-05	0.000188998	2.43158
94086	HSPB9	heat shock protein family B (small) member 9	-2.58749	-3.73653	-1.43846	-2.88343	-4.48295	2.49e-05	0.000265467	2.43114
686	BTD	biotinidase	-1.51034	-2.17843	-0.842245	2.82904	-4.50044	2.33e-05	0.000252146	2.43046
3937	LCP2	lymphocyte cytosolic protein 2	1.0732	0.610532	1.53587	6.73323	4.61774	1.5e-05	0.000175481	2.42881
57143	ADCK1	aarF domain containing kinase 1	-1.44776	-2.08821	-0.807315	2.52843	-4.50021	2.33e-05	0.000252162	2.42446
2532	ACKR1	atypical chemokine receptor 1 (Duffy blood group)	4.66642	2.59309	6.73976	-4.11583	4.48057	2.51e-05	0.000267692	2.42264
128077	LIX1L	limb and CNS expressed 1 like	-1.61626	-2.33122	-0.901302	3.29524	-4.50037	2.33e-05	0.000252146	2.42259
23334	SZT2	SZT2 subunit of KICSTOR complex	-1.1491	-1.64876	-0.649447	5.82191	-4.57832	1.74e-05	0.000198375	2.42027
22876	INPP5F	inositol polyphosphate-5-phosphatase F	-1.55519	-2.239	-0.871391	4.21851	-4.52764	2.1e-05	0.000231653	2.42025
23071	ERP44	endoplasmic reticulum protein 44	0.97216	0.552547	1.39177	6.32511	4.6122	1.53e-05	0.000178357	2.41818
22903	BTBD3	BTB domain containing 3	-1.69586	-2.43941	-0.952309	5.3604	-4.54043	2.01e-05	0.000223363	2.41672
55130	ODAD2	outer dynein arm docking complex subunit 2	4.79175	2.65986	6.92363	-3.76518	4.47455	2.57e-05	0.000273177	2.41597
389333	PROB1	proline rich basic protein 1	-2.98225	-4.30913	-1.65537	2.03088	-4.47436	2.57e-05	0.00027322	2.41489
1376	CPT2	carnitine palmitoyltransferase 2	-1.69608	-2.44295	-0.949222	3.85576	-4.5209	2.16e-05	0.000236737	2.41318
3783	KCNN4	potassium calcium-activated channel subfamily N member 4	-2.01476	-2.90029	-1.12923	4.7228	-4.52937	2.09e-05	0.00023085	2.40669
100131244	ANKRD63	ankyrin repeat domain 63	-3.5889	-5.18677	-1.99103	-1.98948	-4.47136	2.6e-05	0.000275994	2.40219
23060	ZNF609	zinc finger protein 609	-1.47014	-2.10846	-0.831823	7.08892	-4.58501	1.7e-05	0.000194446	2.39693
55794	DDX28	DEAD-box helicase 28	-1.13941	-1.64039	-0.638433	4.22852	-4.52771	2.1e-05	0.000231653	2.39347
1032	CDKN2D	cyclin dependent kinase inhibitor 2D	1.87078	1.05761	2.68395	4.62894	4.57994	1.73e-05	0.000197737	2.39223
644	BLVRA	biliverdin reductase A	2.80809	1.57596	4.04022	2.77357	4.53705	2.03e-05	0.000225582	2.38771
29935	RPA4	replication protein A4	2.63414	1.45874	3.80955	-0.777129	4.46138	2.69e-05	0.000284303	2.38609
221785	ZSCAN25	zinc finger and SCAN domain containing 25	-1.76342	-2.54242	-0.984418	4.34441	-4.50647	2.28e-05	0.000247275	2.38517
646629	LOC646629	zinc finger protein 470 pseudogene	3.53344	1.95937	5.10752	-4.94829	4.4688	2.62e-05	0.000278185	2.3779
729020	RPEL1	ribulose-5-phosphate-3-epimerase like 1	-1.8557	-2.68403	-1.02736	0.885478	-4.45982	2.71e-05	0.000285656	2.37547
22944	KIN	Kin17 DNA and RNA binding protein	0.976783	0.549154	1.40441	3.95743	4.54725	1.95e-05	0.000218697	2.37425
100128276	LOC100128276	uncharacterized LOC100128276	4.681	2.59276	6.76924	-3.83226	4.46248	2.68e-05	0.000283444	2.37215
57674	RNF213	ring finger protein 213	-1.14276	-1.6374	-0.648125	8.23279	-4.59925	1.61e-05	0.000186093	2.37176
100506117	NA	NA	1.26555	0.705464	1.82563	2.32892	4.49826	2.35e-05	0.00025345	2.36791
80235	PIGZ	phosphatidylinositol glycan anchor biosynthesis class Z	-2.29633	-3.31974	-1.27293	2.04198	-4.4669	2.64e-05	0.000279562	2.36143
6947	TCN1	transcobalamin 1	5.54748	3.09012	8.00484	0.741846	4.49412	2.38e-05	0.000256816	2.35216
9860	LRIG2	leucine rich repeats and immunoglobulin like domains 2	-1.14203	-1.64729	-0.63678	4.18341	-4.49975	2.34e-05	0.000252326	2.34845
100507639	LINC02432	long intergenic non-protein coding RNA 2432	4.07653	2.25654	5.89653	-4.58408	4.45902	2.72e-05	0.000286047	2.34835
4688	NCF2	neutrophil cytosolic factor 2	3.68878	2.08617	5.29139	5.18207	4.58219	1.71e-05	0.000196293	2.34821
6164	RPL34	ribosomal protein L34	1.39658	0.792746	2.00042	9.21288	4.60432	1.58e-05	0.000182993	2.34239
55593	OTUD5	OTU deubiquitinase 5	0.817065	0.462338	1.17179	5.88827	4.58543	1.69e-05	0.000194352	2.342
114790	STK11IP	serine/threonine kinase 11 interacting protein	-1.51892	-2.18463	-0.853207	5.12008	-4.5422	1.99e-05	0.000222129	2.34037
7296	TXNRD1	thioredoxin reductase 1	-1.33855	-1.92044	-0.756657	6.95873	-4.57942	1.73e-05	0.000197843	2.34025
84331	MCRIP2	MAPK regulated corepressor interacting protein 2	-1.89057	-2.72836	-1.05277	3.27537	-4.49236	2.4e-05	0.000258116	2.3401
25989	ULK3	unc-51 like kinase 3	-1.82992	-2.63166	-1.02818	5.48232	-4.54375	1.98e-05	0.000221082	2.33655
10870	HCST	hematopoietic cell signal transducer	-2.67227	-3.84648	-1.49806	5.7182	-4.53056	2.08e-05	0.000230117	2.33579
9411	ARHGAP29	Rho GTPase activating protein 29	4.48728	2.48066	6.49389	-3.95253	4.45181	2.79e-05	0.000292881	2.33176
55526	DHTKD1	dehydrogenase E1 and transketolase domain containing 1	-1.49018	-2.14497	-0.835381	5.54515	-4.53055	2.08e-05	0.000230117	2.32835
420	ART4	ADP-ribosyltransferase 4 (inactive) (Dombrock blood group)	3.78007	2.09041	5.46973	-5.06996	4.45367	2.77e-05	0.00029148	2.32379
1573	CYP2J2	cytochrome P450 family 2 subfamily J member 2	4.6607	2.57666	6.74474	-4.72977	4.45209	2.79e-05	0.000292734	2.32352
55677	IWS1	interacts with SUPT6H, CTD assembly factor 1	0.897948	0.507597	1.2883	5.83798	4.57946	1.73e-05	0.000197843	2.31913
10036	CHAF1A	chromatin assembly factor 1 subunit A	1.3238	0.747698	1.8999	5.39276	4.57449	1.76e-05	0.000200685	2.31162
23210	JMJD6	jumonji domain containing 6, arginine demethylase and lysine hydroxylase	1.56046	0.880591	2.24032	5.537	4.56927	1.8e-05	0.000203905	2.30754
414918	DENND6B	DENN domain containing 6B	-2.14111	-3.09163	-1.19058	4.16609	-4.48428	2.47e-05	0.000264577	2.30748
63899	NSUN3	NOP2/Sun RNA methyltransferase 3	-1.3272	-1.91951	-0.734876	3.13828	-4.46064	2.7e-05	0.000284933	2.30719
84281	C2orf88	chromosome 2 open reading frame 88	2.9273	1.62998	4.22462	2.4259	4.492	2.4e-05	0.000258327	2.30391
56928	SPPL2B	signal peptide peptidase like 2B	-2.24596	-3.23354	-1.25838	5.55068	-4.52739	2.11e-05	0.000231694	2.3021
9925	ZBTB5	zinc finger and BTB domain containing 5	-1.46652	-2.11531	-0.817741	4.98433	-4.49995	2.33e-05	0.000252272	2.29893
10627	MYL12A	myosin light chain 12A	1.37275	0.776984	1.96852	7.28487	4.58704	1.68e-05	0.000193405	2.29864
200232	FAM209A	family with sequence similarity 209 member A	2.09725	1.15596	3.03855	-0.250536	4.4355	2.97e-05	0.000308388	2.29429
51592	TRIM33	tripartite motif containing 33	1.05524	0.596074	1.5144	6.54797	4.57512	1.76e-05	0.000200322	2.29401
4482	MSRA	methionine sulfoxide reductase A	1.40753	0.789141	2.02591	3.99934	4.53122	2.08e-05	0.000229791	2.29234
146059	CDAN1	codanin 1	-1.17366	-1.69163	-0.655695	4.74354	-4.51087	2.24e-05	0.000244177	2.28948
84261	FBXW9	F-box and WD repeat domain containing 9	-1.43085	-2.0709	-0.790807	2.32212	-4.45043	2.81e-05	0.000294077	2.28927
23126	POGZ	pogo transposable element derived with ZNF domain	-0.719657	-1.03394	-0.405372	6.35646	-4.55847	1.87e-05	0.000211096	2.28669
84888	SPPL2A	signal peptide peptidase like 2A	-1.50351	-2.17038	-0.836647	4.41261	-4.48835	2.44e-05	0.000261443	2.28397
54887	UHRF1BP1	UHRF1 binding protein 1	-1.39504	-2.00955	-0.78052	5.89175	-4.5193	2.17e-05	0.000237901	2.28198
8811	GALR2	galanin receptor 2	3.13135	1.72457	4.53812	-2.17406	4.43123	3.01e-05	0.000312814	2.28148
259295	TAS2R20	taste 2 receptor member 20	-2.24039	-3.24752	-1.23326	0.478102	-4.4285	3.04e-05	0.000315501	2.27467
79005	SCNM1	sodium channel modifier 1	1.1096	0.624532	1.59467	4.8906	4.55389	1.91e-05	0.000214275	2.27305
55636	CHD7	chromodomain helicase DNA binding protein 7	3.68528	2.06959	5.30098	4.43741	4.54077	2e-05	0.000223203	2.26557
2357	FPR1	formyl peptide receptor 1	4.2274	2.35247	6.10233	1.66607	4.48856	2.43e-05	0.000261374	2.26328
9189	ZBED1	zinc finger BED-type containing 1	-1.31527	-1.89301	-0.737523	5.81082	-4.53208	2.07e-05	0.000229182	2.26231
9697	TRAM2	translocation associated membrane protein 2	-1.60553	-2.31823	-0.892827	5.00061	-4.48464	2.47e-05	0.000264365	2.25747
641518	LEF1-AS1	LEF1 antisense RNA 1	4.14656	2.28371	6.00941	-4.48746	4.43128	3.01e-05	0.000312814	2.25685
90273	CEACAM21	CEA cell adhesion molecule 21	2.80034	1.54655	4.05414	1.16202	4.44635	2.85e-05	0.000298097	2.25115
728747	ANKRD20A4P	ankyrin repeat domain 20 family member A4, pseudogene	3.97917	2.18737	5.77096	-0.968123	4.42102	3.13e-05	0.000323341	2.2469
84226	C2orf16	chromosome 2 open reading frame 16	-2.0869	-3.02706	-1.14674	0.452008	-4.41895	3.15e-05	0.00032516	2.2427
197342	EME2	essential meiotic structure-specific endonuclease subunit 2	-2.09047	-3.03089	-1.15006	1.64831	-4.4253	3.08e-05	0.000319099	2.23497
8813	DPM1	dolichyl-phosphate mannosyltransferase subunit 1, catalytic	0.831481	0.466006	1.19696	4.78746	4.52911	2.09e-05	0.00023085	2.22727
22887	FOXJ3	forkhead box J3	-0.892388	-1.28474	-0.500037	6.29418	-4.52791	2.1e-05	0.000231653	2.21864
65991	FUNDC2	FUN14 domain containing 2	0.93915	0.52725	1.35105	5.07164	4.53901	2.02e-05	0.0002243	2.21669
441687	TEX21P	testis expressed 21, pseudogene	2.4418	1.33993	3.54367	-1.5921	4.41163	3.24e-05	0.000333219	2.21659
8125	ANP32A	acidic nuclear phosphoprotein 32 family member A	1.11373	0.628013	1.59945	7.56451	4.56473	1.83e-05	0.000206772	2.21143
5623	PSPN	persephin	-2.65482	-3.85218	-1.45745	-2.5242	-4.41394	3.21e-05	0.000330722	2.20796
7702	ZNF143	zinc finger protein 143	1.02994	0.57458	1.4853	3.96131	4.50274	2.31e-05	0.00025034	2.20509
4141	MARS1	methionyl-tRNA synthetase 1	-0.906465	-1.30336	-0.509573	6.54427	-4.5467	1.96e-05	0.000219023	2.20471
124454	EARS2	glutamyl-tRNA synthetase 2, mitochondrial	-1.34298	-1.94249	-0.743483	3.82832	-4.45963	2.71e-05	0.000285698	2.20397
8991	SELENBP1	selenium binding protein 1	5.97279	3.27637	8.66921	-0.793307	4.40969	3.26e-05	0.00033509	2.19865
8325	FZD8	frizzled class receptor 8	-4.34203	-6.30274	-2.38132	-2.28896	-4.40857	3.28e-05	0.000335792	2.195
92104	TTC30A	tetratricopeptide repeat domain 30A	-2.6526	-3.85031	-1.45489	1.92273	-4.40899	3.27e-05	0.000335436	2.19288
339122	RAB43	RAB43, member RAS oncogene family	2.05779	1.14052	2.97505	3.00261	4.46604	2.65e-05	0.000280306	2.18923
254128	NIFK-AS1	NIFK antisense RNA 1	1.26772	0.702592	1.83285	2.85723	4.46574	2.65e-05	0.000280471	2.18831
7357	UGCG	UDP-glucose ceramide glucosyltransferase	2.66789	1.47296	3.86282	2.34759	4.44471	2.87e-05	0.000299602	2.18725
11057	ABHD2	abhydrolase domain containing 2, acylglycerol lipase	-1.50119	-2.15865	-0.843731	7.71192	-4.54553	1.97e-05	0.000219866	2.18693
373863	DND1	DND microRNA-mediated repression inhibitor 1	-1.89694	-2.75123	-1.04266	2.24093	-4.42049	3.14e-05	0.000323811	2.18617
81566	CSRNP2	cysteine and serine rich nuclear protein 2	-1.72022	-2.49108	-0.949364	3.72465	-4.44251	2.89e-05	0.000301732	2.18479
23373	CRTC1	CREB regulated transcription coactivator 1	-1.79238	-2.59189	-0.992875	4.28675	-4.46299	2.68e-05	0.000283058	2.18385
160857	CCDC122	coiled-coil domain containing 122	2.11669	1.16408	3.0693	1.13888	4.42343	3.1e-05	0.00032097	2.18324
388341	LRRC75A	leucine rich repeat containing 75A	2.22553	1.223	3.22806	1.34935	4.4193	3.15e-05	0.000324904	2.17964
25812	POM121L1P	POM121 transmembrane nucleoporin like 1, pseudogene	-2.56625	-3.72734	-1.40516	0.262273	-4.39997	3.38e-05	0.00034492	2.17939
441124	GTF2IP20	general transcription factor IIi pseudogene 20	-2.10086	-3.04921	-1.15251	1.74254	-4.41009	3.26e-05	0.000334766	2.1776
83861	RSPH3	radial spoke head 3	1.2098	0.669711	1.74989	2.85102	4.4593	2.72e-05	0.0002859	2.17749
154007	SNRNP48	small nuclear ribonucleoprotein U11/U12 subunit 48	1.00658	0.56282	1.45035	4.83408	4.5156	2.2e-05	0.000240949	2.17316
2648	KAT2A	lysine acetyltransferase 2A	-2.05533	-2.96234	-1.14832	6.04939	-4.51117	2.24e-05	0.000244036	2.16712
64430	PCNX4	pecanex 4	-1.34385	-1.94036	-0.747344	5.35691	-4.48491	2.47e-05	0.000264249	2.16689
207	AKT1	AKT serine/threonine kinase 1	-0.937127	-1.34772	-0.526531	7.20942	-4.54361	1.98e-05	0.000221082	2.16307
84912	SLC35B4	solute carrier family 35 member B4	-1.54029	-2.2273	-0.853283	4.55729	-4.46332	2.67e-05	0.000282856	2.15562
102	ADAM10	ADAM metallopeptidase domain 10	-1.59243	-2.2976	-0.887265	6.49118	-4.4956	2.37e-05	0.000255708	2.15274
3704	ITPA	inosine triphosphatase	-1.07633	-1.55322	-0.599442	4.92225	-4.4931	2.39e-05	0.00025754	2.14777
57546	PDP2	pyruvate dehyrogenase phosphatase catalytic subunit 2	-2.52505	-3.66848	-1.38162	2.06817	-4.3962	3.43e-05	0.000348251	2.14501
223	ALDH9A1	aldehyde dehydrogenase 9 family member A1	-0.968983	-1.39814	-0.539829	5.46162	-4.49491	2.38e-05	0.000256223	2.1437
56252	YLPM1	YLP motif containing 1	0.835682	0.469258	1.20211	7.04251	4.54021	2.01e-05	0.000223424	2.14236
94120	SYTL3	synaptotagmin like 3	2.54082	1.40066	3.68099	2.29853	4.43635	2.96e-05	0.000307581	2.14004
57589	RIC1	RIC1 homolog, RAB6A GEF complex partner 1	-1.68537	-2.43625	-0.934485	5.8576	-4.46828	2.63e-05	0.000278578	2.13679
2963	GTF2F2	general transcription factor IIF subunit 2	1.00631	0.561992	1.45063	4.90357	4.50876	2.26e-05	0.000245709	2.13472
100422944	MIR3186	microRNA 3186	-3.65657	-5.31533	-1.99782	-1.67691	-4.38845	3.53e-05	0.000356709	2.133
3042	HBM	hemoglobin subunit mu	5.76002	3.14531	8.37473	-2.23394	4.3855	3.57e-05	0.000359328	2.13065
54491	OTULINL	OTU deubiquitinase with linear linkage specificity like	3.64887	2.0236	5.27414	2.98484	4.46943	2.61e-05	0.000277687	2.12851
9746	CLSTN3	calsyntenin 3	-2.2076	-3.1914	-1.22379	5.29837	-4.46712	2.64e-05	0.000279484	2.12657
401149	LINC01061	long intergenic non-protein coding RNA 1061	-2.49433	-3.62582	-1.36283	1.20323	-4.38853	3.53e-05	0.000356709	2.12657
10244	RABEPK	Rab9 effector protein with kelch motifs	-1.05186	-1.52215	-0.581561	3.80488	-4.4525	2.78e-05	0.000292445	2.12521
79848	CSPP1	centrosome and spindle pole associated protein 1	1.48668	0.831235	2.14213	5.38547	4.51543	2.2e-05	0.000240974	2.12197
55652	SLC48A1	solute carrier family 48 member 1	-2.01562	-2.91762	-1.11362	4.26727	-4.44856	2.83e-05	0.000295967	2.11978
284184	NDUFAF8	NADH:ubiquinone oxidoreductase complex assembly factor 8	1.16424	0.647312	1.68116	3.62356	4.48365	2.48e-05	0.000265059	2.11598
100507200	NA	NA	3.00571	1.64187	4.36955	-4.66053	4.38734	3.54e-05	0.000357445	2.11005
5930	RBBP6	RB binding protein 6, ubiquitin ligase	0.933791	0.523732	1.34385	7.31183	4.53338	2.06e-05	0.000228196	2.10957
6611	SMS	spermine synthase	1.14821	0.64169	1.65472	5.34763	4.51278	2.22e-05	0.000242703	2.09771
2512	FTL	ferritin light chain	-1.81087	-2.60582	-1.01593	9.67656	-4.53491	2.05e-05	0.000227273	2.09672
10180	RBM6	RNA binding motif protein 6	0.955134	0.535317	1.37495	6.88512	4.52921	2.09e-05	0.00023085	2.09551
29118	DDX25	DEAD-box helicase 25	3.0243	1.65084	4.39775	-4.72052	4.38358	3.59e-05	0.000361512	2.09182
54101	RIPK4	receptor interacting serine/threonine kinase 4	4.29051	2.34097	6.24005	-4.95794	4.38123	3.62e-05	0.000364102	2.09135
23038	WDTC1	WD and tetratricopeptide repeats 1	-1.18336	-1.70813	-0.658595	5.97938	-4.4892	2.43e-05	0.000260895	2.08765
55315	SLC29A3	solute carrier family 29 member 3	-2.18357	-3.17218	-1.19496	2.77557	-4.39704	3.42e-05	0.000347705	2.08696
642373	NA	NA	3.40343	1.8556	4.95125	-5.64868	4.37737	3.68e-05	0.000369127	2.07398
23065	EMC1	ER membrane protein complex subunit 1	-0.865859	-1.25013	-0.481583	5.72254	-4.48562	2.46e-05	0.000263831	2.06938
6895	TARBP2	TARBP2 subunit of RISC loading complex	-1.37651	-1.99416	-0.758856	4.10329	-4.43663	2.95e-05	0.00030742	2.0656
29953	TRHDE	thyrotropin releasing hormone degrading enzyme	3.74726	2.04137	5.45314	-5.30292	4.37303	3.74e-05	0.00037375	2.0599
8452	CUL3	cullin 3	0.87995	0.491063	1.26884	6.27539	4.50456	2.29e-05	0.000248907	2.04453
5196	PF4	platelet factor 4	5.04989	2.7513	7.34848	-0.272054	4.37359	3.73e-05	0.00037354	2.04294
57130	ATP13A1	ATPase 13A1	-1.28995	-1.86275	-0.717144	5.72389	-4.48317	2.48e-05	0.000265391	2.04052
103	ADAR	adenosine deaminase RNA specific	-0.757563	-1.09171	-0.423415	8.33455	-4.51335	2.22e-05	0.000242323	2.03792
8455	ATRN	attractin	-1.40181	-2.0273	-0.776319	5.6691	-4.46157	2.69e-05	0.000284255	2.03474
22913	RALY	RALY heterogeneous nuclear ribonucleoprotein	0.886469	0.495218	1.27772	7.3221	4.51051	2.24e-05	0.000244358	2.02508
439965	SHLD2P3	shieldin complex subunit 2 pseudogene 3	-1.45465	-2.11717	-0.792122	2.39349	-4.37093	3.76e-05	0.00037646	2.02096
5127	CDK16	cyclin dependent kinase 16	-1.16045	-1.67866	-0.642242	5.46671	-4.45801	2.73e-05	0.00028697	2.01645
387640	SKIDA1	SKI/DACH domain containing 1	-5.49732	-8.01129	-2.98335	1.16319	-4.3532	4.02e-05	0.000396805	2.01332
212	ALAS2	5'-aminolevulinate synthase 2	5.5336	3.03115	8.03606	1.96383	4.4021	3.36e-05	0.000342669	2.00582
1399	CRKL	CRK like proto-oncogene, adaptor protein	-0.958588	-1.38469	-0.532484	6.55525	-4.47852	2.53e-05	0.000269308	2.0051
654816	NCF1B	neutrophil cytosolic factor 1B pseudogene	3.83894	2.11091	5.56696	1.96037	4.42261	3.11e-05	0.000321778	1.9961
2590	GALNT2	polypeptide N-acetylgalactosaminyltransferase 2	-1.3277	-1.91699	-0.738409	6.48913	-4.48528	2.46e-05	0.000264024	1.99455
84084	RAB6C	RAB6C, member RAS oncogene family	1.83412	0.995241	2.673	0.43657	4.35258	4.03e-05	0.000397403	1.98799
100287063	GEMIN2P2	gem nuclear organelle associated protein 2 pseudogene 2	-2.13179	-3.1071	-1.15648	2.4272	-4.35131	4.05e-05	0.000398982	1.98594
6194	RPS6	ribosomal protein S6	1.48659	0.829244	2.14394	11.3347	4.5021	2.32e-05	0.000250796	1.97831
100505951	NA	NA	-2.99571	-4.36998	-1.62145	0.991135	-4.33958	4.22e-05	0.000414019	1.97639
144132	DNHD1	dynein heavy chain domain 1	-1.67382	-2.43039	-0.917242	5.00416	-4.40427	3.33e-05	0.000340112	1.97555
693226	MIR641	microRNA 641	-2.27547	-3.31902	-1.23191	-1.37546	-4.34084	4.2e-05	0.000412342	1.97506
353514	LILRA5	leukocyte immunoglobulin like receptor A5	4.44126	2.42116	6.46137	0.840342	4.37674	3.68e-05	0.000369604	1.96365
10342	TFG	trafficking from ER to golgi regulator	-1.01698	-1.47276	-0.561211	5.54849	-4.44206	2.89e-05	0.000302083	1.96303
389705	LOC389705	histone PARylation factor 1 pseudogene	3.12988	1.69281	4.56695	-3.59363	4.33578	4.28e-05	0.000418002	1.95574
9440	MED17	mediator complex subunit 17	-1.41477	-2.05413	-0.775409	5.08699	-4.40513	3.32e-05	0.000339511	1.95567
151188	ARL6IP6	ADP ribosylation factor like GTPase 6 interacting protein 6	-1.41086	-2.05053	-0.771185	4.21599	-4.3908	3.5e-05	0.000354524	1.9529
3501	IGHG2	immunoglobulin heavy constant gamma 2 (G2m marker)	7.39685	4.01802	10.7757	0.922277	4.35812	3.95e-05	0.000390094	1.94984
29907	SNX15	sorting nexin 15	-1.17196	-1.70222	-0.641704	4.14346	-4.39991	3.38e-05	0.00034492	1.9489
9871	SEC24D	SEC24 homolog D, COPII coat complex component	-2.06554	-3.00081	-1.13028	4.70851	-4.3966	3.42e-05	0.000348088	1.9431
119710	IFTAP	intraflagellar transport associated protein	2.01685	1.11057	2.92313	3.7007	4.43027	3.02e-05	0.000313767	1.93931
55017	C14orf119	chromosome 14 open reading frame 119	-1.9026	-2.76385	-1.04135	4.08227	-4.39783	3.41e-05	0.00034705	1.93456
9861	PSMD6	proteasome 26S subunit, non-ATPase 6	0.747873	0.414992	1.08075	6.1076	4.47258	2.58e-05	0.000274893	1.93299
90407	TMEM41A	transmembrane protein 41A	-1.59756	-2.32662	-0.868501	3.80093	-4.36227	3.89e-05	0.000386264	1.92988
81788	NUAK2	NUAK family kinase 2	3.286	1.77509	4.79692	0.108425	4.32958	4.38e-05	0.000426337	1.92283
6276	S100A5	S100 calcium binding protein A5	2.65384	1.43213	3.87556	-3.32864	4.32437	4.47e-05	0.000432845	1.92224
84187	TMEM164	transmembrane protein 164	-1.56099	-2.25892	-0.86307	6.72968	-4.45258	2.78e-05	0.000292445	1.92162
84681	HINT2	histidine triad nucleotide binding protein 2	-1.42772	-2.0771	-0.778349	3.28236	-4.37691	3.68e-05	0.000369561	1.92134
121665	SPPL3	signal peptide peptidase like 3	-0.951257	-1.37994	-0.522572	4.93535	-4.41751	3.17e-05	0.000326724	1.91817
129303	TMEM150A	transmembrane protein 150A	-1.40261	-2.04276	-0.762462	3.12463	-4.36188	3.89e-05	0.000386291	1.91532
100505937	NA	NA	2.09608	1.13892	3.05325	1.89928	4.35952	3.93e-05	0.00038867	1.91129
10935	PRDX3	peroxiredoxin 3	-1.42973	-2.0699	-0.789555	6.03678	-4.44606	2.85e-05	0.000298261	1.91003
30836	DNTTIP2	deoxynucleotidyltransferase terminal interacting protein 2	0.912393	0.506101	1.31869	6.61424	4.47055	2.6e-05	0.000276673	1.90559
256364	EML3	EMAP like 3	-1.4084	-2.03988	-0.776916	5.8046	-4.43999	2.92e-05	0.000303927	1.9007
5430	POLR2A	RNA polymerase II subunit A	-1.49742	-2.16468	-0.830158	7.61969	-4.46751	2.63e-05	0.000279231	1.90015
10227	MFSD10	major facilitator superfamily domain containing 10	-2.09068	-3.02752	-1.15384	6.33684	-4.44265	2.89e-05	0.000301732	1.89818
9054	NFS1	NFS1 cysteine desulfurase	-1.37168	-1.9961	-0.747263	3.41322	-4.37317	3.73e-05	0.000373739	1.89796
80195	TMEM254	transmembrane protein 254	-1.53516	-2.23624	-0.834076	3.22415	-4.35916	3.93e-05	0.000388999	1.8945
387338	NSUN4	NOP2/Sun RNA methyltransferase 4	-1.04014	-1.51096	-0.569316	4.913	-4.39797	3.41e-05	0.000347047	1.8876
100288601	NA	NA	-2.63127	-3.84582	-1.41672	-1.5472	-4.31289	4.66e-05	0.0004494	1.88531
55837	EAPP	E2F associated phosphoprotein	0.932403	0.515134	1.34967	5.47344	4.44842	2.83e-05	0.000295967	1.87998
6304	SATB1	SATB homeobox 1	-1.50556	-2.18043	-0.830685	7.36681	-4.44113	2.9e-05	0.000302805	1.87785
728888	NPIPB11	nuclear pore complex interacting protein family member B11	1.67469	0.920802	2.42859	4.00525	4.42226	3.11e-05	0.000322029	1.87012
5148	PDE6G	phosphodiesterase 6G	-2.36147	-3.44542	-1.27752	2.96758	-4.33703	4.26e-05	0.000416763	1.86982
84902	CEP89	centrosomal protein 89	1.23288	0.673551	1.7922	3.45052	4.38806	3.53e-05	0.000356857	1.86741
7297	TYK2	tyrosine kinase 2	-1.19399	-1.728	-0.659975	6.84384	-4.45109	2.8e-05	0.000293511	1.85928
91039	DPP9	dipeptidyl peptidase 9	-1.04965	-1.52319	-0.576111	5.33609	-4.41273	3.23e-05	0.000332033	1.8592
158427	TSTD2	thiosulfate sulfurtransferase like domain containing 2	-1.31095	-1.91122	-0.710674	3.80233	-4.34765	4.1e-05	0.000403976	1.85719
115708	TRMT61A	tRNA methyltransferase 61A	-1.51195	-2.20211	-0.821786	3.75598	-4.36118	3.9e-05	0.000386496	1.85629
147804	TPM3P9	tropomyosin 3 pseudogene 9	1.1292	0.617048	1.64135	3.61552	4.38926	3.52e-05	0.000356	1.85599
5224	PGAM2	phosphoglycerate mutase 2	-2.60472	-3.80971	-1.39973	0.588549	-4.30326	4.82e-05	0.000463041	1.85576
125170	MIEF2	mitochondrial elongation factor 2	-1.64142	-2.39865	-0.884183	2.15059	-4.31526	4.62e-05	0.000446198	1.85325
7592	ZNF41	zinc finger protein 41	-1.14686	-1.67218	-0.621544	3.40275	-4.34617	4.12e-05	0.000405773	1.85218
6834	SURF1	SURF1 cytochrome c oxidase assembly factor	-1.20959	-1.75909	-0.660085	4.19976	-4.38215	3.61e-05	0.000363059	1.85157
5972	REN	renin	-6.48276	-9.48139	-3.48413	-3.38553	-4.30383	4.81e-05	0.000462291	1.85024
4118	MAL	mal, T cell differentiation protein	4.48924	2.41087	6.56761	-2.27177	4.29999	4.88e-05	0.000466783	1.84753
388574	RPL23AP87	ribosomal protein L23a pseudogene 87	2.10677	1.13159	3.08195	-0.780051	4.30083	4.87e-05	0.000465593	1.84689
100507134	NA	NA	-2.48099	-3.62819	-1.33379	-3.88192	-4.3053	4.79e-05	0.000460708	1.84333
7111	TMOD1	tropomodulin 1	2.8876	1.55317	4.22204	0.508147	4.30783	4.74e-05	0.000456921	1.83586
5501	PPP1CC	protein phosphatase 1 catalytic subunit gamma	-1.11283	-1.61233	-0.613325	6.75224	-4.43516	2.97e-05	0.000308617	1.82951
64963	MRPS11	mitochondrial ribosomal protein S11	0.832195	0.456268	1.20812	4.0296	4.40696	3.3e-05	0.000337611	1.82722
79934	COQ8B	coenzyme Q8B	-1.20645	-1.75563	-0.657271	4.46053	-4.37336	3.73e-05	0.000373677	1.82044
9898	UBAP2L	ubiquitin associated protein 2 like	-0.693965	-1.00503	-0.382902	7.04322	-4.44128	2.9e-05	0.0003028	1.80963
654817	NCF1C	neutrophil cytosolic factor 1C pseudogene	3.74126	2.0424	5.44012	2.65236	4.38409	3.59e-05	0.000361018	1.80803
4201	MEA1	male-enhanced antigen 1	0.950669	0.522443	1.3789	4.7289	4.41951	3.15e-05	0.000324814	1.80386
23102	TBC1D2B	TBC1 domain family member 2B	-1.35447	-1.9667	-0.742245	6.16068	-4.40429	3.33e-05	0.000340112	1.78961
55102	ATG2B	autophagy related 2B	-1.16158	-1.68854	-0.634612	5.89948	-4.38818	3.53e-05	0.000356857	1.78489
83959	SLC4A11	solute carrier family 4 member 11	-4.18433	-6.13031	-2.23836	-1.1178	-4.28063	5.24e-05	0.000496968	1.78425
23398	PPWD1	peptidylprolyl isomerase domain and WD repeat containing 1	0.860896	0.472677	1.24911	5.29565	4.41461	3.2e-05	0.00033007	1.78269
10861	SLC26A1	solute carrier family 26 member 1	-2.57828	-3.77454	-1.38201	1.92866	-4.29063	5.05e-05	0.000481823	1.78053
100130938	NA	NA	3.51582	1.88252	5.14912	-5.24722	4.28527	5.15e-05	0.000489905	1.77794
79165	LENG1	leukocyte receptor cluster member 1	1.26154	0.68569	1.8374	3.06579	4.36122	3.9e-05	0.000386496	1.77733
7130	TNFAIP6	TNF alpha induced protein 6	4.29297	2.29597	6.28997	-1.961	4.27954	5.26e-05	0.000498071	1.77619
7905	REEP5	receptor accessory protein 5	1.93049	1.05886	2.80211	4.70375	4.40916	3.27e-05	0.000335407	1.77418
[truncated: 17,902 more rows]
