# Supplementary material for: Meta-Analytic Comparison of Global RNA Transcriptomes of Acute and Chronic Myeloid Leukemia Cells Reveals Novel Gene Candidates Governing Myeloid Malignancies
Source: Cancers (Basel). 2022 Sep 26;14(19):4681. doi: 10.3390/cancers14194681 (PMC9562668; doi:10.3390/cancers14194681)
Supplement: Supplementary file 1 [file cancers-14-04681-s001.zip › Table S2.xlsx]

## Sheet: Differentially expressed genes 
ENTREZID	SYMBOL	GENENAME	adj.P.Val CML vs. AML	logFC CML vs. AML	adj.P.Val AML vs. healthy	logFC AML vs. healthy	adj.P.Val CML vs. healthy	logFC CML vs. healthy
85437	ZCRB1	zinc finger CCHC-type and RNA binding motif containing 1	2.83e-16	2.7793	2.03477e-10	-2.1327	0.00288428	1.20326
6902	TBCA	tubulin folding cofactor A	1.32e-15	2.52894	0.000822649	-1.25113	0.278514	-0.450208
79811	SLTM	SAFB like transcription modulator	1.46e-14	2.0008	1.74271e-12	-2.53083	0.00228158	-1.03185
3550	IK	IK cytokine	1.46e-14	1.91978	4.06231e-11	-2.53307	0.0610234	-0.692851
57461	ISY1	ISY1 splicing factor homolog	1.46e-14	1.71897	1.40877e-06	-1.46385	0.498465	0.293
9360	PPIG	peptidylprolyl isomerase G	1.88e-14	3.32579	3.79568e-14	-3.4797	0.0229396	-1.07006
51389	RWDD1	RWD domain containing 1	3.85e-14	2.49382	1.31894e-09	-2.16872	0.0604736	0.825942
7737	RNF113A	ring finger protein 113A	1.01e-13	2.05855	4.31602e-12	-2.37162	0.0915767	-1.47292
25949	SYF2	SYF2 pre-mRNA splicing factor	1.5e-13	2.11903	1.50345e-09	-1.98827	0.234795	-0.672069
6433	SFSWAP	splicing factor SWAP	1.51e-13	1.67062	5.67257e-12	-2.34574	0.0214177	1.01717
10094	ARPC3	actin related protein 2/3 complex subunit 3	1.51e-13	2.42621	1.19675e-06	-1.77744	0.00991451	-1.05427
6173	RPL36A	ribosomal protein L36a	1.51e-13	3.76519	0.00166672	-1.70778	0.224958	0.872412
286053	NSMCE2	NSE2 (MMS21) homolog, SMC5-SMC6 complex SUMO ligase	2.04e-13	2.42995	4.96464e-05	-1.49656	0.969082	-0.041003
29080	CCDC59	coiled-coil domain containing 59	3.34e-13	2.40944	5.5993e-06	-1.32102	0.541203	-0.247866
26123	TCTN3	tectonic family member 3	3.8e-13	-2.8626	7.0326e-07	2.36214	0.153423	-0.879192
22950	SLC4A1AP	solute carrier family 4 member 1 adaptor protein	5.9e-13	1.70107	1.12552e-10	-2.32365	0.0439103	-1.00962
27243	CHMP2A	charged multivesicular body protein 2A	6.88e-13	2.61143	6.44955e-07	-2.17232	0.365673	-0.591769
51538	ZCCHC17	zinc finger CCHC-type containing 17	1.37e-12	2.14546	5.73453e-09	-2.60956	0.084536	-0.810978
129787	TMEM18	transmembrane protein 18	1.51e-12	2.09712	1.99935e-05	-1.62058	0.0831506	-1.29847
9541	CIR1	corepressor interacting with RBPJ, CIR1	2.08e-12	2.92124	9.39009e-14	-2.95261	0.219141	-0.523263
11157	LSM6	LSM6 homolog, U6 small nuclear RNA and mRNA degradation associated	2.08e-12	2.26658	1.89301e-08	-2.75123	0.17901	0.701007
64969	MRPS5	mitochondrial ribosomal protein S5	2.08e-12	1.90198	7.61329e-09	-1.93918	0.00392298	-1.12152
51406	NOL7	nucleolar protein 7	2.08e-12	1.83002	1.37565e-05	-1.46917	0.251233	-0.43465
11177	BAZ1A	bromodomain adjacent to zinc finger domain 1A	2.44e-12	2.72342	1.15145e-08	-2.39394	0.0131165	-1.42809
746	TMEM258	transmembrane protein 258	2.84e-12	-2.73389	4.98611e-11	4.21828	0.0017206	1.93859
100499405	LINC00987	long intergenic non-protein coding RNA 987	3.16e-12	3.69003	1.18585e-12	-3.86339	0.000340669	-2.03542
55082	ARGLU1	arginine and glutamate rich 1	3.22e-12	1.76799	1.38227e-08	-2.48587	0.000405389	3.19261
387841	RPL13AP20	ribosomal protein L13a pseudogene 20	3.38e-12	3.24393	4.39007e-06	-2.22395	0.633042	-0.209379
283635	FAM177A1	family with sequence similarity 177 member A1	4.05e-12	2.306	7.07603e-08	-2.21824	0.17884	0.72626
2976	GTF3C2	general transcription factor IIIC subunit 2	4.22e-12	-1.97425	0.000804776	1.2549	0.51774	-0.78898
84950	PRPF38A	pre-mRNA processing factor 38A	4.64e-12	1.89357	6.27346e-05	-1.28184	0.250421	0.451155
10594	PRPF8	pre-mRNA processing factor 8	6.34e-12	-1.95884	0.017037	0.822134	0.139351	-0.566356
51634	RBMX2	RNA binding motif protein X-linked 2	6.6e-12	2.35507	3.62268e-10	-2.3518	0.0180547	-1.87667
10428	CFDP1	craniofacial development protein 1	6.6e-12	2.22992	7.34359e-06	-1.85372	0.0380484	-0.836959
8233	ZRSR2	zinc finger CCCH-type, RNA binding motif and serine/arginine rich 2	7.42e-12	2.37535	5.87745e-13	-3.83855	6.82052e-05	3.83249
84720	PIGO	phosphatidylinositol glycan anchor biosynthesis class O	9.05e-12	-2.10853	3.66548e-05	1.64367	0.00627459	-1.24374
23385	NCSTN	nicastrin	1.02e-11	-2.28066	0.00035248	1.40443	0.0375642	-1.31537
63933	MCUR1	mitochondrial calcium uniporter regulator 1	1.18e-11	2.05034	1.05443e-06	-2.27316	0.493249	0.311243
9528	TMEM59	transmembrane protein 59	1.33e-11	-1.64626	3.8137e-08	2.04662	0.0128553	2.03315
93974	ATP5IF1	ATP synthase inhibitory factor subunit 1	1.33e-11	2.02627	0.00159301	-1.42412	0.99487	-0.00495919
6894	TARBP1	TAR (HIV-1) RNA binding protein 1	1.45e-11	-2.97153	0.00030772	2.28336	0.0695573	-1.5736
79576	NKAP	NFKB activating protein	1.54e-11	2.35576	1.14672e-13	-2.76271	0.134491	0.690994
55661	DDX27	DEAD-box helicase 27	1.58e-11	1.51331	5.96419e-10	-1.79974	0.168464	-0.734249
22937	SCAP	SREBF chaperone	1.58e-11	-2.0416	3.90496e-05	1.45145	0.260633	-0.592057
57703	CWC22	CWC22 spliceosome associated protein homolog	1.93e-11	1.64607	1.09641e-09	-2.67431	0.00117056	-2.01629
54386	TERF2IP	TERF2 interacting protein	2.03e-11	1.63689	3.24036e-10	-2.16292	0.0164324	1.67864
100288142	NBPF20	NBPF member 20	2.84e-11	3.67026	6.0832e-17	-5.41798	0.00119515	-1.611
285672	SREK1IP1	SREK1 interacting protein 1	3.03e-11	2.49508	6.44955e-07	-1.57371	0.569592	-0.337655
55119	PRPF38B	pre-mRNA processing factor 38B	3.29e-11	2.73661	5.67257e-12	-3.61449	0.101063	0.885641
8481	OFD1	OFD1 centriole and centriolar satellite protein	3.82e-11	1.96781	4.89741e-10	-2.80673	0.00578523	-1.1441
5203	PFDN4	prefoldin subunit 4	3.92e-11	2.37857	0.00251064	-1.31196	0.947265	0.0409817
26574	AATF	apoptosis antagonizing transcription factor	4.42e-11	1.64927	4.57724e-07	-1.59268	0.00173379	-2.56341
22826	DNAJC8	DnaJ heat shock protein family (Hsp40) member C8	5.11e-11	1.55015	2.00929e-05	-1.47556	0.501114	-0.279316
65083	NOL6	nucleolar protein 6	5.29e-11	-2.66112	0.00181982	1.47451	0.884991	0.076648
9667	SAFB2	scaffold attachment factor B2	5.82e-11	1.97919	4.89741e-10	-3.31327	0.0083289	1.92902
23029	RBM34	RNA binding motif protein 34	5.88e-11	1.55325	6.82613e-09	-1.87889	0.00231278	-2.32468
5479	PPIB	peptidylprolyl isomerase B	6.02e-11	2.13982	0.00153356	-1.52529	0.0228707	1.24985
9129	PRPF3	pre-mRNA processing factor 3	6.18e-11	1.56456	1.24698e-08	-1.91118	0.000535397	2.88526
27000	DNAJC2	DnaJ heat shock protein family (Hsp40) member C2	7.66e-11	2.31315	2.00737e-08	-2.39474	0.0314726	1.20234
51602	NOP58	NOP58 ribonucleoprotein	7.77e-11	2.13247	5.62164e-05	-1.69454	0.364364	0.49658
26993	AKAP8L	A-kinase anchoring protein 8 like	8.05e-11	1.53616	2.28534e-06	-1.5426	0.57327	-0.340946
60492	CCDC90B	coiled-coil domain containing 90B	8.05e-11	1.84425	1.38444e-05	-1.76746	0.165383	0.727963
81608	FIP1L1	factor interacting with PAPOLA and CPSF1	9.61e-11	1.59274	0.000186356	-1.43385	0.264577	-0.741678
64983	MRPL32	mitochondrial ribosomal protein L32	1e-10	1.82302	9.44601e-06	-1.54213	0.179886	0.78438
5411	PNN	pinin, desmosome associated protein	1.04e-10	2.51841	9.03832e-08	-2.70318	0.45152	0.462818
84324	SARNP	SAP domain containing ribonucleoprotein	1.04e-10	1.91659	0.00106869	-1.10613	0.291953	-0.760733
55749	CCAR1	cell division cycle and apoptosis regulator 1	1.06e-10	1.8077	4.6171e-10	-2.3335	0.0781231	-0.952273
51398	WDR83OS	WD repeat domain 83 opposite strand	1.11e-10	-2.98672	1.33227e-09	3.72044	0.00871598	-1.38577
80895	ILKAP	ILK associated serine/threonine phosphatase	1.26e-10	1.41044	0.00042723	-1.08956	0.000639451	2.08563
55269	PSPC1	paraspeckle component 1	1.3e-10	1.55284	0.000165817	-1.1246	0.0715594	-0.742227
55334	SLC39A9	solute carrier family 39 member 9	1.33e-10	-1.87198	8.60235e-08	1.98819	0.178914	-0.642955
51131	PHF11	PHD finger protein 11	1.47e-10	1.56633	3.88623e-14	-3.13857	2.61942e-05	-1.518
10569	SLU7	SLU7 homolog, splicing factor	1.93e-10	1.99249	8.68896e-07	-1.79729	0.00390476	-1.80401
516	ATP5MC1	ATP synthase membrane subunit c locus 1	2.17e-10	-3.20037	3.78905e-09	4.13355	0.000616064	-1.42213
9552	SPAG7	sperm associated antigen 7	2.21e-10	1.61156	0.00015029	-1.30808	0.224166	0.705625
51035	UBXN1	UBX domain protein 1	2.33e-10	2.02486	2.07473e-07	-2.19149	0.613899	0.379044
64422	ATG3	autophagy related 3	2.64e-10	2.0811	1.65749e-12	-2.5603	0.000107573	-2.53854
51244	CCDC174	coiled-coil domain containing 174	3.15e-10	1.73843	3.8015e-09	-2.27259	0.0462835	1.08045
132320	SCLT1	sodium channel and clathrin linker 1	3.26e-10	2.36856	1.52939e-07	-2.46534	0.0277875	1.01007
343099	CCDC18	coiled-coil domain containing 18	3.26e-10	1.95404	0.000253833	-1.37113	0.708354	0.191583
10554	AGPAT1	1-acylglycerol-3-phosphate O-acyltransferase 1	3.38e-10	-2.80875	1.89121e-05	1.67049	0.00231992	1.43492
65992	DDRGK1	DDRGK domain containing 1	3.44e-10	1.58547	6.03936e-06	-1.80808	0.0101202	-1.11113
10283	CWC27	CWC27 spliceosome associated cyclophilin	3.64e-10	2.0978	2.37988e-07	-2.18851	0.00568738	-1.53444
23511	NUP188	nucleoporin 188	3.64e-10	-2.01541	0.0371451	0.899902	0.360141	-0.628917
10489	LRRC41	leucine rich repeat containing 41	4.22e-10	-1.72859	4.31624e-08	2.33191	0.0175351	1.50301
2874	GPS2	G protein pathway suppressor 2	4.24e-10	1.81475	5.5224e-09	-2.3512	0.409068	-0.406933
157697	ERICH1	glutamate rich 1	4.44e-10	2.83501	4.35686e-13	-3.69281	0.000995321	2.38092
64689	GORASP1	golgi reassembly stacking protein 1	4.44e-10	-2.12019	1.54607e-06	2.04643	0.419251	-0.371399
51118	UTP11	UTP11 small subunit processome component	4.44e-10	1.85103	0.000153602	-1.35673	0.00890308	-1.75555
11068	CYB561D2	cytochrome b561 family member D2	4.78e-10	-2.90524	6.86397e-07	2.57972	0.0164049	-1.27439
84991	RBM17	RNA binding motif protein 17	4.83e-10	1.65303	1.18432e-06	-2.09311	0.21377	-0.569736
7701	ZNF142	zinc finger protein 142	4.83e-10	-1.97035	0.764475	0.142831	0.948985	0.0357687
23253	ANKRD12	ankyrin repeat domain 12	4.84e-10	3.07338	2.45233e-10	-3.79598	0.0184628	1.50346
23478	SEC11A	SEC11 homolog A, signal peptidase complex subunit	4.84e-10	2.21792	3.69807e-06	-1.63023	0.191398	0.573076
81556	INTS14	integrator complex subunit 14	5.08e-10	-2.08215	0.000677397	1.49476	0.00216139	1.43035
9367	RAB9A	RAB9A, member RAS oncogene family	5.12e-10	1.87705	1.54722e-05	-1.85926	0.286443	0.529982
50619	DEF6	DEF6 guanine nucleotide exchange factor	5.48e-10	1.87927	8.23289e-10	-2.71594	0.0823377	-0.893952
4673	NAP1L1	nucleosome assembly protein 1 like 1	5.62e-10	1.82643	2.85379e-07	-2.14292	0.000341288	-1.58353
8702	B4GALT4	beta-1,4-galactosyltransferase 4	6.07e-10	2.25064	3.45991e-07	-2.26349	0.0228683	-2.33318
6727	SRP14	signal recognition particle 14	6.07e-10	1.93005	5.3033e-06	-1.87597	0.0130214	-1.5704
79893	GGNBP2	gametogenetin binding protein 2	6.6e-10	1.85739	4.06765e-10	-2.3187	0.00152647	-1.35316
7095	SEC62	SEC62 homolog, preprotein translocation factor	7.15e-10	2.80366	3.99703e-09	-2.45501	0.0309396	-1.30902
8661	EIF3A	eukaryotic translation initiation factor 3 subunit A	7.22e-10	1.49181	1.26809e-08	-1.93714	0.0643444	-0.672562
51650	MRPS33	mitochondrial ribosomal protein S33	7.67e-10	1.86435	0.000508064	-1.33528	0.677122	-0.300942
11193	WBP4	WW domain binding protein 4	8.39e-10	2.3295	8.49395e-09	-1.97083	0.244508	-0.946183
51105	PHF20L1	PHD finger protein 20 like 1	8.47e-10	1.91447	1.23905e-07	-1.92259	0.303459	0.763186
65264	UBE2Z	ubiquitin conjugating enzyme E2 Z	9.35e-10	-1.68496	0.0234812	1.04327	0.148213	-0.737928
9295	SRSF11	serine and arginine rich splicing factor 11	1.02e-09	2.21185	2.76037e-09	-2.64912	0.00292282	1.74956
5771	PTPN2	protein tyrosine phosphatase non-receptor type 2	1.11e-09	1.60776	1.38227e-08	-2.16908	0.0196819	2.12359
7430	EZR	ezrin	1.17e-09	3.10176	5.44454e-09	-3.20723	0.0465035	-0.873986
23780	APOL2	apolipoprotein L2	1.19e-09	2.05265	6.20789e-13	-3.25634	0.000243318	-2.01041
4552	MTRR	5-methyltetrahydrofolate-homocysteine methyltransferase reductase	1.19e-09	-1.88084	0.0362028	0.814803	0.257529	-0.571472
10066	SCAMP2	secretory carrier membrane protein 2	1.27e-09	-2.15253	0.000488472	1.70827	0.823564	0.0935727
201292	TRIM65	tripartite motif containing 65	1.29e-09	-2.31316	0.0862708	0.816226	0.625228	-0.249204
27258	LSM3	LSM3 homolog, U6 small nuclear RNA and mRNA degradation associated	1.29e-09	1.9099	0.196226	-0.58145	0.231268	-0.669494
25957	PNISR	PNN interacting serine and arginine rich protein	1.31e-09	2.18715	4.6171e-10	-2.99032	0.0104154	-1.64688
1351	COX8A	cytochrome c oxidase subunit 8A	1.37e-09	-2.47064	1.27679e-08	3.78861	0.000657645	1.7535
6100	RP9	RP9 pre-mRNA splicing factor	1.38e-09	2.16749	8.53512e-08	-2.50595	0.0877577	0.659443
11269	DDX19B	DEAD-box helicase 19B	1.38e-09	1.70169	1.54154e-07	-1.76317	0.0917272	-1.0407
10063	COX17	cytochrome c oxidase copper chaperone COX17	1.38e-09	2.10577	0.00420298	-1.34591	0.987618	-0.00726232
51329	ARL6IP4	ADP ribosylation factor like GTPase 6 interacting protein 4	1.55e-09	1.83969	0.00057002	-1.35442	0.00514999	-1.46724
4725	NDUFS5	NADH:ubiquinone oxidoreductase subunit S5	1.58e-09	2.07308	0.139768	-0.562826	0.389598	-0.556138
3622	ING2	inhibitor of growth family member 2	2.14e-09	1.79284	0.0209925	-0.967396	0.593477	-0.335178
79954	NOL10	nucleolar protein 10	2.15e-09	1.58731	0.000123415	-1.48942	0.0155468	-1.6673
23549	DNPEP	aspartyl aminopeptidase	2.45e-09	-1.94017	0.00025303	1.31232	0.794193	-0.210192
5682	PSMA1	proteasome 20S subunit alpha 1	2.54e-09	-1.51953	3.97022e-09	2.23036	0.0516256	-0.84781
23345	SYNE1	spectrin repeat containing nuclear envelope protein 1	2.55e-09	2.6742	1.08928e-08	-3.88802	0.00515335	1.34335
84946	LTV1	LTV1 ribosome biogenesis factor	2.55e-09	1.7433	0.000111852	-1.77842	0.00249088	-2.17377
54623	PAF1	PAF1 homolog, Paf1/RNA polymerase II complex component	2.55e-09	1.90019	3.2453e-05	-1.67437	0.988353	-0.0235833
57020	VPS35L	VPS35 endosomal protein sorting factor like	2.55e-09	-1.50282	0.00174565	1.03323	0.946986	-0.0406736
23019	CNOT1	CCR4-NOT transcription complex subunit 1	2.64e-09	-1.75542	0.0367723	0.747174	0.621212	-0.508289
9741	LAPTM4A	lysosomal protein transmembrane 4 alpha	3.04e-09	-3.05443	1.14305e-06	2.81426	0.766096	-0.1536
9703	KIAA0100	KIAA0100	3.04e-09	-1.38411	0.0015674	0.971503	0.766097	-0.26251
55854	ZC3H15	zinc finger CCCH-type containing 15	3.07e-09	1.74717	6.94735e-06	-1.46416	0.147711	0.993023
11124	FAF1	Fas associated factor 1	3.07e-09	1.50967	0.81408	-0.0801061	0.339604	0.481189
29121	CLEC2D	C-type lectin domain family 2 member D	3.12e-09	2.13811	3.642e-09	-2.9816	0.00144678	1.61623
153527	ZMAT2	zinc finger matrin-type 2	3.13e-09	1.65935	2.81201e-07	-2.06036	0.00623636	-1.63224
79053	ALG8	ALG8 alpha-1,3-glucosyltransferase	3.26e-09	-2.55224	1.1704e-08	2.91086	0.0186955	-0.745387
22909	FAN1	FANCD2 and FANCI associated nuclease 1	3.35e-09	-2.18489	0.000154726	1.64561	0.0768542	-1.17169
266747	RGL4	ral guanine nucleotide dissociation stimulator like 4	3.42e-09	2.99618	0.09474	-1.06516	0.836898	-0.134738
53407	STX18	syntaxin 18	4e-09	1.33747	6.79283e-08	-1.59811	0.501195	-0.196349
129531	MITD1	microtubule interacting and trafficking domain containing 1	4.23e-09	1.87545	4.66274e-11	-3.31541	0.00502146	-1.37158
9147	NEMF	nuclear export mediator factor	4.24e-09	2.02032	3.16266e-08	-2.21026	0.0255405	1.01222
6166	RPL36AL	ribosomal protein L36a like	4.35e-09	1.53321	5.30906e-05	-1.31608	0.316055	0.609731
9352	TXNL1	thioredoxin like 1	4.35e-09	1.4676	0.00501352	-0.842546	0.637134	-0.214256
54953	ODR4	odr-4 GPCR localization factor homolog	4.42e-09	1.46219	1.35291e-05	-1.5392	0.0621286	-1.03427
5519	PPP2R1B	protein phosphatase 2 scaffold subunit Abeta	4.66e-09	-1.94569	3.08156e-05	1.56987	0.00852357	1.35711
100287803	NA	NA	4.66e-09	2.276	0.493681	-0.47082	0.571715	-0.482614
51507	RTF2	replication termination factor 2	5.11e-09	1.48907	0.0635022	-0.537858	0.0139409	-1.45603
7150	TOP1	DNA topoisomerase I	5.64e-09	2.23201	5.51392e-07	-2.45764	0.304514	-0.41219
10412	NSA2	NSA2 ribosome biogenesis factor	6.03e-09	1.97028	3.30118e-07	-2.04425	0.0142575	-0.917187
790	CAD	carbamoyl-phosphate synthetase 2, aspartate transcarbamylase, and dihydroorotase	6.51e-09	-2.38439	0.000104721	2.07117	0.0975362	-1.23501
51374	ATRAID	all-trans retinoic acid induced differentiation factor	6.71e-09	-1.74648	1.69404e-05	1.97553	0.735045	-0.11362
7266	DNAJC7	DnaJ heat shock protein family (Hsp40) member C7	6.71e-09	1.52946	2.26988e-08	-2.01978	0.00556005	-1.44746
220002	CYB561A3	cytochrome b561 family member A3	6.83e-09	-1.97516	0.00410725	1.18439	0.249036	-1.10158
10992	SF3B2	splicing factor 3b subunit 2	7.22e-09	1.23796	2.97587e-06	-1.56891	0.207887	0.604808
8729	GBF1	golgi brefeldin A resistant guanine nucleotide exchange factor 1	7.3e-09	-1.37797	0.998869	0.000733599	0.00606778	-1.29625
1431	CS	citrate synthase	7.56e-09	-1.32177	1.0768e-05	1.55413	0.0932777	1.0841
55066	PDPR	pyruvate dehydrogenase phosphatase regulatory subunit	8.17e-09	-2.1921	0.0280078	1.05476	0.330856	-0.588861
128240	NAXE	NAD(P)HX epimerase	8.68e-09	-1.74041	2.8288e-06	2.26902	0.00993701	-1.13904
4358	MPV17	mitochondrial inner membrane protein MPV17	8.8e-09	-1.60733	0.00226051	1.28502	0.00961048	1.2375
4700	NDUFA6	NADH:ubiquinone oxidoreductase subunit A6	8.97e-09	1.44363	0.000460236	-1.27111	0.0282482	-1.43307
4710	NDUFB4	NADH:ubiquinone oxidoreductase subunit B4	9.91e-09	-1.55466	1.5497e-08	2.27928	0.0206268	1.27706
949	SCARB1	scavenger receptor class B member 1	9.93e-09	-3.37669	7.7357e-06	2.95403	0.0777262	-0.799697
51246	SHISA5	shisa family member 5	9.96e-09	-1.77554	0.0090094	0.992167	0.204065	-1.13523
3476	IGBP1	immunoglobulin binding protein 1	9.97e-09	1.52563	0.000173439	-1.18383	0.0617503	0.816116
64960	MRPS15	mitochondrial ribosomal protein S15	1.02e-08	1.72439	0.308152	-0.419219	0.251233	0.809809
27148	STK36	serine/threonine kinase 36	1.03e-08	-2.83038	0.0528768	1.00484	0.595823	0.486052
2073	ERCC5	ERCC excision repair 5, endonuclease	1.04e-08	1.19046	1.76308e-09	-2.11565	2.15355e-05	-3.21137
90441	ZNF622	zinc finger protein 622	1.04e-08	1.53972	4.48742e-07	-1.7546	0.212681	-0.53458
6103	RPGR	retinitis pigmentosa GTPase regulator	1.08e-08	1.9325	9.872e-07	-2.03597	0.144706	-0.697309
84320	ACBD6	acyl-CoA binding domain containing 6	1.08e-08	1.24605	0.88577	0.0542246	0.129645	-0.958539
23523	CABIN1	calcineurin binding protein 1	1.17e-08	-1.38122	0.0921558	0.497646	0.157185	-0.659185
376940	ZC3H6	zinc finger CCCH-type containing 6	1.19e-08	3.2416	1.38747e-09	-4.0225	0.0211438	1.40944
118924	FRA10AC1	FRA10A associated CGG repeat 1	1.19e-08	2.2921	4.59645e-09	-3.14421	0.11456	0.695597
4236	MFAP1	microfibril associated protein 1	1.23e-08	1.84437	9.30001e-10	-2.81228	0.000723745	-1.70818
3712	IVD	isovaleryl-CoA dehydrogenase	1.24e-08	-1.9985	0.00508709	1.36457	0.0121665	1.25535
8896	BUD31	BUD31 homolog	1.26e-08	1.76829	0.000536733	-1.1716	0.663458	-0.253254
84726	PRRC2B	proline rich coiled-coil 2B	1.27e-08	-1.6843	0.741707	0.163279	0.0601065	-0.989425
7182	NR2C2	nuclear receptor subfamily 2 group C member 2	1.27e-08	-1.88171	0.232262	0.476942	0.0267856	-1.01572
9282	MED14	mediator complex subunit 14	1.34e-08	-1.72969	0.000820309	1.10785	0.491592	-0.333353
11165	NUDT3	nudix hydrolase 3	1.4e-08	1.1373	0.309603	-0.308742	0.723887	0.219855
55192	DNAJC17	DnaJ heat shock protein family (Hsp40) member C17	1.41e-08	1.5123	5.50645e-08	-2.06587	0.115641	-1.30629
10393	ANAPC10	anaphase promoting complex subunit 10	1.45e-08	1.65102	7.01105e-05	-1.56367	0.00299406	-1.09508
138649	ANKRD19P	ankyrin repeat domain 19, pseudogene	1.45e-08	2.29028	0.00130855	-1.62279	0.0251174	-1.3981
79979	TRMT2B	tRNA methyltransferase 2 homolog B	1.5e-08	-1.18882	0.0677911	0.583458	0.632264	-0.640894
4925	NUCB2	nucleobindin 2	1.56e-08	2.65756	0.286011	-0.515325	0.588087	-0.33768
2533	FYB1	FYN binding protein 1	1.67e-08	3.59192	1.05568e-07	-4.19179	0.0150061	-1.3454
84334	COA8	cytochrome c oxidase assembly factor 8	1.69e-08	1.81108	1.65638e-06	-1.75925	0.758631	-0.157288
94056	SYAP1	synapse associated protein 1	1.69e-08	2.15716	0.0211384	-0.958388	0.924142	-0.16611
5393	EXOSC9	exosome component 9	1.7e-08	1.35785	8.16978e-05	-1.14588	0.338341	-1.01703
84876	ORAI1	ORAI calcium release-activated calcium modulator 1	1.72e-08	-3.05707	5.08213e-07	2.73217	0.0491697	-1.03729
2132	EXT2	exostosin glycosyltransferase 2	1.72e-08	-1.40762	6.99713e-06	1.70429	0.547684	0.359102
51726	DNAJB11	DnaJ heat shock protein family (Hsp40) member B11	1.82e-08	1.4796	0.000493545	-1.08693	0.178697	-0.836115
7381	UQCRB	ubiquinol-cytochrome c reductase binding protein	1.9e-08	2.18037	0.00545593	-1.06005	0.524341	0.344662
54927	CHCHD3	coiled-coil-helix-coiled-coil-helix domain containing 3	1.94e-08	1.47394	0.00212677	-1.09379	0.441485	-0.313183
2332	FMR1	FMRP translational regulator 1	1.97e-08	1.63721	1.12908e-09	-2.89546	0.000745792	-1.62829
100272147	CMC4	C-X9-C motif containing 4	1.97e-08	1.88387	1.37377e-06	-2.06019	0.950322	-0.0311975
51004	COQ6	coenzyme Q6, monooxygenase	1.99e-08	-1.46431	0.000408713	1.10755	0.00540011	-1.7796
2720	GLB1	galactosidase beta 1	2.02e-08	-2.0417	0.000821617	1.7898	0.0211438	1.40466
9349	RPL23	ribosomal protein L23	2.1e-08	2.06956	0.00413259	-1.13036	0.596873	-0.411465
134218	DNAJC21	DnaJ heat shock protein family (Hsp40) member C21	2.12e-08	1.30954	7.28746e-06	-1.76744	0.00953449	1.3254
10376	TUBA1B	tubulin alpha 1b	2.14e-08	-1.97592	4.70138e-07	3.77801	0.00111461	-1.22463
2803	GOLGA4	golgin A4	2.23e-08	1.91234	2.79339e-10	-3.12063	0.000340669	-1.77857
56943	ENY2	ENY2 transcription and export complex 2 subunit	2.23e-08	1.56907	0.872785	-0.0670155	0.541859	-0.395751
57187	THOC2	THO complex 2	2.37e-08	1.85089	2.56347e-07	-2.15317	0.0251482	1.22534
259282	BOD1L1	biorientation of chromosomes in cell division 1 like 1	2.39e-08	2.66609	2.1442e-09	-3.46289	0.000849693	1.63872
4659	PPP1R12A	protein phosphatase 1 regulatory subunit 12A	2.56e-08	2.19622	4.98854e-05	-1.89064	0.192424	-0.619135
51574	LARP7	La ribonucleoprotein 7, transcriptional regulator	2.8e-08	1.97212	2.17416e-11	-2.49379	0.176183	0.533189
4669	NAGLU	N-acetyl-alpha-glucosaminidase	2.82e-08	-2.66423	0.00167955	1.84639	0.0536783	0.894203
518	ATP5MC3	ATP synthase membrane subunit c locus 3	3.01e-08	-1.71629	8.23427e-07	2.37234	0.0101832	-1.51135
57730	ANKRD36B	ankyrin repeat domain 36B	3.1e-08	2.54127	0.000114719	-2.06918	0.031125	1.1491
728642	CDK11A	cyclin dependent kinase 11A	3.15e-08	2.395	1.29136e-08	-3.36689	0.111759	0.91587
29789	OLA1	Obg like ATPase 1	3.17e-08	1.48147	0.0649084	-0.659392	0.0583072	0.817108
51411	BIN2	bridging integrator 2	3.21e-08	1.93002	5.8937e-11	-3.13769	0.00061783	-1.52922
100506032	NA	NA	3.24e-08	2.41868	2.48501e-08	3.15284	0.501195	-0.748785
8394	PIP5K1A	phosphatidylinositol-4-phosphate 5-kinase type 1 alpha	3.24e-08	-1.53648	0.00480285	0.972943	0.935608	-0.0459773
26268	FBXO9	F-box protein 9	3.39e-08	1.55716	3.76499e-05	-1.6079	0.2202	0.594755
55041	PLEKHB2	pleckstrin homology domain containing B2	3.4e-08	-1.77275	0.000805459	1.26487	0.631107	-0.387345
6152	RPL24	ribosomal protein L24	3.5e-08	2.1477	0.0975457	-0.638782	0.5493	-0.29843
9203	ZMYM3	zinc finger MYM-type containing 3	3.61e-08	-2.09545	0.000162638	1.60337	0.968692	-0.0253785
25980	AAR2	AAR2 splicing factor	3.79e-08	-1.86247	2.53731e-08	2.24461	0.372933	-0.429701
148423	C1orf52	chromosome 1 open reading frame 52	3.84e-08	1.32357	0.000690423	-1.2318	0.0292936	-1.24274
6892	TAPBP	TAP binding protein	3.9e-08	-1.98863	9.35816e-06	1.51624	0.616701	-0.348323
10250	SRRM1	serine and arginine repetitive matrix 1	3.99e-08	1.50185	8.36457e-08	-1.85151	0.0439549	-0.868888
11140	CDC37	cell division cycle 37, HSP90 cochaperone	4.04e-08	1.59983	1.03417e-05	-1.74798	0.000470272	1.95891
1936	EEF1D	eukaryotic translation elongation factor 1 delta	4.04e-08	2.04785	0.000466354	-1.37582	0.192424	0.707934
9889	ZBED4	zinc finger BED-type containing 4	4.05e-08	-1.58459	0.00027764	1.63165	0.0686019	-1.06555
29914	UBIAD1	UbiA prenyltransferase domain containing 1	4.08e-08	-2.23624	0.00152877	1.26753	0.833291	0.19241
5834	PYGB	glycogen phosphorylase B	4.08e-08	-1.85477	0.480327	0.264353	0.92294	-0.159153
51631	LUC7L2	LUC7 like 2, pre-mRNA splicing factor	4.13e-08	1.43159	5.87605e-07	-2.22035	0.00582273	-1.92888
23225	NUP210	nucleoporin 210	4.55e-08	-2.14481	0.344279	0.484209	0.673949	0.263236
79663	HSPBAP1	HSPB1 associated protein 1	4.57e-08	2.03204	6.95527e-08	-2.52858	0.0170696	-1.04058
9777	TM9SF4	transmembrane 9 superfamily member 4	4.65e-08	-1.50308	0.529496	0.277696	0.0844466	-0.870343
5690	PSMB2	proteasome 20S subunit beta 2	4.78e-08	-1.42183	5.15139e-07	2.26748	0.00477815	-1.49726
22938	SNW1	SNW domain containing 1	5.1e-08	1.16064	5.92046e-06	-1.24919	0.0305016	-1.40161
54499	TMCO1	transmembrane and coiled-coil domains 1	5.28e-08	1.49328	6.85421e-06	-1.75475	0.203171	-0.97722
2746	GLUD1	glutamate dehydrogenase 1	5.28e-08	-1.54766	0.0183644	0.868105	0.884091	0.0951634
6429	SRSF4	serine and arginine rich splicing factor 4	5.34e-08	1.69073	1.01795e-06	-2.49479	0.178113	-0.592897
3054	HCFC1	host cell factor C1	5.37e-08	-1.50535	0.000843363	1.29403	0.00447146	1.57395
23654	PLXNB2	plexin B2	5.65e-08	-2.8412	0.543337	-0.384968	0.06879	-1.40869
140890	SREK1	splicing regulatory glutamic acid and lysine rich protein 1	5.69e-08	1.79261	7.65861e-05	-1.54783	0.928216	0.0737392
10445	MCRS1	microspherule protein 1	5.8e-08	-1.52148	0.000777138	1.42361	0.23446	-0.525729
81614	NIPA2	NIPA magnesium transporter 2	5.8e-08	-1.567	0.00617764	0.943931	0.308934	0.582795
347734	SLC35B2	solute carrier family 35 member B2	5.85e-08	-1.81142	0.000138752	1.85022	0.744355	-0.144221
283450	HECTD4	HECT domain E3 ubiquitin protein ligase 4	6.44e-08	-1.48099	0.971679	-0.0171867	0.0542411	-1.20014
5198	PFAS	phosphoribosylformylglycinamidine synthase	6.55e-08	-2.40586	7.19515e-06	2.44879	0.150391	0.717067
80254	CEP63	centrosomal protein 63	6.72e-08	1.46221	5.90571e-07	-2.05379	0.220645	-0.600875
64834	ELOVL1	ELOVL fatty acid elongase 1	6.99e-08	-2.02982	6.58109e-05	1.96452	7.08448e-05	-2.02298
57609	DIP2B	disco interacting protein 2 homolog B	6.99e-08	-1.87948	0.000289101	1.50975	0.0651174	-1.07241
55851	PSENEN	presenilin enhancer, gamma-secretase subunit	7.06e-08	-1.98917	4.55455e-09	2.76282	0.906335	-0.0898034
4259	MGST3	microsomal glutathione S-transferase 3	7.12e-08	-2.37168	1.43408e-05	2.50729	0.0573607	-0.980869
65109	UPF3B	UPF3B regulator of nonsense mediated mRNA decay	7.13e-08	2.75767	5.8937e-11	-3.61528	0.00863277	-1.78292
573	BAG1	BAG cochaperone 1	7.89e-08	1.41433	0.100291	-0.46319	0.808206	0.220355
29796	UQCR10	ubiquinol-cytochrome c reductase, complex III subunit X	7.93e-08	-1.82146	4.4638e-07	2.78637	0.000129909	-1.87829
29115	SAP30BP	SAP30 binding protein	8.34e-08	1.36547	0.000298532	-1.08206	0.0449709	-2.24759
3064	HTT	huntingtin	8.34e-08	-1.61666	0.641587	0.191523	0.570571	-0.580127
80208	SPG11	SPG11 vesicle trafficking associated, spatacsin	8.42e-08	-1.40927	0.863141	0.0830404	0.626977	0.278256
10311	VPS26C	VPS26 endosomal protein sorting factor C	8.44e-08	-1.70008	0.00085383	1.29113	0.0971623	-1.03272
6154	RPL26	ribosomal protein L26	8.48e-08	1.92251	0.0038177	-1.0386	0.595636	-0.398473
90701	SEC11C	SEC11 homolog C, signal peptidase complex subunit	8.53e-08	2.42175	1.92525e-08	-2.96731	0.0571782	-0.697354
54455	FBXO42	F-box protein 42	8.88e-08	-1.75836	2.68407e-05	1.44401	0.000454365	-1.95786
55297	CCDC91	coiled-coil domain containing 91	9.98e-08	2.00321	1.15215e-08	-2.85481	0.0078366	-1.43825
2356	FPGS	folylpolyglutamate synthase	9.98e-08	-2.04496	1.58072e-05	2.17477	0.0980358	-1.13178
339123	JMJD8	jumonji domain containing 8	9.98e-08	-1.85188	0.0021544	1.32941	0.00443581	-1.691
51116	MRPS2	mitochondrial ribosomal protein S2	1.02e-07	-1.99901	6.91159e-05	2.14793	0.00530915	-3.33999
10490	VTI1B	vesicle transport through interaction with t-SNAREs 1B	1.02e-07	1.41471	2.78389e-05	-1.91859	0.345212	-0.54487
257106	ARHGAP30	Rho GTPase activating protein 30	1.06e-07	1.89715	5.50464e-11	-3.21473	0.0340693	-1.01718
10869	USP19	ubiquitin specific peptidase 19	1.1e-07	-1.47137	0.292989	0.447881	0.793648	-0.182389
8818	DPM2	dolichyl-phosphate mannosyltransferase subunit 2, regulatory	1.18e-07	-2.35853	0.000680862	1.85978	0.357251	0.585232
283373	ANKRD52	ankyrin repeat domain 52	1.18e-07	-1.90414	0.415278	0.43529	0.673765	-0.26329
6294	SAFB	scaffold attachment factor B	1.19e-07	1.25467	1.27621e-08	-2.45401	0.000549291	-1.63477
5160	PDHA1	pyruvate dehydrogenase E1 subunit alpha 1	1.19e-07	1.145	0.203852	-0.450839	0.0112279	1.04511
23332	CLASP1	cytoplasmic linker associated protein 1	1.2e-07	-1.33433	0.0126664	0.798778	0.174139	-0.829735
55624	POMGNT1	protein O-linked mannose N-acetylglucosaminyltransferase 1 (beta 1,2-)	1.21e-07	-1.62344	0.0165451	0.948804	0.413503	-0.43062
2098	ESD	esterase D	1.24e-07	-1.73699	5.44454e-09	2.74691	0.00765639	-1.27793
55751	TMEM184C	transmembrane protein 184C	1.24e-07	-2.16066	0.317554	0.495321	0.126955	-0.984866
51340	CRNKL1	crooked neck pre-mRNA splicing factor 1	1.31e-07	1.268	0.000243406	-1.23932	0.0735174	-1.41526
83746	L3MBTL2	L3MBTL histone methyl-lysine binding protein 2	1.39e-07	-1.66162	0.0236827	0.902112	0.249907	-0.414318
51260	PBDC1	polysaccharide biosynthesis domain containing 1	1.4e-07	1.88984	4.05613e-05	-2.14678	0.410239	0.482305
84265	POLR3GL	RNA polymerase III subunit GL	1.41e-07	1.57412	3.84022e-06	-2.29245	0.0241796	1.11841
26073	POLDIP2	DNA polymerase delta interacting protein 2	1.42e-07	-1.23038	1.23927e-05	1.92814	0.0191206	-1.52843
11018	TMED1	transmembrane p24 trafficking protein 1	1.42e-07	-1.73518	1.65813e-06	2.09814	0.0745101	1.4061
284695	ZNF326	zinc finger protein 326	1.42e-07	1.96036	0.0197954	-1.07244	0.504791	-0.606071
257160	RNF214	ring finger protein 214	1.43e-07	1.31694	1.12015e-05	-1.58697	0.00401751	1.51111
10423	CDIPT	CDP-diacylglycerol--inositol 3-phosphatidyltransferase	1.44e-07	-1.73267	0.00151183	1.51543	0.0238967	1.1031
55421	NCBP3	nuclear cap binding subunit 3	1.52e-07	1.37303	0.000189624	-1.51715	0.152208	-0.543779
51809	GALNT7	polypeptide N-acetylgalactosaminyltransferase 7	1.53e-07	-2.25699	0.000803977	1.7825	0.479855	-0.367252
9670	IPO13	importin 13	1.54e-07	-1.68182	0.182548	0.506501	0.908892	-0.0670507
3148	HMGB2	high mobility group box 2	1.54e-07	2.3827	0.48843	-0.413276	0.254509	-0.776023
113419	TEX261	testis expressed 261	1.55e-07	-1.5996	0.0299841	0.961308	0.0199799	-1.41918
51575	ESF1	ESF1 nucleolar pre-rRNA processing protein homolog	1.56e-07	2.44753	1.1341e-09	-3.34733	0.00069798	-1.70909
5297	PI4KA	phosphatidylinositol 4-kinase alpha	1.58e-07	-1.25688	0.101716	0.511431	0.0038875	-1.23231
548645	DNAJC25	DnaJ heat shock protein family (Hsp40) member C25	1.63e-07	1.71884	5.12257e-05	-1.51417	0.228582	-0.666702
23568	ARL2BP	ADP ribosylation factor like GTPase 2 binding protein	1.63e-07	-1.77569	0.0717481	0.626833	0.723169	-0.141843
6500	SKP1	S-phase kinase associated protein 1	1.64e-07	1.39577	0.124447	-0.554065	0.444997	-0.336621
4048	LTA4H	leukotriene A4 hydrolase	1.72e-07	1.79471	0.173028	-0.610572	0.49592	-0.591999
10299	MARCHF6	membrane associated ring-CH-type finger 6	1.73e-07	-1.52346	0.000166891	1.29041	0.79005	-0.189491
10162	LPCAT3	lysophosphatidylcholine acyltransferase 3	1.73e-07	-1.91605	0.015535	1.06041	0.842674	0.140453
7555	CNBP	CCHC-type zinc finger nucleic acid binding protein	1.79e-07	1.18566	8.15575e-06	-1.68365	0.0380583	-0.652426
254359	ZDHHC24	zinc finger DHHC-type containing 24	1.82e-07	-2.2874	1.85989e-09	2.821	0.00018686	3.29685
9470	EIF4E2	eukaryotic translation initiation factor 4E family member 2	1.82e-07	1.48261	0.00175324	-1.23968	0.0508712	-1.19627
81605	URM1	ubiquitin related modifier 1	1.83e-07	-1.59193	1.05271e-06	2.12049	0.0261475	-0.915473
11180	WDR6	WD repeat domain 6	1.94e-07	-2.01315	0.0122449	1.14712	0.0551309	1.07802
5710	PSMD4	proteasome 26S subunit ubiquitin receptor, non-ATPase 4	1.99e-07	1.3506	0.0127635	-0.906481	0.623246	0.386909
23360	FNBP4	formin binding protein 4	2.04e-07	1.18282	1.28593e-09	-2.27086	0.000319286	-1.39596
1212	CLTB	clathrin light chain B	2.06e-07	1.8677	0.000287509	-1.66916	0.175058	0.904401
221154	MICU2	mitochondrial calcium uptake 2	2.07e-07	1.28616	1.18776e-06	-1.82376	0.0212511	2.65702
58517	RBM25	RNA binding motif protein 25	2.08e-07	2.03561	1.00374e-07	-2.7207	0.107522	-0.717834
1982	EIF4G2	eukaryotic translation initiation factor 4 gamma 2	2.08e-07	-1.28229	0.162448	0.48881	0.144263	-0.807886
26504	CNNM4	cyclin and CBS domain divalent metal cation transport mediator 4	2.09e-07	-1.93043	0.0605889	0.765478	0.406513	-0.53809
84975	MFSD5	major facilitator superfamily domain containing 5	2.13e-07	-2.38461	9.40151e-07	2.09487	0.585725	-0.277374
100506294	NA	NA	2.16e-07	1.66444	0.00427553	-1.21171	0.803519	-0.196645
55031	USP47	ubiquitin specific peptidase 47	2.22e-07	1.23789	1.44572e-07	-2.09294	0.48246	-0.365557
5713	PSMD7	proteasome 26S subunit, non-ATPase 7	2.22e-07	1.15744	0.0155038	-0.778551	0.0431705	-1.98397
379025	PSMA3-AS1	PSMA3 antisense RNA 1	2.24e-07	1.43574	2.52054e-07	-2.41738	0.00403783	1.7445
374969	SVBP	small vasohibin binding protein	2.31e-07	1.32862	0.589349	-0.184606	0.434157	0.712465
29855	UBN1	ubinuclein 1	2.42e-07	1.4259	0.0265643	-0.829237	0.602916	0.26824
199953	TMEM201	transmembrane protein 201	2.49e-07	-2.44988	3.82044e-09	3.66814	0.00160906	1.27436
5862	RAB2A	RAB2A, member RAS oncogene family	2.56e-07	1.54029	0.0526263	-0.739727	0.134767	0.924553
1337	COX6A1	cytochrome c oxidase subunit 6A1	2.75e-07	-1.78248	7.62077e-10	3.4759	0.000638033	2.00415
10927	SPIN1	spindlin 1	2.77e-07	-1.94278	0.000543044	1.66449	0.315086	0.50597
5926	ARID4A	AT-rich interaction domain 4A	2.78e-07	2.27816	1.30929e-06	-2.3598	0.0517465	-1.45181
8545	CGGBP1	CGG triplet repeat binding protein 1	2.84e-07	-1.35843	0.0503906	0.584397	0.439898	0.433641
100288332	NPIPA5	nuclear pore complex interacting protein family member A5	2.89e-07	2.29859	4.54998e-09	-3.69881	0.00506181	2.28278
64210	MMS19	MMS19 homolog, cytosolic iron-sulfur assembly component	2.94e-07	-1.14139	0.0317989	0.728312	0.59492	-0.282424
57178	ZMIZ1	zinc finger MIZ-type containing 1	3.04e-07	-2.49483	0.00531828	1.9218	0.94419	-0.0502501
11168	PSIP1	PC4 and SFRS1 interacting protein 1	3.06e-07	1.78968	6.93098e-06	-2.19043	0.0588775	-0.85202
9236	CCPG1	cell cycle progression 1	3.06e-07	2.01865	2.39926e-06	-2.50852	0.00701292	1.83722
10928	RALBP1	ralA binding protein 1	3.14e-07	1.71712	6.2865e-06	-1.79856	0.983206	0.0167657
1615	DARS1	aspartyl-tRNA synthetase 1	3.18e-07	1.49481	0.00319463	-1.16233	0.0265218	1.31794
10625	IVNS1ABP	influenza virus NS1A binding protein	3.18e-07	2.01485	0.000804776	-1.26455	0.613107	0.280647
5863	RGL2	ral guanine nucleotide dissociation stimulator like 2	3.19e-07	-2.35219	5.26382e-05	2.11559	0.330333	-0.377973
5720	PSME1	proteasome activator subunit 1	3.29e-07	1.44676	4.97285e-07	-1.67658	0.940915	-0.0412415
94005	PIGS	phosphatidylinositol glycan anchor biosynthesis class S	3.71e-07	-1.66071	0.00011185	1.62419	0.0215113	-1.54155
55692	LUC7L	LUC7 like	3.74e-07	1.4372	4.12397e-06	-2.36052	0.194446	-0.572177
5428	POLG	DNA polymerase gamma, catalytic subunit	3.95e-07	-1.08008	0.454779	-0.247616	0.746246	0.170032
8932	MBD2	methyl-CpG binding domain protein 2	3.99e-07	1.48568	2.82151e-10	-2.7843	3.10301e-05	2.62824
91949	COG7	component of oligomeric golgi complex 7	4.07e-07	-1.31021	0.298045	0.413609	0.535893	-0.36941
26610	ELP4	elongator acetyltransferase complex subunit 4	4.08e-07	-1.90194	4.52408e-05	1.85966	0.880674	-0.0636847
7009	TMBIM6	transmembrane BAX inhibitor motif containing 6	4.09e-07	-1.19589	0.0273419	0.905063	0.93568	-0.0747687
2745	GLRX	glutaredoxin	4.16e-07	2.14534	1.01128e-05	-2.09883	0.546997	0.378687
1350	COX7C	cytochrome c oxidase subunit 7C	4.35e-07	1.65002	0.0116397	-0.917963	0.792434	0.147308
220906	WAC-AS1	WAC antisense RNA 1 (head to head)	4.39e-07	1.75291	8.70196e-06	-1.80121	0.00720613	2.03449
51742	ARID4B	AT-rich interaction domain 4B	4.5e-07	2.12314	6.09533e-08	-2.82605	0.0101202	1.74666
93210	PGAP3	post-GPI attachment to proteins phospholipase 3	4.51e-07	-2.5548	0.00436242	1.49743	0.0444779	0.891764
65117	RSRC2	arginine and serine rich coiled-coil 2	4.94e-07	1.43006	2.26429e-05	-1.64073	0.0766931	1.11756
79033	ERI3	ERI1 exoribonuclease family member 3	5.03e-07	-1.46563	1.72443e-06	1.94158	0.0448784	-0.721574
619383	SCARNA9	small Cajal body-specific RNA 9	5.03e-07	2.90403	0.720489	0.353294	0.814173	-0.225255
6147	RPL23A	ribosomal protein L23a	5.04e-07	1.92553	0.00265456	-1.22757	0.0276692	-1.59518
84447	SYVN1	synoviolin 1	5.16e-07	-2.01811	0.128473	0.772599	0.0154778	0.864471
83986	FAM234A	family with sequence similarity 234 member A	5.21e-07	-1.72024	1.24698e-08	2.53066	0.000616064	2.14566
84154	RPF2	ribosome production factor 2 homolog	5.27e-07	1.74798	0.066463	-0.826066	0.988353	-0.0155158
57465	TBC1D24	TBC1 domain family member 24	5.29e-07	-2.5007	1.05977e-07	2.76931	0.539271	-0.276311
23658	LSM5	LSM5 homolog, U6 small nuclear RNA and mRNA degradation associated	5.44e-07	1.62141	0.315417	-0.531717	0.0288325	1.29799
51720	UIMC1	ubiquitin interaction motif containing 1	5.47e-07	1.1832	0.00068786	-0.897767	0.255241	0.766337
6093	ROCK1	Rho associated coiled-coil containing protein kinase 1	5.61e-07	1.74251	1.83346e-06	-2.36567	0.0129656	1.07629
83638	C11orf68	chromosome 11 open reading frame 68	5.61e-07	-2.58446	0.000261274	1.92341	0.00485862	-1.37049
6143	RPL19	ribosomal protein L19	5.61e-07	1.76809	0.000145904	-1.31364	0.706609	0.402854
3799	KIF5B	kinesin family member 5B	5.74e-07	1.4826	0.00420298	-1.22832	0.0764012	0.964403
25801	GCA	grancalcin	5.82e-07	2.34195	0.000117921	-1.82802	0.759118	0.184224
219402	MTIF3	mitochondrial translational initiation factor 3	5.86e-07	1.7658	1.50363e-07	-2.63381	0.0877577	-0.747989
8078	USP5	ubiquitin specific peptidase 5	5.86e-07	-1.21401	0.00686659	0.851443	0.00778406	-0.986713
7443	VRK1	VRK serine/threonine kinase 1	5.91e-07	1.34139	0.255928	0.48491	0.557287	-0.235337
11333	PDAP1	PDGFA associated protein 1	5.91e-07	1.34737	0.00163032	-1.40276	0.0435181	1.0211
4724	NDUFS4	NADH:ubiquinone oxidoreductase subunit S4	5.91e-07	1.46163	0.126246	-0.64591	0.852953	0.228389
2475	MTOR	mechanistic target of rapamycin kinase	5.95e-07	-1.19954	0.250629	0.423019	0.0292205	-0.950988
100506250	NA	NA	5.96e-07	2.68135	1.02223e-06	-3.31521	0.033738	-1.38229
9255	AIMP1	aminoacyl tRNA synthetase complex interacting multifunctional protein 1	5.98e-07	1.1446	2.39926e-06	-1.19999	0.0309224	-1.60601
5692	PSMB4	proteasome 20S subunit beta 4	6.01e-07	-1.30778	1.31122e-07	2.01472	0.00528106	1.82392
9779	TBC1D5	TBC1 domain family member 5	6.05e-07	-1.68677	0.00301956	1.52593	0.312802	0.72417
10548	TM9SF1	transmembrane 9 superfamily member 1	6.22e-07	-1.74492	0.00128358	1.35619	0.179237	-0.593716
3184	HNRNPD	heterogeneous nuclear ribonucleoprotein D	6.26e-07	2.12421	7.08848e-06	-2.56014	0.112251	-0.693768
56947	MFF	mitochondrial fission factor	6.37e-07	0.978971	0.091106	-0.382437	0.596254	-0.269449
56061	UBFD1	ubiquitin family domain containing 1	6.81e-07	-1.68269	0.000186248	1.54065	0.110274	-1.72693
9209	LRRFIP2	LRR binding FLII interacting protein 2	6.9e-07	1.54489	0.00278606	-1.02015	0.113937	-1.07125
81611	ANP32E	acidic nuclear phosphoprotein 32 family member E	6.93e-07	1.79597	0.00716149	-1.26886	0.00596762	-1.93853
5310	PKD1	polycystin 1, transient receptor potential channel interacting	6.93e-07	-2.36112	0.00730133	1.48133	0.785554	-0.215677
3431	SP110	SP110 nuclear body protein	6.98e-07	2.38244	1.13444e-10	-3.55265	0.00504258	1.75007
63910	SLC17A9	solute carrier family 17 member 9	7.01e-07	-3.20115	1.19085e-07	4.07116	0.000100269	-2.83053
728661	SLC35E2B	solute carrier family 35 member E2B	7.08e-07	-1.65197	0.0463069	0.818989	0.994672	0.0043197
84260	TCHP	trichoplein keratin filament binding	7.17e-07	1.37306	1.64053e-11	-2.98527	4.25919e-05	-2.45759
192111	PGAM5	PGAM family member 5, mitochondrial serine/threonine protein phosphatase	7.23e-07	-1.88043	1.83167e-05	1.7619	0.164213	-0.491448
84717	HDGFL2	HDGF like 2	7.23e-07	1.36735	0.00588022	-1.13487	0.525975	-0.662637
51635	DHRS7	dehydrogenase/reductase 7	7.38e-07	1.51976	2.49389e-05	-1.55235	0.0877086	-0.86633
57179	KIAA1191	KIAA1191	7.52e-07	-1.25423	0.307855	0.343103	0.0309568	-1.22261
80318	GKAP1	G kinase anchoring protein 1	7.94e-07	2.1277	6.61166e-08	-2.47252	0.0960908	-1.19703
29801	ZDHHC8	zinc finger DHHC-type palmitoyltransferase 8	7.94e-07	-2.71621	0.0334146	1.37315	0.608828	-0.330582
6650	CAPN15	calpain 15	7.94e-07	-2.07916	0.155857	0.813149	0.987607	0.0105181
7581	ZNF33A	zinc finger protein 33A	8.08e-07	1.70815	4.96388e-07	-2.22558	0.100095	-0.773774
9885	OSBPL2	oxysterol binding protein like 2	8.08e-07	1.27789	0.000160136	-1.38387	0.96835	0.0333687
3965	LGALS9	galectin 9	8.08e-07	-1.87986	0.000380478	1.60361	0.210677	-1.05344
257415	FAM133B	family with sequence similarity 133 member B	8.19e-07	1.60596	0.000100543	-1.34176	0.21678	0.72862
4716	NDUFB10	NADH:ubiquinone oxidoreductase subunit B10	8.19e-07	1.39207	0.00794166	-0.995842	0.158329	-1.02527
10443	N4BP2L2	NEDD4 binding protein 2 like 2	8.4e-07	1.2516	5.36178e-05	-1.78902	0.0339818	0.86121
79143	MBOAT7	membrane bound O-acyltransferase domain containing 7	8.45e-07	-2.19624	9.71342e-08	3.04301	0.00458039	1.44325
488	ATP2A2	ATPase sarcoplasmic/endoplasmic reticulum Ca2+ transporting 2	8.69e-07	-1.46731	0.0766172	0.816483	0.455661	-0.654603
56984	PSMG2	proteasome assembly chaperone 2	8.71e-07	-1.52782	1.92083e-09	2.37494	0.0390555	0.976892
10318	TNIP1	TNFAIP3 interacting protein 1	8.87e-07	1.42668	0.000254485	-1.421	0.00859697	1.50222
51510	CHMP5	charged multivesicular body protein 5	8.98e-07	1.40453	4.71889e-06	-1.65982	0.337262	-0.371243
7307	U2AF1	U2 small nuclear RNA auxiliary factor 1	8.98e-07	1.935	0.0071858	-1.38912	0.406053	-0.639081
158	ADSL	adenylosuccinate lyase	8.98e-07	1.3279	0.322966	-0.366033	0.00663858	1.25033
79077	DCTPP1	dCTP pyrophosphatase 1	8.99e-07	-1.85213	9.87771e-07	3.0058	0.000723745	1.62358
6125	RPL5	ribosomal protein L5	9.17e-07	1.6469	0.00629865	-0.971046	0.289406	0.409032
5518	PPP2R1A	protein phosphatase 2 scaffold subunit Aalpha	9.27e-07	-1.28234	1.94638e-05	1.68414	0.00790241	-1.0527
8884	SLC5A6	solute carrier family 5 member 6	9.27e-07	-1.90053	0.00173804	1.57638	0.0381223	-1.376
8721	EDF1	endothelial differentiation related factor 1	9.32e-07	1.33546	0.0288968	-0.740726	0.246379	-0.779027
7392	USF2	upstream transcription factor 2, c-fos interacting	9.9e-07	1.53594	2.25156e-06	-2.13102	0.000580532	-2.14136
85313	PPIL4	peptidylprolyl isomerase like 4	1.02e-06	1.36023	8.27265e-05	-1.63059	0.060179	-1.2185
7916	PRRC2A	proline rich coiled-coil 2A	1.02e-06	-1.51476	0.0357653	0.9594	0.312226	-0.981155
10910	SUGT1	SGT1 homolog, MIS12 kinetochore complex assembly cochaperone	1.03e-06	1.35811	3.85529e-05	-1.54658	0.984868	-0.00964839
84304	NUDT22	nudix hydrolase 22	1.04e-06	-1.9075	0.129408	0.784232	0.479354	0.397363
11285	B4GALT7	beta-1,4-galactosyltransferase 7	1.05e-06	-1.52709	0.0017618	1.23115	0.206511	-0.822272
5688	PSMA7	proteasome 20S subunit alpha 7	1.07e-06	1.34612	0.395231	-0.3229	0.146441	-0.906204
5134	PDCD2	programmed cell death 2	1.08e-06	1.08755	0.00204265	-1.00448	0.153382	0.855212
57038	RARS2	arginyl-tRNA synthetase 2, mitochondrial	1.11e-06	0.94201	1.033e-06	-1.20613	0.189917	0.701888
124446	TMEM219	transmembrane protein 219	1.14e-06	-1.73094	2.4094e-06	2.26956	0.000427235	1.81191
8379	MAD1L1	mitotic arrest deficient 1 like 1	1.14e-06	1.31337	6.69799e-05	-1.45549	0.109438	-0.877024
6602	SMARCD1	SWI/SNF related, matrix associated, actin dependent regulator of chromatin, subfamily d, member 1	1.15e-06	-1.38855	0.0441655	0.741241	0.154863	-0.890202
55904	KMT2E	lysine methyltransferase 2E (inactive)	1.16e-06	1.97612	1.11704e-05	-2.20301	0.174139	0.85899
6181	RPLP2	ribosomal protein lateral stalk subunit P2	1.19e-06	1.9619	0.000968817	-1.56419	0.0761468	-1.21718
29994	BAZ2B	bromodomain adjacent to zinc finger domain 2B	1.19e-06	2.47993	0.0231054	-1.39918	0.863232	0.197185
83786	FRMD8	FERM domain containing 8	1.2e-06	-1.83667	0.0301851	0.949252	0.168445	-1.08415
57650	CIP2A	cellular inhibitor of PP2A	1.22e-06	2.03229	0.482523	0.374154	0.816078	0.113239
1635	DCTD	dCMP deaminase	1.23e-06	-1.18657	0.035952	0.739171	0.755055	-0.196699
91942	NDUFAF2	NADH:ubiquinone oxidoreductase complex assembly factor 2	1.24e-06	1.86594	0.00396738	-1.46845	0.735995	0.213123
55646	LYAR	Ly1 antibody reactive	1.25e-06	2.1385	3.81183e-10	-3.53414	0.00530915	-1.42088
80262	PHAF1	phagosome assembly factor 1	1.25e-06	-2.26934	1.49694e-05	1.63754	0.146747	0.92863
55717	WDR11	WD repeat domain 11	1.25e-06	-1.8332	0.805585	0.163792	0.496033	-0.322199
3636	INPPL1	inositol polyphosphate phosphatase like 1	1.25e-06	-1.83479	0.303426	0.569662	0.40929	-0.375607
9648	GCC2	GRIP and coiled-coil domain containing 2	1.26e-06	1.72666	3.01342e-09	-3.27939	0.000472422	-2.01462
4637	MYL6	myosin light chain 6	1.26e-06	1.58534	0.892833	-0.0684243	0.19816	-0.94185
399909	PCNX3	pecanex 3	1.27e-06	-1.773	0.50985	0.31678	0.0472073	0.724782
7157	TP53	tumor protein p53	1.31e-06	-2.58077	0.202126	0.732768	0.635975	-0.230725
80233	FAAP100	FA core complex associated protein 100	1.37e-06	-1.94498	0.0265397	1.15467	0.0503071	2.33489
9879	DDX46	DEAD-box helicase 46	1.39e-06	1.67417	7.96777e-07	-2.46567	0.202558	-0.427222
5900	RALGDS	ral guanine nucleotide dissociation stimulator	1.4e-06	-2.18169	0.341328	0.503599	0.842778	-0.131667
55317	AP5S1	adaptor related protein complex 5 subunit sigma 1	1.41e-06	-1.65095	5.3033e-06	1.91954	0.256459	-0.472337
10952	SEC61B	SEC61 translocon subunit beta	1.47e-06	-1.38215	5.62226e-07	2.52735	3.33009e-06	-3.78702
8559	PRPF18	pre-mRNA processing factor 18	1.47e-06	1.18855	3.48302e-05	-1.59872	0.0141809	1.12718
522	ATP5PF	ATP synthase peripheral stalk subunit F6	1.48e-06	1.55797	0.0456731	-1.06861	0.470254	-0.387582
984	CDK11B	cyclin dependent kinase 11B	1.49e-06	2.01355	9.29227e-07	-2.79172	0.224091	0.69782
6503	SLA	Src like adaptor	1.5e-06	2.91706	2.96629e-05	-3.02173	0.0422986	-0.951705
6277	S100A6	S100 calcium binding protein A6	1.51e-06	2.90292	0.000199953	-2.76906	0.862006	0.0795985
9772	TMEM94	transmembrane protein 94	1.51e-06	-1.97043	0.0255327	1.17127	0.203935	-0.653847
5550	PREP	prolyl endopeptidase	1.51e-06	-1.59972	0.129611	0.690159	0.996097	0.00307362
23247	KATNIP	katanin interacting protein	1.52e-06	-1.62336	0.0347549	0.624415	0.238641	-0.614275
10430	TMEM147	transmembrane protein 147	1.54e-06	-1.55526	5.29244e-06	2.29324	0.00062852	1.97955
79169	C1orf35	chromosome 1 open reading frame 35	1.54e-06	1.76395	3.93423e-06	-2.529	0.408146	-0.401854
25764	HYPK	huntingtin interacting protein K	1.57e-06	1.82407	0.00157303	-1.70818	0.540567	-0.34147
246184	CDC26	cell division cycle 26	1.59e-06	1.30856	0.000472728	-1.41428	0.103231	-0.795537
29896	TRA2A	transformer 2 alpha homolog	1.63e-06	1.27515	4.98854e-05	-1.44999	0.147878	-0.692424
258010	SVIP	small VCP interacting protein	1.67e-06	2.23127	0.00262893	-1.20103	0.837584	-0.129517
83941	TM2D1	TM2 domain containing 1	1.68e-06	1.20297	0.000252266	-1.52827	0.000657645	4.04614
80173	IFT74	intraflagellar transport 74	1.7e-06	1.45622	0.00453384	-1.2764	0.520774	0.326187
51667	NUB1	negative regulator of ubiquitin like proteins 1	1.71e-06	1.27144	4.56171e-09	-2.08631	0.000846471	-1.7364
374395	TMEM179B	transmembrane protein 179B	1.71e-06	-1.46427	0.00430355	1.20497	0.0140704	-1.78367
2962	GTF2F1	general transcription factor IIF subunit 1	1.71e-06	1.21512	0.00024551	-1.12435	0.686708	0.244917
6667	SP1	Sp1 transcription factor	1.71e-06	-1.22004	0.0992913	0.626039	0.312088	0.582734
8420	SNHG3	small nucleolar RNA host gene 3	1.75e-06	-2.7639	1.64053e-11	4.05222	0.00173379	1.14299
91746	YTHDC1	YTH domain containing 1	1.75e-06	1.13016	1.49694e-05	-1.35124	0.0558889	1.1882
8677	STX10	syntaxin 10	1.75e-06	1.67649	0.000556004	-1.42627	0.0682453	-0.917286
170463	SSBP4	single stranded DNA binding protein 4	1.75e-06	-2.502	0.503801	0.514212	0.204118	-1.09405
79101	TAF1D	TATA-box binding protein associated factor, RNA polymerase I subunit D	1.76e-06	1.7244	4.44213e-05	-1.82937	0.104056	0.741136
1345	COX6C	cytochrome c oxidase subunit 6C	1.8e-06	1.63938	0.0214183	-1.0813	0.130828	-1.01709
84524	ZC3H8	zinc finger CCCH-type containing 8	1.81e-06	1.41707	0.000598145	-1.51176	0.0263807	1.54268
54432	YIPF1	Yip1 domain family member 1	1.81e-06	-1.47087	0.00512287	1.10632	0.00114512	-1.63024
6124	RPL4	ribosomal protein L4	1.83e-06	1.62392	0.00281954	-1.05065	0.958486	-0.0300139
7867	MAPKAPK3	MAPK activated protein kinase 3	1.84e-06	-1.25139	3.68386e-09	2.25562	0.00104169	-1.40069
9587	MAD2L1BP	MAD2L1 binding protein	1.86e-06	-1.87279	2.45289e-07	2.19183	0.116486	-0.784424
22906	TRAK1	trafficking kinesin protein 1	1.86e-06	-1.16917	0.892833	-0.0572046	0.908279	0.0665614
81602	CDADC1	cytidine and dCMP deaminase domain containing 1	1.86e-06	1.62473	0.0145101	-0.87122	0.0264978	-1.60949
10549	PRDX4	peroxiredoxin 4	1.89e-06	-2.15814	1.79629e-06	2.94597	0.0165564	-1.09352
23215	PRRC2C	proline rich coiled-coil 2C	1.89e-06	1.5209	9.10406e-07	-1.98572	0.00892041	-2.27044
65110	UPF3A	UPF3A regulator of nonsense mediated mRNA decay	1.91e-06	1.83736	4.49429e-07	-2.79539	0.0184628	-1.80215
6742	SSBP1	single stranded DNA binding protein 1	1.91e-06	1.41999	0.0389511	-0.821851	0.260958	-0.861609
51099	ABHD5	abhydrolase domain containing 5, lysophosphatidic acid acyltransferase	1.91e-06	2.16183	0.0595726	-0.940152	0.851352	-0.120575
26015	RPAP1	RNA polymerase II associated protein 1	1.91e-06	-1.51153	0.333506	0.44319	0.0908902	0.87852
100505641	FGD5-AS1	FGD5 antisense RNA 1	1.96e-06	-1.2029	0.750774	0.145764	0.83241	-0.101533
65988	ZNF747	zinc finger protein 747	1.98e-06	-1.70747	0.0593655	0.796722	0.184676	-0.623117
79026	AHNAK	AHNAK nucleoprotein	2.02e-06	-3.07015	0.0601863	-1.31084	0.613589	0.380959
23350	U2SURP	U2 snRNP associated SURP domain containing	2.06e-06	1.21053	0.00149591	-1.19889	0.00810215	-1.02441
51503	CWC15	CWC15 spliceosome associated protein homolog	2.11e-06	1.18719	0.00420295	-0.924542	0.120574	-0.888077
55829	SELENOS	selenoprotein S	2.11e-06	1.04962	0.000566498	-1.05026	0.392604	-0.481133
7265	TTC1	tetratricopeptide repeat domain 1	2.12e-06	1.48767	2.22824e-07	-1.91535	0.382008	-0.497358
8315	BRAP	BRCA1 associated protein	2.12e-06	1.28857	0.00384635	-0.965231	0.972346	0.0219396
3183	HNRNPC	heterogeneous nuclear ribonucleoprotein C	2.12e-06	0.953114	0.947795	-0.026393	0.615808	0.274269
57215	THAP11	THAP domain containing 11	2.16e-06	-1.59603	0.162387	0.54841	0.0457685	-0.808592
642778	NPIPA3	nuclear pore complex interacting protein family member A3	2.17e-06	-2.44572	0.00349055	1.7803	0.000470272	1.98855
9657	IQCB1	IQ motif containing B1	2.22e-06	1.0874	4.31608e-05	-1.41075	0.426284	-0.403596
89910	UBE3B	ubiquitin protein ligase E3B	2.22e-06	-1.10999	0.668182	-0.176086	0.0397169	-1.36353
5868	RAB5A	RAB5A, member RAS oncogene family	2.27e-06	1.2022	0.00331538	-1.07289	0.0265013	-0.921972
23367	LARP1	La ribonucleoprotein 1, translational regulator	2.41e-06	-1.2389	0.048068	0.733978	0.633853	-0.271127
81565	NDEL1	nudE neurodevelopment protein 1 like 1	2.42e-06	1.52652	0.000403869	-1.4604	0.302557	-0.571
79159	NOL12	nucleolar protein 12	2.45e-06	1.02887	0.0581879	-0.675077	0.570102	-0.315707
29904	EEF2K	eukaryotic elongation factor 2 kinase	2.5e-06	-1.66062	0.00015029	1.47985	0.0332257	1.12737
7511	XPNPEP1	X-prolyl aminopeptidase 1	2.53e-06	-1.27789	3.2453e-05	1.3217	0.420181	0.545024
84081	NSRP1	nuclear speckle splicing regulatory protein 1	2.57e-06	2.36324	9.40577e-08	-3.64053	0.088568	1.14512
26258	BLOC1S6	biogenesis of lysosomal organelles complex 1 subunit 6	2.57e-06	-1.05865	0.638439	-0.146368	0.163999	1.36644
115939	TSR3	TSR3 ribosome maturation factor	2.58e-06	1.35961	0.000294107	-1.77971	0.924142	-0.0431734
27101	CACYBP	calcyclin binding protein	2.59e-06	1.26211	0.0053124	-0.936914	0.107622	-0.788175
1647	GADD45A	growth arrest and DNA damage inducible alpha	2.6e-06	2.42335	0.983539	-0.0141422	0.808726	-0.190006
5037	PEBP1	phosphatidylethanolamine binding protein 1	2.66e-06	-1.76318	1.97902e-09	3.01296	0.00230273	1.95636
54906	TASOR2	transcription activation suppressor family member 2	2.66e-06	-1.80761	0.453659	0.319851	0.165663	-0.770364
168451	THAP5	THAP domain containing 5	2.68e-06	1.77926	2.69835e-06	-2.62155	0.00118599	-2.99073
51780	KDM3B	lysine demethylase 3B	2.69e-06	-1.07702	0.341603	0.291836	0.108852	1.07609
1639	DCTN1	dynactin subunit 1	2.75e-06	1.08348	1.41853e-06	-1.63063	0.00134346	1.31603
10193	RNF41	ring finger protein 41	2.75e-06	-1.20284	0.0106043	0.936448	0.173041	0.496957
80135	RPF1	ribosome production factor 1 homolog	2.76e-06	1.09714	0.000119336	-1.12227	0.000703683	-2.46053
11017	SNRNP27	small nuclear ribonucleoprotein U4/U6.U5 subunit 27	2.8e-06	1.4939	1.39856e-06	-1.89834	0.0274559	1.10517
9489	PGS1	phosphatidylglycerophosphate synthase 1	2.8e-06	-1.45566	0.000207146	1.25076	0.0711296	-1.06359
4628	MYH10	myosin heavy chain 10	2.8e-06	3.16827	0.750774	0.253833	0.490412	-0.573355
9780	PIEZO1	piezo type mechanosensitive ion channel component 1	2.8e-06	-1.5299	0.0856082	0.712337	0.912386	-0.0490597
27250	PDCD4	programmed cell death 4	2.82e-06	1.56322	5.06955e-09	-2.65341	0.00419429	-1.15517
4351	MPI	mannose phosphate isomerase	2.84e-06	-1.7124	1.22385e-05	1.9768	0.0005719	2.14888
835	CASP2	caspase 2	2.84e-06	-1.99834	0.000225461	1.71659	0.32723	0.552729
151613	TTC14	tetratricopeptide repeat domain 14	2.89e-06	1.76383	5.76603e-08	-2.82744	0.00854149	-1.18219
5511	PPP1R8	protein phosphatase 1 regulatory subunit 8	2.97e-06	-1.21147	0.299908	0.447165	0.809214	0.117269
23623	RUSC1	RUN and SH3 domain containing 1	2.99e-06	-2.14985	0.0158166	1.33113	0.982961	0.013388
7841	MOGS	mannosyl-oligosaccharide glucosidase	3.05e-06	-1.33525	0.0895364	0.668124	0.218083	-0.687672
90784	NA	NA	3.11e-06	-1.89209	0.640067	0.388956	0.373509	0.883451
7326	UBE2G1	ubiquitin conjugating enzyme E2 G1	3.14e-06	-1.30189	0.0170272	0.753532	0.62849	-0.213934
6632	SNRPD1	small nuclear ribonucleoprotein D1 polypeptide	3.22e-06	1.36823	0.282338	-0.505995	0.529093	0.68188
51075	TMX2	thioredoxin related transmembrane protein 2	3.31e-06	-0.977362	0.000126583	1.36015	0.259841	-0.603568
548593	SLX1A	SLX1 homolog A, structure-specific endonuclease subunit	3.31e-06	-1.9629	0.0121837	1.22364	0.039779	-1.88582
23011	RAB21	RAB21, member RAS oncogene family	3.37e-06	1.39829	2.11546e-05	-1.52318	0.0878452	-0.733238
93129	ORAI3	ORAI calcium release-activated calcium modulator 3	3.42e-06	-2.11157	2.16479e-06	2.36784	0.00540011	1.61701
29889	GNL2	G protein nucleolar 2	3.42e-06	1.12446	0.000543044	-1.21025	0.0452844	1.04787
23219	FBXO28	F-box protein 28	3.42e-06	-1.39699	0.135999	0.628006	0.908536	0.116198
51367	POP5	POP5 homolog, ribonuclease P/MRP subunit	3.48e-06	-1.32537	0.0136958	0.938811	0.0764012	-0.880932
131601	TPRA1	transmembrane protein adipocyte associated 1	3.51e-06	-1.98494	0.000170987	2.20803	0.124677	1.05737
84240	ZCCHC9	zinc finger CCHC-type containing 9	3.52e-06	1.2365	4.99745e-06	-1.52273	0.0192711	-1.2489
6773	STAT2	signal transducer and activator of transcription 2	3.52e-06	-1.61107	0.369507	-0.346997	0.0535451	0.887596
8574	AKR7A2	aldo-keto reductase family 7 member A2	3.53e-06	-1.43455	8.62546e-05	1.84456	0.0948778	-1.2394
222194	RSBN1L	round spermatid basic protein 1 like	3.54e-06	1.86584	1.9704e-08	-2.59058	0.00530915	-1.64674
25796	PGLS	6-phosphogluconolactonase	3.62e-06	-1.63057	1.66179e-05	2.17019	0.0440304	1.70789
1933	EEF1B2	eukaryotic translation elongation factor 1 beta 2	3.67e-06	1.84794	0.81115	-0.12535	0.0375642	-0.934642
5496	PPM1G	protein phosphatase, Mg2+/Mn2+ dependent 1G	3.7e-06	1.20548	0.000676431	-1.16112	0.993064	-0.00702579
51324	SPG21	SPG21 abhydrolase domain containing, maspardin	3.72e-06	-1.31709	0.00021811	1.52404	0.000237696	-1.59278
22993	HMGXB3	HMG-box containing 3	3.75e-06	-1.35498	2.41984e-06	1.71644	0.00136135	-1.77601
100287967	NA	NA	3.75e-06	1.99215	0.639878	-0.289091	0.417082	-0.890823
9641	IKBKE	inhibitor of nuclear factor kappa B kinase subunit epsilon	3.8e-06	-1.72637	0.530869	-0.29608	0.0110243	-1.25011
56910	STARD7	StAR related lipid transfer domain containing 7	3.83e-06	-1.26993	0.00176055	0.93748	0.137318	-0.626376
7184	HSP90B1	heat shock protein 90 beta family member 1	3.9e-06	1.53878	5.31458e-05	-1.58321	0.472116	-0.425928
10999	SLC27A4	solute carrier family 27 member 4	3.9e-06	-1.83809	0.753462	0.192361	0.441372	-0.372739
339487	ZBTB8OS	zinc finger and BTB domain containing 8 opposite strand	3.95e-06	1.25338	0.0001896	-1.58042	0.533347	-0.481469
54853	WDR55	WD repeat domain 55	4e-06	-1.48501	0.260103	0.418175	0.0146403	-1.39679
6605	SMARCE1	SWI/SNF related, matrix associated, actin dependent regulator of chromatin, subfamily e, member 1	4.03e-06	1.28223	0.000186055	-1.51171	0.037489	1.31491
55000	TUG1	taurine up-regulated 1	4.03e-06	-1.23397	0.300459	0.441559	0.45636	-0.409101
23401	FRAT2	FRAT regulator of WNT signaling pathway 2	4.08e-06	2.18713	0.000419455	-1.66553	0.0848315	-0.611375
6235	RPS29	ribosomal protein S29	4.09e-06	-1.75431	1.44572e-07	2.81411	0.0775143	0.836183
114327	EFHC1	EF-hand domain containing 1	4.09e-06	-2.02161	0.000266507	1.85776	0.0450616	-1.12014
339044	PKD1P1	polycystin 1, transient receptor potential channel interacting pseudogene 1	4.16e-06	-2.25547	0.0249515	1.29659	0.535123	-0.263293
246243	RNASEH1	ribonuclease H1	4.24e-06	1.10969	0.00186032	-1.14251	0.121024	-1.10645
5524	PTPA	protein phosphatase 2 phosphatase activator	4.26e-06	-1.29064	0.0171322	1.03259	0.482864	-0.302485
3087	HHEX	hematopoietically expressed homeobox	4.32e-06	-1.94279	0.000389077	1.9652	0.223462	1.41282
22818	COPZ1	COPI coat complex subunit zeta 1	4.35e-06	-0.917503	0.000338184	1.17709	0.405682	-0.383083
100506365	OTUD6B-AS1	OTUD6B antisense RNA 1 (head to head)	4.4e-06	1.51863	1.11178e-07	-2.21809	0.0579197	-0.672544
5892	RAD51D	RAD51 paralog D	4.41e-06	-1.52015	0.00252991	1.24879	0.00592887	-1.55926
79829	NAA40	N-alpha-acetyltransferase 40, NatD catalytic subunit	4.58e-06	-1.71453	0.1882	0.692701	0.189501	-0.621492
4247	MGAT2	alpha-1,6-mannosyl-glycoprotein 2-beta-N-acetylglucosaminyltransferase	4.62e-06	-1.55659	0.28493	0.583598	0.036476	-0.975101
1201	CLN3	CLN3 lysosomal/endosomal transmembrane protein, battenin	4.65e-06	-1.91719	0.0582834	1.0877	0.109324	-0.85521
92579	G6PC3	glucose-6-phosphatase catalytic subunit 3	4.72e-06	-1.93004	0.00030772	1.99806	0.0125242	2.16179
29927	SEC61A1	SEC61 translocon subunit alpha 1	4.89e-06	-0.967279	0.000805385	1.10563	0.167094	0.950605
80853	KDM7A	lysine demethylase 7A	4.92e-06	2.94704	7.64999e-07	-3.40268	0.0496694	-1.05005
8087	FXR1	FMR1 autosomal homolog 1	4.95e-06	1.06058	0.0561877	-0.66398	0.235264	0.726272
9126	SMC3	structural maintenance of chromosomes 3	4.96e-06	1.28551	1.8379e-05	-1.71123	0.0146383	0.912749
24140	FTSJ1	FtsJ RNA 2'-O-methyltransferase 1	5e-06	-1.12604	0.191936	0.45357	0.036193	-0.714443
64940	STAG3L4	stromal antigen 3-like 4 (pseudogene)	5.02e-06	1.52945	0.417817	-0.346735	0.268739	0.44002
79096	C11orf49	chromosome 11 open reading frame 49	5.05e-06	-1.42743	1.15145e-08	2.15898	0.000172301	2.21742
91754	NEK9	NIMA related kinase 9	5.05e-06	-1.50381	0.709164	-0.195324	0.519509	-0.312419
8242	KDM5C	lysine demethylase 5C	5.08e-06	-1.09954	0.157647	0.48296	0.353808	-0.605886
5481	PPID	peptidylprolyl isomerase D	5.14e-06	1.28653	2.1442e-09	-2.40639	0.020247	-1.37384
10564	ARFGEF2	ADP ribosylation factor guanine nucleotide exchange factor 2	5.18e-06	-1.74191	0.116143	0.657137	0.0014574	-1.68649
10016	PDCD6	programmed cell death 6	5.26e-06	-1.4157	0.0366408	1.15918	0.0971623	-0.606273
91582	RPS19BP1	ribosomal protein S19 binding protein 1	5.26e-06	1.3699	0.11765	-0.64818	0.3244	0.501072
4697	NDUFA4	NDUFA4 mitochondrial complex associated	5.28e-06	-1.49962	3.68276e-11	3.16613	0.000233927	1.75613
55146	ZDHHC4	zinc finger DHHC-type palmitoyltransferase 4	5.29e-06	-1.33894	9.35074e-08	2.24561	0.00301813	1.73115
31	ACACA	acetyl-CoA carboxylase alpha	5.3e-06	-1.57221	6.5804e-05	1.85839	0.00630174	1.0099
10295	BCKDK	branched chain keto acid dehydrogenase kinase	5.33e-06	-1.71665	0.0225118	1.17393	0.0814348	-0.879093
10049	DNAJB6	DnaJ heat shock protein family (Hsp40) member B6	5.36e-06	1.34212	3.64454e-05	-1.62578	0.168328	0.500062
1798	DPAGT1	dolichyl-phosphate N-acetylglucosaminephosphotransferase 1	5.47e-06	-2.20265	0.00211244	1.47449	0.109141	-0.969001
3423	IDS	iduronate 2-sulfatase	5.47e-06	-2.19185	0.460894	0.356277	0.786006	0.22452
3059	HCLS1	hematopoietic cell-specific Lyn substrate 1	5.54e-06	1.64322	1.14478e-06	-2.54172	0.00145086	-2.21409
79581	SLC52A2	solute carrier family 52 member 2	5.66e-06	-1.86252	0.00264502	1.62659	0.474175	-0.594598
3257	HPS1	HPS1 biogenesis of lysosomal organelles complex 3 subunit 1	5.68e-06	-1.30909	0.0115529	1.05121	0.00593091	-1.57482
47	ACLY	ATP citrate lyase	5.72e-06	-1.21414	0.623924	0.215281	0.271989	-0.528654
29095	ORMDL2	ORMDL sphingolipid biosynthesis regulator 2	5.79e-06	-1.96365	0.000122061	1.87605	0.0325269	-0.82079
4666	NACA	nascent polypeptide associated complex subunit alpha	5.82e-06	1.35557	0.000127627	-1.20005	0.0073659	1.58658
80145	THOC7	THO complex 7	5.92e-06	1.15046	0.0177753	-0.863644	0.473569	-0.365227
340061	STING1	stimulator of interferon response cGAMP interactor 1	5.96e-06	-1.83054	0.000394629	1.60982	0.104773	-0.748361
2197	FAU	FAU ubiquitin like and ribosomal protein S30 fusion	5.96e-06	1.51392	0.0304466	-0.788355	0.430292	0.417029
28974	C19orf53	chromosome 19 open reading frame 53	6.05e-06	1.18748	0.0747545	-0.742082	0.643806	-0.381815
51747	LUC7L3	LUC7 like 3 pre-mRNA splicing factor	6.12e-06	2.32359	2.67703e-08	-3.34988	0.0498981	1.29431
552889	ATXN7L3B	ataxin 7 like 3B	6.18e-06	-1.11796	0.0437943	0.729288	0.886978	0.071487
100506561	NA	NA	6.22e-06	1.759	0.0789993	0.773691	0.865833	-0.104607
79188	TMEM43	transmembrane protein 43	6.23e-06	-1.36406	0.155652	0.505845	0.392053	-0.482207
90313	TP53I13	tumor protein p53 inducible protein 13	6.25e-06	-2.41779	0.0365703	1.32816	0.936816	0.0358088
23339	VPS39	VPS39 subunit of HOPS complex	6.36e-06	-1.07448	0.80412	0.107881	0.100742	1.29155
55660	PRPF40A	pre-mRNA processing factor 40 homolog A	6.4e-06	1.11867	0.000391125	-1.25193	0.000647747	-2.00597
9111	NMI	N-myc and STAT interactor	6.53e-06	1.5273	2.77935e-05	-1.40647	0.420385	-0.386815
79001	VKORC1	vitamin K epoxide reductase complex subunit 1	6.73e-06	-1.72623	0.000119456	2.30628	0.0013232	2.34899
100505503	NA	NA	6.76e-06	1.79492	0.235574	0.605377	0.0144412	-1.24221
8539	API5	apoptosis inhibitor 5	6.76e-06	-1.44453	0.857012	-0.109026	0.620263	0.300718
7132	TNFRSF1A	TNF receptor superfamily member 1A	6.79e-06	-1.75091	0.117591	0.781847	0.843349	0.0901034
23410	SIRT3	sirtuin 3	6.93e-06	-1.88586	0.0245498	1.15934	0.575695	-0.558865
5119	CHMP1A	charged multivesicular body protein 1A	6.96e-06	-1.39276	0.000672782	1.54183	0.344707	-0.560094
7386	UQCRFS1	ubiquinol-cytochrome c reductase, Rieske iron-sulfur polypeptide 1	6.99e-06	1.23954	0.0431624	0.686367	0.127922	1.08278
10009	ZBTB33	zinc finger and BTB domain containing 33	6.99e-06	-1.95745	0.0925779	0.92899	0.833291	-0.195344
56945	MRPS22	mitochondrial ribosomal protein S22	7.03e-06	1.01916	0.032597	-0.614391	0.517634	-0.244711
8894	EIF2S2	eukaryotic translation initiation factor 2 subunit beta	7.18e-06	1.22783	0.0169918	-0.78907	0.195076	-0.667118
79591	ARMH3	armadillo like helical domain containing 3	7.42e-06	-1.15909	0.80628	0.102545	0.334025	0.449246
26121	PRPF31	pre-mRNA processing factor 31	7.43e-06	1.18467	0.000894502	-1.33007	0.2551	-0.718749
54883	CWC25	CWC25 spliceosome associated protein homolog	7.6e-06	1.71236	0.000534068	-1.49326	0.000270046	-2.37393
23659	PLA2G15	phospholipase A2 group XV	7.6e-06	-2.25799	0.00044644	1.57023	0.0280948	0.777781
55627	SMPD4	sphingomyelin phosphodiesterase 4	7.6e-06	-1.3184	0.00152891	1.27286	0.808912	-0.170526
4763	NF1	neurofibromin 1	7.65e-06	-1.92059	0.00324789	1.57004	0.228092	-1.00819
6167	RPL37	ribosomal protein L37	7.69e-06	1.74174	0.728207	-0.165923	0.99487	0.00500668
23193	GANAB	glucosidase II alpha subunit	7.76e-06	-1.35483	0.000267158	1.4821	0.00520921	-1.61126
11070	TMEM115	transmembrane protein 115	7.81e-06	-1.34983	0.089682	0.63485	0.716967	-0.335874
79960	JADE1	jade family PHD finger 1	7.82e-06	1.02694	0.000254485	-1.11266	0.240337	0.81625
54737	MPHOSPH8	M-phase phosphoprotein 8	7.92e-06	2.19913	3.01538e-13	-4.13089	0.00841424	-1.41205
55726	INTS13	integrator complex subunit 13	7.92e-06	1.45637	3.01018e-05	-1.57415	0.0111842	-1.40717
23204	ARL6IP1	ADP ribosylation factor like GTPase 6 interacting protein 1	7.96e-06	-1.14869	0.000445672	1.45052	0.567024	0.404031
7913	DEK	DEK proto-oncogene	7.98e-06	1.45528	0.00012112	-1.87971	0.000528447	-1.77617
9969	MED13	mediator complex subunit 13	7.98e-06	-1.50127	0.00172296	1.39936	0.0212056	1.05124
55571	CNOT11	CCR4-NOT transcription complex subunit 11	8.05e-06	-0.967194	0.0195623	0.675105	0.189207	-0.683456
9329	GTF3C4	general transcription factor IIIC subunit 4	8.06e-06	-1.91109	3.80279e-05	2.088	0.208485	1.20106
6144	RPL21	ribosomal protein L21	8.18e-06	2.13696	0.0961873	-1.02718	0.809214	0.206311
728066	FAM133DP	family with sequence similarity 133, member A pseudogene	8.23e-06	2.00704	1.03975e-05	-1.70513	0.882693	0.111
14	AAMP	angio associated migratory cell protein	8.24e-06	-1.24334	0.0367723	0.925926	0.36363	0.520427
79612	NAA16	N-alpha-acetyltransferase 16, NatA auxiliary subunit	8.42e-06	1.25861	4.80279e-08	-1.93872	0.244092	1.16
253635	GPATCH11	G-patch domain containing 11	8.45e-06	1.85149	1.14979e-05	-2.6558	0.00558077	-2.48382
90480	GADD45GIP1	GADD45G interacting protein 1	8.51e-06	1.47337	0.0983205	-0.917482	0.744355	0.308806
79706	PRKRIP1	PRKR interacting protein 1	8.55e-06	1.47678	4.57622e-05	-1.86889	0.00337197	-1.79989
11313	LYPLA2	lysophospholipase 2	8.6e-06	-1.69389	0.00474866	1.51441	0.0252524	-1.39697
54984	PINX1	PIN2 (TERF1) interacting telomerase inhibitor 1	8.7e-06	1.63998	1.23927e-05	-1.76375	0.525463	0.400047
51528	JKAMP	JNK1/MAPK8 associated membrane protein	8.71e-06	-1.67189	0.000139317	1.60552	0.875336	0.0772023
8396	PIP4K2B	phosphatidylinositol-5-phosphate 4-kinase type 2 beta	8.85e-06	-1.35049	0.258054	0.447691	0.29044	-0.663249
200576	PIKFYVE	phosphoinositide kinase, FYVE-type zinc finger containing	8.87e-06	-1.66782	0.06645	0.972999	0.293734	-0.669916
3181	HNRNPA2B1	heterogeneous nuclear ribonucleoprotein A2/B1	9.12e-06	1.68239	1.1399e-05	-2.47696	0.0127718	1.25621
64965	MRPS9	mitochondrial ribosomal protein S9	9.22e-06	1.44523	6.08655e-06	-2.2457	0.0870772	-0.807589
54431	DNAJC10	DnaJ heat shock protein family (Hsp40) member C10	9.25e-06	-1.54203	0.766719	-0.17023	0.334702	-0.48378
9993	DGCR2	DiGeorge syndrome critical region gene 2	9.25e-06	-1.56467	0.151605	0.62587	0.529939	0.571695
23154	NCDN	neurochondrin	9.35e-06	-1.7829	0.101212	0.887776	0.00154922	-1.23707
64131	XYLT1	xylosyltransferase 1	9.37e-06	-2.68202	0.000248182	2.50275	0.189617	-0.845914
10922	FASTK	Fas activated serine/threonine kinase	9.38e-06	-2.07054	0.0647984	1.07278	0.00441342	1.77116
5298	PI4KB	phosphatidylinositol 4-kinase beta	9.38e-06	-0.869297	0.0797774	0.555719	0.242305	-0.727923
27	ABL2	ABL proto-oncogene 2, non-receptor tyrosine kinase	9.54e-06	-1.80439	0.0101071	1.10512	0.184897	0.644756
51107	APH1A	aph-1 homolog A, gamma-secretase subunit	9.59e-06	-1.12752	7.02632e-05	1.8399	0.587579	-0.170962
23326	USP22	ubiquitin specific peptidase 22	9.59e-06	-1.266	4.45127e-06	1.53358	0.799026	0.195645
23396	PIP5K1C	phosphatidylinositol-4-phosphate 5-kinase type 1 gamma	9.69e-06	-2.02689	0.984394	0.0148793	0.453296	-0.436915
10072	DPP3	dipeptidyl peptidase 3	9.74e-06	-1.25111	7.65479e-05	1.51022	0.17901	-0.673975
3895	KTN1	kinectin 1	9.82e-06	1.34424	3.87946e-05	-1.95957	0.00100121	1.53468
203069	R3HCC1	R3H domain and coiled-coil containing 1	9.83e-06	1.14119	0.354445	-0.328356	0.0313245	0.858661
9939	RBM8A	RNA binding motif protein 8A	9.92e-06	0.972627	0.700507	-0.131303	0.829026	0.113161
23190	UBXN4	UBX domain protein 4	1.01e-05	1.3058	5.08914e-08	-1.6571	0.0153535	-1.26956
142686	ASB14	ankyrin repeat and SOCS box containing 14	1.01e-05	1.55274	0.012446	-1.16513	0.447388	-0.511648
51315	KRCC1	lysine rich coiled-coil 1	1.02e-05	1.81692	3.68386e-09	-3.42249	0.00671525	-2.03854
56829	ZC3HAV1	zinc finger CCCH-type containing, antiviral 1	1.02e-05	1.30456	9.06649e-06	-1.65143	0.0025105	-1.21625
11231	SEC63	SEC63 homolog, protein translocation regulator	1.03e-05	1.70901	7.79711e-05	-1.90227	0.383948	-0.699933
84300	UQCC2	ubiquinol-cytochrome c reductase complex assembly factor 2	1.03e-05	1.72294	0.77789	-0.195579	0.0974575	-1.2807
1979	EIF4EBP2	eukaryotic translation initiation factor 4E binding protein 2	1.04e-05	-1.00273	0.0090094	0.714585	0.148622	1.23336
51132	RLIM	ring finger protein, LIM domain interacting	1.09e-05	-1.08596	9.40151e-07	1.69881	0.000723836	-2.17383
9217	VAPB	VAMP associated protein B and C	1.17e-05	1.2067	1.72185e-05	-1.80116	0.126589	-0.575719
51272	BET1L	Bet1 golgi vesicular membrane trafficking protein like	1.19e-05	-1.84428	0.033446	1.06814	0.0307687	-1.68939
29117	BRD7	bromodomain containing 7	1.2e-05	0.98841	0.000166891	-1.45115	0.140466	-0.967052
6520	SLC3A2	solute carrier family 3 member 2	1.2e-05	-1.39153	0.0181217	1.24688	0.498465	-0.336005
23534	TNPO3	transportin 3	1.2e-05	1.22203	0.000944702	-0.933583	0.750761	-0.227146
80724	ACAD10	acyl-CoA dehydrogenase family member 10	1.2e-05	-1.23306	0.156088	0.621067	0.666545	-0.23231
79087	ALG12	ALG12 alpha-1,6-mannosyltransferase	1.22e-05	-1.29752	0.0395398	0.784195	0.954858	-0.0468792
23235	SIK2	salt inducible kinase 2	1.22e-05	-1.29856	0.331394	0.431446	0.0318216	-1.27147
374882	TMEM205	transmembrane protein 205	1.23e-05	-2.05513	0.0146343	1.45649	0.407494	0.378397
9130	FAM50A	family with sequence similarity 50 member A	1.25e-05	1.80829	2.15091e-05	-2.61695	0.00530915	-1.33583
55666	NPLOC4	NPL4 homolog, ubiquitin recognition factor	1.25e-05	-1.0085	0.0206212	0.738643	0.541173	-0.313624
7514	XPO1	exportin 1	1.25e-05	-1.3025	0.876391	0.0878595	0.21816	-0.755333
27315	PGAP2	post-GPI attachment to proteins 2	1.27e-05	-1.27856	1.34385e-07	2.1722	0.000718889	-1.25139
2870	GRK6	G protein-coupled receptor kinase 6	1.27e-05	1.31486	0.00130125	-1.24321	0.884991	0.117269
51094	ADIPOR1	adiponectin receptor 1	1.28e-05	1.30562	0.156867	-0.491055	0.98219	0.0234095
170954	PPP1R18	protein phosphatase 1 regulatory subunit 18	1.29e-05	2.11104	2.1442e-09	-3.08723	0.0037823	-1.35861
378938	MALAT1	metastasis associated lung adenocarcinoma transcript 1	1.29e-05	3.37042	3.24422e-05	-3.98248	0.168745	-0.73905
58190	CTDSP1	CTD small phosphatase 1	1.29e-05	-1.2896	0.0238837	0.983581	0.385329	0.774775
80179	MYO19	myosin XIX	1.31e-05	-1.55359	0.00200208	1.39875	0.0108759	-1.22671
64682	ANAPC1	anaphase promoting complex subunit 1	1.31e-05	-1.40868	0.00950392	1.14596	0.626977	0.225176
25983	NGDN	neuroguidin	1.32e-05	1.16664	0.0131135	-0.825558	0.0449886	1.00482
440567	UQCRHL	ubiquinol-cytochrome c reductase hinge protein like	1.32e-05	1.5498	0.610065	0.301452	0.131405	-0.860042
3192	HNRNPU	heterogeneous nuclear ribonucleoprotein U	1.33e-05	0.983516	6.47404e-05	-1.30192	0.156424	0.572229
124997	WDR81	WD repeat domain 81	1.34e-05	-1.78929	0.363488	0.3901	0.279316	-0.696479
85013	TMEM128	transmembrane protein 128	1.38e-05	-1.53078	0.580352	0.252596	0.0907692	0.814543
192286	HIGD2A	HIG1 hypoxia inducible domain family member 2A	1.39e-05	-1.48263	0.00216236	1.42649	0.0571756	0.696901
22893	BAHD1	bromo adjacent homology domain containing 1	1.39e-05	-1.25417	0.135823	0.601255	0.420871	0.271823
1106	CHD2	chromodomain helicase DNA binding protein 2	1.41e-05	1.29814	1.18776e-06	-1.8348	0.0143419	2.66801
1186	CLCN7	chloride voltage-gated channel 7	1.43e-05	-1.96162	0.0492845	1.18524	0.501195	-0.393059
9637	FEZ2	fasciculation and elongation protein zeta 2	1.44e-05	1.02825	0.0981478	-0.555406	0.15573	0.51203
8089	YEATS4	YEATS domain containing 4	1.45e-05	1.37248	0.519401	-0.330114	0.149331	0.806563
23168	RTF1	RTF1 homolog, Paf1/RNA polymerase II complex component	1.46e-05	1.60253	0.000206697	-1.29531	0.699208	-0.158807
23049	SMG1	SMG1 nonsense mediated mRNA decay associated PI3K related kinase	1.46e-05	-1.59148	0.970398	-0.0242411	0.051792	-0.661324
84326	METTL26	methyltransferase like 26	1.51e-05	-1.66382	0.000758365	1.86768	0.0327663	-1.04522
10401	PIAS3	protein inhibitor of activated STAT 3	1.52e-05	-2.03619	0.686577	0.284929	0.743219	0.203734
79073	TMEM109	transmembrane protein 109	1.54e-05	-1.66945	0.26148	0.666577	0.393165	-0.534163
2029	ENSA	endosulfine alpha	1.55e-05	0.879672	0.52243	0.20394	0.886441	-0.094434
57148	RALGAPB	Ral GTPase activating protein non-catalytic subunit beta	1.56e-05	-1.09197	0.342033	-0.384151	0.915744	0.0776855
23383	MAU2	MAU2 sister chromatid cohesion factor	1.58e-05	-1.07392	0.0988239	0.55838	0.705041	-0.250397
353	APRT	adenine phosphoribosyltransferase	1.59e-05	-1.3372	0.00105	1.67402	0.175724	-0.526259
7168	TPM1	tropomyosin 1	1.59e-05	2.85026	4.43965e-05	-2.73008	0.418614	0.436139
23646	PLD3	phospholipase D family member 3	1.59e-05	-2.08199	0.000300439	1.64492	0.0103358	2.05265
90639	COX19	cytochrome c oxidase assembly factor COX19	1.6e-05	1.45749	0.000429808	-1.40052	0.00538406	-1.60185
10273	STUB1	STIP1 homology and U-box containing protein 1	1.6e-05	1.26473	0.00022717	-1.80924	0.969969	0.0273329
29123	ANKRD11	ankyrin repeat domain 11	1.67e-05	1.81138	4.59645e-09	-3.02408	0.000427235	-3.07812
22823	MTF2	metal response element binding transcription factor 2	1.67e-05	1.35257	0.0925779	-0.641116	0.00894216	1.6876
10600	USP16	ubiquitin specific peptidase 16	1.69e-05	1.11169	2.6862e-06	-1.517	4.25748e-06	3.02028
55081	IFT57	intraflagellar transport 57	1.69e-05	1.6264	0.000133097	-1.59156	0.95774	-0.039813
23133	PHF8	PHD finger protein 8	1.69e-05	-0.900157	0.204163	-0.452641	0.726932	-0.177224
517	ATP5MC2	ATP synthase membrane subunit c locus 2	1.7e-05	-1.43758	1.53162e-07	2.8638	0.00305943	-1.55101
89845	ABCC10	ATP binding cassette subfamily C member 10	1.72e-05	-1.40222	0.350767	-0.34101	0.279383	-0.718468
79751	SLC25A22	solute carrier family 25 member 22	1.74e-05	-1.87609	0.868603	0.115544	0.186607	-0.616765
54665	RSBN1	round spermatid basic protein 1	1.74e-05	1.54275	0.549606	-0.345067	0.677113	0.230782
26233	FBXL6	F-box and leucine rich repeat protein 6	1.75e-05	-2.35755	0.0161009	1.43086	0.000665555	2.08515
8295	TRRAP	transformation/transcription domain associated protein	1.75e-05	-1.2377	0.815133	0.0981712	0.873581	-0.120974
51684	SUFU	SUFU negative regulator of hedgehog signaling	1.76e-05	-1.94444	0.868083	-0.107447	0.305142	-0.582916
1604	CD55	CD55 molecule (Cromer blood group)	1.8e-05	1.76027	0.000295212	-1.53448	0.0576524	-1.05555
26005	C2CD3	C2 domain containing 3 centriole elongation regulator	1.8e-05	-1.44993	0.0531922	0.780078	0.677909	-0.322673
125950	RAVER1	ribonucleoprotein, PTB binding 1	1.83e-05	-1.78404	0.0733841	1.13578	0.0371343	-1.26829
6541	SLC7A1	solute carrier family 7 member 1	1.85e-05	-2.01105	0.000492888	1.99795	0.869923	0.0850106
9813	EFCAB14	EF-hand calcium binding domain 14	1.89e-05	-1.28081	0.161942	-0.601797	0.00474256	-1.01473
10096	ACTR3	actin related protein 3	1.92e-05	1.34184	7.46801e-06	-2.09405	0.00686258	-2.47801
9923	ZBTB40	zinc finger and BTB domain containing 40	1.92e-05	-1.14663	0.0758726	-0.72505	0.13989	0.736698
64710	NUCKS1	nuclear casein kinase and cyclin dependent kinase substrate 1	1.92e-05	1.40424	0.0518937	-0.713838	0.379312	-0.64348
3066	HDAC2	histone deacetylase 2	1.92e-05	1.224	0.0641643	-0.659716	0.219408	-0.656906
140775	SMCR8	SMCR8-C9orf72 complex subunit	1.92e-05	-1.52828	0.316396	0.447264	0.490205	0.356642
9045	RPL14	ribosomal protein L14	1.96e-05	1.52351	0.0122406	-0.879251	0.189732	-0.804894
112939	NACC1	nucleus accumbens associated 1	1.96e-05	-1.33691	0.223931	0.638367	0.385894	-0.59086
84461	NEURL4	neuralized E3 ubiquitin protein ligase 4	1.96e-05	-1.80049	0.833486	0.150239	0.0272608	1.07845
83985	SPNS1	sphingolipid transporter 1 (putative)	1.97e-05	-1.99534	0.028848	1.33195	0.475525	-0.373756
55471	NDUFAF7	NADH:ubiquinone oxidoreductase complex assembly factor 7	1.98e-05	0.849094	8.04355e-06	-1.32163	0.0300267	0.725441
1062	CENPE	centromere protein E	1.98e-05	2.58145	0.731176	0.237534	0.74668	-0.225624
55860	ACTR10	actin related protein 10	1.99e-05	0.926148	0.000314777	-0.99604	0.0209636	1.57707
29087	THYN1	thymocyte nuclear protein 1	1.99e-05	0.952998	0.00476583	-0.898722	0.151747	-1.17031
6734	SRPRA	SRP receptor subunit alpha	2.02e-05	-0.97191	0.157864	0.457176	0.420975	-0.532184
54620	FBXL19	F-box and leucine rich repeat protein 19	2.04e-05	-1.54562	0.00182568	1.60848	0.509047	0.317987
8667	EIF3H	eukaryotic translation initiation factor 3 subunit H	2.05e-05	1.15612	2.2399e-05	-1.26875	0.084536	1.23104
55100	WDR70	WD repeat domain 70	2.06e-05	0.949365	0.155857	-0.352417	0.656864	-0.338851
143884	CWF19L2	CWF19 like cell cycle control factor 2	2.07e-05	2.20966	1.14602e-09	-3.36153	0.00105718	1.68087
24148	PRPF6	pre-mRNA processing factor 6	2.11e-05	1.0373	0.000260596	-1.03686	0.00160101	2.05401
6209	RPS15	ribosomal protein S15	2.13e-05	1.65899	0.0238383	-0.896306	0.050393	-0.896284
56254	RNF20	ring finger protein 20	2.14e-05	1.16585	3.06655e-09	-2.40752	0.00184752	-1.33322
10617	STAMBP	STAM binding protein	2.14e-05	1.076	8.70196e-06	-1.69376	0.0563825	-0.779368
285550	FAM200B	family with sequence similarity 200 member B	2.15e-05	1.35751	1.85912e-06	-1.79003	0.232668	-0.498622
79158	GNPTAB	N-acetylglucosamine-1-phosphate transferase subunits alpha and beta	2.15e-05	-1.62462	0.985746	-0.0113556	0.0607782	-0.895613
5092	PCBD1	pterin-4 alpha-carbinolamine dehydratase 1	2.18e-05	-2.18773	5.57252e-07	2.90742	0.22687	-0.721896
145165	ST13P4	ST13, Hsp70 interacting protein pseudogene 4	2.18e-05	1.38274	0.0021769	-1.42852	0.386423	-0.803383
8567	MADD	MAP kinase activating death domain	2.18e-05	-1.05368	0.997499	0.00180469	0.751524	0.343685
4363	ABCC1	ATP binding cassette subfamily C member 1	2.21e-05	-2.12563	0.00231961	1.93094	0.0552964	1.49231
5499	PPP1CA	protein phosphatase 1 catalytic subunit alpha	2.26e-05	-1.14413	3.2453e-05	1.54044	0.0450616	0.703015
58516	SINHCAF	SIN3-HDAC complex associated factor	2.26e-05	-1.71695	3.82605e-05	2.08026	0.0340483	-1.13361
51652	CHMP3	charged multivesicular body protein 3	2.28e-05	1.27679	0.000254485	-1.35237	0.155485	-1.11677
902	CCNH	cyclin H	2.28e-05	1.44544	0.532457	-0.264026	0.107293	-1.63555
254531	LPCAT4	lysophosphatidylcholine acyltransferase 4	2.34e-05	-2.09603	0.816431	-0.151658	0.937438	0.058966
150684	COMMD1	copper metabolism domain containing 1	2.37e-05	1.03943	0.672881	0.157822	0.188905	0.598833
441531	PGAM4	phosphoglycerate mutase family member 4	2.39e-05	-2.23971	2.02502e-05	2.1307	0.0290856	1.50166
4116	MAGOH	mago homolog, exon junction complex subunit	2.39e-05	1.33582	0.160501	-0.703109	0.72091	0.417663
5780	PTPN9	protein tyrosine phosphatase non-receptor type 9	2.41e-05	-1.56829	0.306507	0.523705	0.438227	-0.52533
26207	PITPNC1	phosphatidylinositol transfer protein cytoplasmic 1	2.46e-05	2.0796	9.14408e-09	-3.20129	0.195721	0.853402
54780	NSMCE4A	NSE4 homolog A, SMC5-SMC6 complex component	2.49e-05	1.16985	0.000701205	-1.48357	0.00147693	-1.658
90799	CEP95	centrosomal protein 95	2.55e-05	1.12869	0.000344056	-1.39285	0.0645717	1.16441
9684	LRRC14	leucine rich repeat containing 14	2.55e-05	-1.43782	0.00324489	1.1683	0.696055	0.196715
56983	POGLUT1	protein O-glucosyltransferase 1	2.55e-05	-1.6232	0.815369	0.122182	0.289987	-0.689841
5202	PFDN2	prefoldin subunit 2	2.57e-05	1.60276	0.0154917	-1.32452	0.972916	-0.0232418
25832	NBPF14	NBPF member 14	2.59e-05	1.48731	5.961e-09	-2.74934	0.134961	-0.859046
208	AKT2	AKT serine/threonine kinase 2	2.59e-05	-1.00971	0.182724	0.472311	0.830662	-0.223292
3417	IDH1	isocitrate dehydrogenase (NADP(+)) 1	2.6e-05	-2.33372	0.395274	0.592967	0.943732	-0.0436003
261734	NPHP4	nephrocystin 4	2.61e-05	-1.8367	0.215973	0.64621	0.0326769	-0.935588
6636	SNRPF	small nuclear ribonucleoprotein polypeptide F	2.62e-05	1.5126	0.356115	-0.547861	0.815919	0.149982
91624	NEXN	nexilin F-actin binding protein	2.69e-05	3.31156	3.62563e-10	-5.38618	0.437812	-0.717897
57026	PDXP	pyridoxal phosphatase	2.7e-05	-2.42945	3.86338e-05	2.60579	0.0146403	1.41512
23583	SMUG1	single-strand-selective monofunctional uracil-DNA glycosylase 1	2.72e-05	-1.84591	0.000227997	1.83235	0.00528106	-2.183
10905	MAN1A2	mannosidase alpha class 1A member 2	2.72e-05	2.36367	0.00997283	-2.08432	0.214412	0.735627
55716	LMBR1L	limb development membrane protein 1 like	2.72e-05	-1.49736	0.0486577	0.778137	0.633042	-0.3116
11066	SNRNP35	small nuclear ribonucleoprotein U11/U12 subunit 35	2.73e-05	1.09079	0.00110318	-1.33553	0.780804	-0.154145
7337	UBE3A	ubiquitin protein ligase E3A	2.75e-05	1.27221	0.00216733	-1.24927	0.327683	-0.740456
114791	TUBGCP5	tubulin gamma complex associated protein 5	2.75e-05	-1.47484	0.158067	0.648811	0.945545	0.0569446
23279	NUP160	nucleoporin 160	2.78e-05	-1.38977	0.513967	0.31224	0.266499	-0.662076
63877	FAM204A	family with sequence similarity 204 member A	2.79e-05	1.00887	0.000465853	-1.12388	0.0052339	2.1782
55629	PNRC2	proline rich nuclear receptor coactivator 2	2.8e-05	1.13354	0.000257337	-1.43807	0.195809	-0.837018
6161	RPL32	ribosomal protein L32	2.81e-05	1.55773	0.339928	-0.363557	0.0507575	-1.44441
23306	NEMP1	nuclear envelope integral membrane protein 1	2.82e-05	-1.88439	0.0436743	1.17001	0.816532	-0.123278
5110	PCMT1	protein-L-isoaspartate (D-aspartate) O-methyltransferase	2.83e-05	1.5147	0.0209565	-0.878138	0.00148258	-1.4876
7533	YWHAH	tyrosine 3-monooxygenase/tryptophan 5-monooxygenase activation protein eta	2.84e-05	1.36001	0.236845	-0.487808	0.148622	0.886158
171023	ASXL1	ASXL transcriptional regulator 1	2.85e-05	-1.01599	0.489015	0.278586	0.111921	-1.01622
55832	CAND1	cullin associated and neddylation dissociated 1	2.94e-05	-1.29871	0.0238383	0.912018	0.0556735	-0.821164
5250	SLC25A3	solute carrier family 25 member 3	2.97e-05	-1.0225	5.17435e-10	2.21039	0.604163	-0.310627
8733	GPAA1	glycosylphosphatidylinositol anchor attachment 1	2.97e-05	-1.80706	0.000556901	2.07576	0.0636366	0.746429
64328	XPO4	exportin 4	2.97e-05	-1.54911	0.0152482	1.07385	0.571332	0.310115
10723	SLC12A7	solute carrier family 12 member 7	2.99e-05	-2.58806	0.638977	-0.363131	0.124066	1.34414
8514	KCNAB2	potassium voltage-gated channel subfamily A regulatory beta subunit 2	3.02e-05	-1.87996	0.228322	0.817535	0.274315	0.549048
653519	GPR89A	G protein-coupled receptor 89A	3.03e-05	-0.930042	0.0166313	0.753439	0.446751	0.542938
757	TMEM50B	transmembrane protein 50B	3.03e-05	-1.46365	0.532457	0.264117	0.0435034	-1.38703
642236	FRG1JP	FSHD region gene 1 family member J, pseudogene	3.07e-05	1.83621	2.73274e-06	-1.90476	0.0745095	-0.919587
51430	SUCO	SUN domain containing ossification factor	3.1e-05	1.24445	0.957202	-0.0258744	0.808726	-0.161972
80199	FUZ	fuzzy planar cell polarity protein	3.15e-05	-1.53136	6.4568e-06	1.95327	0.00181936	-1.36765
23061	TBC1D9B	TBC1 domain family member 9B	3.16e-05	-1.00321	0.638977	0.182371	0.785891	0.178543
7178	TPT1	tumor protein, translationally-controlled 1	3.18e-05	1.26789	0.0290148	-0.687496	0.621212	-0.390988
54875	CNTLN	centlein	3.18e-05	1.76104	0.797677	-0.158171	0.630264	0.288591
90204	ZSWIM1	zinc finger SWIM-type containing 1	3.19e-05	-1.26593	0.000365296	1.17783	0.178914	-0.709532
26133	TRPC4AP	transient receptor potential cation channel subfamily C member 4 associated protein	3.2e-05	-0.93104	0.00350333	0.966633	0.896722	-0.110549
1173	AP2M1	adaptor related protein complex 2 subunit mu 1	3.2e-05	0.998118	0.0636842	-0.629257	0.339115	-0.427011
9526	MPDU1	mannose-P-dolichol utilization defect 1	3.23e-05	-1.21925	9.47436e-07	2.33029	0.12095	-0.964727
284996	RNF149	ring finger protein 149	3.23e-05	1.71702	1.1942e-05	-2.15597	0.165375	-0.516511
22907	DHX30	DExH-box helicase 30	3.23e-05	-1.1625	0.083941	0.620144	0.54412	-0.431435
1856	DVL2	dishevelled segment polarity protein 2	3.28e-05	-1.22375	0.00706535	1.08052	0.181974	0.729078
5832	ALDH18A1	aldehyde dehydrogenase 18 family member A1	3.33e-05	-1.28909	2.72413e-05	1.92214	0.260633	0.420988
2801	GOLGA2	golgin A2	3.34e-05	1.42411	3.82193e-08	-2.41617	0.0625294	-1.05108
51119	SBDS	SBDS ribosome maturation factor	3.36e-05	1.66501	0.0296526	-0.821387	0.23446	0.549691
9404	LPXN	leupaxin	3.4e-05	-3.51542	0.712758	0.31918	0.521575	-0.431974
79095	BBLN	bublin coiled coil protein	3.43e-05	-2.06617	0.00025303	2.58122	0.004023	1.40727
1185	CLCN6	chloride voltage-gated channel 6	3.43e-05	-1.63818	0.54778	0.355163	0.488227	-0.34317
9919	SEC16A	SEC16 homolog A, endoplasmic reticulum export factor	3.45e-05	-1.03754	0.861996	-0.0798532	0.969207	0.0370261
8772	FADD	Fas associated via death domain	3.48e-05	1.3224	2.87117e-08	-2.4387	0.0599566	0.674651
79644	SRD5A3	steroid 5 alpha-reductase 3	3.48e-05	-2.1688	0.000193382	2.22316	0.00657308	1.24753
3678	ITGA5	integrin subunit alpha 5	3.48e-05	-1.96709	0.00462572	1.56516	0.972369	0.0324551
54516	MTRF1L	mitochondrial translation release factor 1 like	3.48e-05	1.08773	0.0909053	-0.512888	0.401019	-0.490051
95	ACY1	aminoacylase 1	3.5e-05	-1.86529	1.56553e-06	2.70772	0.00103278	-1.799
60626	RIC8A	RIC8 guanine nucleotide exchange factor A	3.52e-05	-0.971738	0.197974	0.457517	0.515538	0.416053
10286	BCAS2	BCAS2 pre-mRNA processing factor	3.53e-05	1.30138	0.0109165	-1.06931	0.0157139	1.68402
9051	PSTPIP1	proline-serine-threonine phosphatase interacting protein 1	3.65e-05	3.09091	8.27494e-08	-4.88397	0.000869098	-2.48251
3708	ITPR1	inositol 1,4,5-trisphosphate receptor type 1	3.65e-05	-2.00607	0.252432	0.721151	0.0141809	-1.86974
4331	MNAT1	MNAT1 component of CDK activating kinase	3.72e-05	1.36457	0.0561877	-0.71455	0.147863	-0.853282
1211	CLTA	clathrin light chain A	3.73e-05	1.05193	0.0702182	-0.65388	0.226822	0.728193
55330	BLOC1S4	biogenesis of lysosomal organelles complex 1 subunit 4	3.77e-05	-1.50717	0.31508	0.401743	0.142306	-0.768263
4707	NDUFB1	NADH:ubiquinone oxidoreductase subunit B1	3.79e-05	1.50595	0.855493	-0.111799	0.192424	1.08538
8986	RPS6KA4	ribosomal protein S6 kinase A4	3.82e-05	-1.85927	0.454941	0.406267	0.853487	-0.114
10985	GCN1	GCN1 activator of EIF2AK4	3.86e-05	-1.07061	0.681034	0.147213	0.590343	-0.419501
22955	SCMH1	Scm polycomb group protein homolog 1	3.87e-05	-1.86573	9.81526e-09	3.03835	2.36237e-05	2.6058
80011	PSME3IP1	proteasome activator subunit 3 interacting protein 1	3.87e-05	1.08269	0.000300593	-1.49668	0.771884	0.115973
6128	RPL6	ribosomal protein L6	3.87e-05	1.33547	0.19701	-0.480449	0.84837	-0.0820583
9101	USP8	ubiquitin specific peptidase 8	3.97e-05	1.21763	4.34826e-05	-1.68279	0.0666121	0.854096
84231	TRAF7	TNF receptor associated factor 7	4.05e-05	-1.19455	0.000292749	1.39638	0.0121821	-1.83158
55756	INTS9	integrator complex subunit 9	4.07e-05	-1.18751	0.045554	0.660868	0.462759	-0.35883
100505792	NA	NA	4.09e-05	1.38628	0.0102812	-1.64861	0.0139169	-1.20052
1781	DYNC1I2	dynein cytoplasmic 1 intermediate chain 2	4.13e-05	1.4654	2.49389e-05	-1.61669	0.00485862	-1.45427
533	ATP6V0B	ATPase H+ transporting V0 subunit b	4.15e-05	-1.77196	1.36174e-05	2.80288	0.0209636	-1.46135
8724	SNX3	sorting nexin 3	4.17e-05	1.17423	0.0435024	-0.673769	0.20234	-0.773825
3030	HADHA	hydroxyacyl-CoA dehydrogenase trifunctional multienzyme complex subunit alpha	4.19e-05	0.947023	0.0604018	-0.529653	0.821098	-0.22722
825	CAPN3	calpain 3	4.2e-05	2.32527	0.00602424	-1.78263	0.869833	-0.0985606
6464	SHC1	SHC adaptor protein 1	4.26e-05	-1.24083	0.014389	0.975484	0.00144678	1.46761
9618	TRAF4	TNF receptor associated factor 4	4.3e-05	-2.82997	0.00756412	1.87228	0.0915589	0.947299
55856	ACOT13	acyl-CoA thioesterase 13	4.3e-05	1.29981	0.672522	-0.205749	0.349672	-0.520442
79813	EHMT1	euchromatic histone lysine methyltransferase 1	4.34e-05	-0.985271	0.55095	-0.243534	0.0228346	0.998148
81887	LAS1L	LAS1 like ribosome biogenesis factor	4.36e-05	1.00717	0.00702882	-1.04114	0.046433	0.695148
6392	SDHD	succinate dehydrogenase complex subunit D	4.37e-05	-1.4854	0.000144045	1.9024	0.526608	-0.542078
57645	POGK	pogo transposable element derived with KRAB domain	4.37e-05	-1.37261	0.327562	0.505659	0.756058	0.314622
441032	EEF1A1P9	eukaryotic translation elongation factor 1 alpha 1 pseudogene 9	4.38e-05	2.75119	0.000521502	-1.81325	0.852655	-0.133443
25807	RHBDD3	rhomboid domain containing 3	4.4e-05	-1.87749	0.000173089	1.97561	0.133437	-1.16128
22985	ACIN1	apoptotic chromatin condensation inducer 1	4.4e-05	0.879687	4.74563e-05	-1.63165	0.106664	-1.33901
6301	SARS1	seryl-tRNA synthetase 1	4.41e-05	1.06177	1.10456e-06	-1.66554	0.0826396	-0.932475
3633	INPP5B	inositol polyphosphate-5-phosphatase B	4.48e-05	-1.34493	0.435931	0.370484	0.0853753	-0.939544
157680	VPS13B	vacuolar protein sorting 13 homolog B	4.5e-05	-1.85367	0.0539501	0.98258	0.489517	-0.617938
150223	YDJC	YdjC chitooligosaccharide deacetylase homolog	4.51e-05	-1.52179	0.00274964	1.51918	0.946626	-0.0368247
27309	ZNF330	zinc finger protein 330	4.54e-05	0.957645	7.41316e-07	-1.83153	0.00871598	1.28193
51023	MRPS18C	mitochondrial ribosomal protein S18C	4.54e-05	1.42674	0.000424945	-1.67025	0.943732	-0.0499538
123096	SLC25A29	solute carrier family 25 member 29	4.55e-05	-2.22304	1.07116e-08	3.96331	0.782325	0.143791
54758	KLHDC4	kelch domain containing 4	4.56e-05	1.01949	2.66537e-06	-1.78537	0.0376608	-1.44264
788	SLC25A20	solute carrier family 25 member 20	4.6e-05	-1.33717	0.862821	0.104337	0.656864	-0.288606
9343	EFTUD2	elongation factor Tu GTP binding domain containing 2	4.61e-05	-0.88355	0.0169899	0.769775	0.93369	0.0637017
64083	GOLPH3	golgi phosphoprotein 3	4.62e-05	-1.31827	0.0510789	0.961556	0.331338	-0.403435
64087	MCCC2	methylcrotonyl-CoA carboxylase subunit 2	4.62e-05	-1.35021	0.751972	0.186074	0.328439	-0.544156
9967	THRAP3	thyroid hormone receptor associated protein 3	4.64e-05	1.12802	4.61362e-05	-1.71192	0.0330845	-1.8795
50628	GEMIN4	gem nuclear organelle associated protein 4	4.7e-05	-1.81557	0.00015646	1.80165	0.120353	-2.3362
29929	ALG6	ALG6 alpha-1,3-glucosyltransferase	4.7e-05	-1.62373	0.0780309	0.700966	0.847819	0.197273
1612	DAPK1	death associated protein kinase 1	4.72e-05	-3.00084	0.00670151	2.30442	0.87429	-0.0846277
1019	CDK4	cyclin dependent kinase 4	4.75e-05	-1.31111	1.19437e-06	2.98077	0.757425	0.203783
2804	GOLGB1	golgin B1	4.76e-05	1.05089	2.69876e-06	-1.91464	0.00576813	-1.13984
10059	DNM1L	dynamin 1 like	4.79e-05	-1.13218	0.0157209	1.06401	0.0967232	-1.26536
26093	CCDC9	coiled-coil domain containing 9	4.81e-05	1.84752	0.00627537	-1.75121	0.0639632	-1.10391
79869	CPSF7	cleavage and polyadenylation specific factor 7	4.81e-05	-0.861039	0.267162	0.347489	0.168745	0.949937
55014	STX17	syntaxin 17	4.81e-05	-1.25004	0.29567	0.45851	0.0348961	-1.08219
8766	RAB11A	RAB11A, member RAS oncogene family	4.83e-05	1.10612	0.167472	-0.580233	0.626249	0.254911
253143	PRR14L	proline rich 14 like	4.83e-05	-1.23063	0.804795	0.1288	0.735025	0.266479
63891	RNF123	ring finger protein 123	4.85e-05	-1.1321	0.0428167	0.799446	0.0211438	2.98082
2975	GTF3C1	general transcription factor IIIC subunit 1	4.91e-05	-0.85277	0.0639631	-0.471591	0.0263596	-1.04987
6741	SSB	small RNA binding exonuclease protection factor La	4.98e-05	1.36705	0.000186055	-1.8409	0.276387	-0.521683
96610	BMS1P20	BMS1 pseudogene 20	5e-05	1.03066	0.000130386	-1.39148	0.0520997	0.95158
4134	MAP4	microtubule associated protein 4	5.04e-05	-1.24327	0.300812	0.375361	0.968838	-0.0266745
347344	ZNF81	zinc finger protein 81	5.13e-05	-1.96265	0.0830164	0.824361	0.263669	-0.922107
55114	ARHGAP17	Rho GTPase activating protein 17	5.16e-05	-1.20128	0.606248	-0.227892	0.432957	0.341689
10743	RAI1	retinoic acid induced 1	5.18e-05	-1.90526	0.237701	0.685835	0.603033	-0.526148
9987	HNRNPDL	heterogeneous nuclear ribonucleoprotein D like	5.23e-05	0.971741	0.000715305	-1.24275	0.577906	0.54155
100287932	TIMM23	translocase of inner mitochondrial membrane 23	5.26e-05	-1.26738	1.07272e-06	1.95779	0.0072424	-2.04648
5977	DPF2	double PHD fingers 2	5.26e-05	-1.22185	0.0118167	0.883735	0.207727	0.676382
4047	LSS	lanosterol synthase	5.27e-05	-1.85142	0.0923356	1.02809	0.905264	-0.162538
100507367	NA	NA	5.4e-05	2.32461	2.78048e-07	-2.13248	0.00838885	1.84006
6202	RPS8	ribosomal protein S8	5.5e-05	1.40599	0.704397	-0.148169	0.0287536	-1.08252
376497	SLC27A1	solute carrier family 27 member 1	5.5e-05	-2.11225	0.570502	0.337631	0.420385	0.745344
10781	ZNF266	zinc finger protein 266	5.53e-05	-1.34459	0.984983	0.00917717	0.0171417	1.71787
3376	IARS1	isoleucyl-tRNA synthetase 1	5.55e-05	-1.23091	0.0115567	1.11564	0.585541	-0.469696
128866	CHMP4B	charged multivesicular body protein 4B	5.58e-05	1.70054	0.000190356	-2.14928	0.0133155	-1.74689
84153	RNASEH2C	ribonuclease H2 subunit C	5.62e-05	1.42943	0.658321	-0.236618	0.230717	0.5972
54434	SSH1	slingshot protein phosphatase 1	5.66e-05	-1.57321	0.372217	0.469764	0.433471	0.268791
10776	ARPP19	cAMP regulated phosphoprotein 19	5.69e-05	-1.2544	0.00021308	1.41055	0.178291	0.602497
387103	CENPW	centromere protein W	5.72e-05	1.55831	0.000481583	2.02526	0.0174153	1.40829
100462981	MTRNR2L2	MT-RNR2 like 2	5.76e-05	4.05452	0.000491818	-3.71298	0.912386	0.0824627
6421	SFPQ	splicing factor proline and glutamine rich	5.79e-05	1.06601	0.0454317	-0.675748	0.352462	-0.713625
54469	ZFAND6	zinc finger AN1-type containing 6	5.81e-05	1.08625	0.00358611	-0.880002	0.00264268	-1.49139
9512	PMPCB	peptidase, mitochondrial processing subunit beta	5.82e-05	0.864776	0.16128	-0.362584	0.0211501	1.23318
79902	NUP85	nucleoporin 85	5.88e-05	-1.31189	0.0209845	1.073	0.695923	-0.176323
35	ACADS	acyl-CoA dehydrogenase short chain	5.89e-05	-1.76028	6.91121e-06	2.15489	0.0472699	1.36396
56997	COQ8A	coenzyme Q8A	5.97e-05	-1.15547	0.00206174	1.19748	0.632264	0.291291
1737	DLAT	dihydrolipoamide S-acetyltransferase	6.03e-05	-1.66089	0.0475765	1.10583	0.894075	0.097209
375387	NRROS	negative regulator of reactive oxygen species	6.04e-05	-2.69657	5.79354e-06	2.54285	0.163515	0.771832
57794	SUGP1	SURP and G-patch domain containing 1	6.09e-05	0.925741	7.20919e-05	-1.26451	0.122983	-1.19384
2995	GYPC	glycophorin C (Gerbich blood group)	6.09e-05	2.85991	0.739703	0.30089	0.238614	0.423057
1801	DPH1	diphthamide biosynthesis 1	6.1e-05	-1.3595	0.0523872	0.874907	0.00488876	1.47534
10813	UTP14A	UTP14A small subunit processome component	6.15e-05	1.17422	0.00124123	-1.23529	0.403187	0.408487
56623	INPP5E	inositol polyphosphate-5-phosphatase E	6.2e-05	-2.14013	0.804623	0.182186	0.16999	-0.490251
641977	SEPTIN7P2	septin 7 pseudogene 2	6.21e-05	1.1074	1.86508e-05	-1.60676	0.0421794	1.18013
90780	PYGO2	pygopus family PHD finger 2	6.27e-05	-1.52497	0.419504	-0.338011	0.557287	0.396495
10363	HMG20A	high mobility group 20A	6.29e-05	-1.15265	0.507075	-0.317228	0.0299925	-1.3221
136647	MPLKIP	M-phase specific PLK1 interacting protein	6.37e-05	1.30506	0.000689493	-1.69003	0.234795	-0.584565
7756	ZNF207	zinc finger protein 207	6.39e-05	-0.986228	4.27782e-05	1.43384	0.766096	-0.110334
6721	SREBF2	sterol regulatory element binding transcription factor 2	6.41e-05	-2.37793	0.0373995	1.38731	0.0980366	1.30339
9577	BABAM2	BRISC and BRCA1 A complex member 2	6.51e-05	-0.979741	7.02632e-07	1.64881	0.0395953	-1.56035
64092	SAMSN1	SAM domain, SH3 domain and nuclear localization signals 1	6.6e-05	1.84819	0.113641	-0.980175	0.835207	-0.118127
55558	PLXNA3	plexin A3	6.64e-05	-2.45294	0.531848	-0.422415	0.60883	-0.278038
285331	CCDC66	coiled-coil domain containing 66	6.68e-05	1.2284	6.54738e-12	-2.8216	8.72874e-05	-1.56277
25953	PNKD	PNKD metallo-beta-lactamase domain containing	6.73e-05	-1.53182	0.00242205	1.54621	0.31117	0.794142
9924	PAN2	poly(A) specific ribonuclease subunit PAN2	6.79e-05	-1.46878	0.992806	0.00585276	0.0790643	-1.38366
4514	COX3	cytochrome c oxidase subunit III	6.82e-05	-2.08981	0.000871128	1.87194	0.963772	-0.0281516
91603	ZNF830	zinc finger protein 830	6.89e-05	0.907479	8.56193e-07	-1.71858	0.0142277	-1.41696
8602	NOP14	NOP14 nucleolar protein	6.9e-05	0.966328	6.5857e-05	-1.6394	0.00146525	1.90509
11190	CEP250	centrosomal protein 250	6.96e-05	1.00454	4.5672e-09	-2.43008	2.41482e-05	-2.36529
5899	RALB	RAS like proto-oncogene B	7.04e-05	1.48346	7.22241e-05	-1.5577	0.319333	0.427588
26996	GPR160	G protein-coupled receptor 160	7.04e-05	2.49525	0.0530661	-1.35576	0.503207	-0.277486
23091	ZC3H13	zinc finger CCCH-type containing 13	7.27e-05	1.8896	1.16243e-11	-3.37783	0.00136135	-1.80977
1497	CTNS	cystinosin, lysosomal cystine transporter	7.28e-05	-1.87244	0.392628	0.557007	0.325969	0.438522
79956	ERMP1	endoplasmic reticulum metallopeptidase 1	7.3e-05	-2.16767	0.00617764	1.58992	0.101258	-0.91713
6597	SMARCA4	SWI/SNF related, matrix associated, actin dependent regulator of chromatin, subfamily a, member 4	7.35e-05	1.07005	0.00055948	-1.14118	0.344234	-0.405439
2002	ELK1	ETS transcription factor ELK1	7.48e-05	-1.01332	0.0277962	0.842855	0.0571997	-1.15549
9448	MAP4K4	mitogen-activated protein kinase kinase kinase kinase 4	7.67e-05	1.95367	6.95613e-06	-1.69511	0.0139456	1.23364
54946	SLC41A3	solute carrier family 41 member 3	7.67e-05	-1.2106	0.00120319	1.19384	0.00390476	-2.22717
93627	TBCK	TBC1 domain containing kinase	7.67e-05	-1.66785	0.0561877	0.954351	0.232298	0.526987
6613	SUMO2	small ubiquitin like modifier 2	7.69e-05	-1.13278	1.22876e-05	1.87213	0.151639	-0.838078
2194	FASN	fatty acid synthase	7.69e-05	-1.98478	0.00383452	2.0386	0.651296	-0.204101
5877	RABIF	RAB interacting factor	7.77e-05	-1.66597	0.00219902	1.12073	0.0022086	-1.61387
7625	ZNF74	zinc finger protein 74	7.79e-05	-2.11272	0.135342	0.640629	0.940279	0.0611489
5476	CTSA	cathepsin A	7.82e-05	-2.23581	0.024493	1.32645	0.392053	-0.315802
130074	FAM168B	family with sequence similarity 168 member B	7.84e-05	-0.972236	0.0184917	0.793319	0.254503	-0.858863
2120	ETV6	ETS variant transcription factor 6	7.86e-05	-1.40838	1.00555e-06	2.16454	0.0188892	1.78809
25	ABL1	ABL proto-oncogene 1, non-receptor tyrosine kinase	7.86e-05	-1.34593	0.000182941	1.75142	0.538916	-0.319943
219854	TMEM218	transmembrane protein 218	7.93e-05	-1.46747	0.0291393	0.817232	0.0960908	-0.894824
284058	KANSL1	KAT8 regulatory NSL complex subunit 1	7.93e-05	-1.37294	0.122286	0.658887	0.977393	-0.0182567
26099	SZRD1	SUZ RNA binding domain containing 1	7.96e-05	-0.892326	0.000581388	1.24642	4.25919e-05	-2.52477
146691	TOM1L2	target of myb1 like 2 membrane trafficking protein	8.03e-05	-1.2749	0.999817	-0.000140481	0.503928	0.648178
2950	GSTP1	glutathione S-transferase pi 1	8.04e-05	-1.70116	1.17493e-07	3.22565	0.43355	-0.500931
220869	CBWD5	COBW domain containing 5	8.24e-05	1.01532	8.58822e-06	-1.5634	0.05422	0.756659
60481	ELOVL5	ELOVL fatty acid elongase 5	8.24e-05	1.47282	0.000780848	-1.52233	0.0078366	1.4349
3422	IDI1	isopentenyl-diphosphate delta isomerase 1	8.34e-05	1.31023	0.280116	-0.441472	0.433813	-0.599911
9208	LRRFIP1	LRR binding FLII interacting protein 1	8.37e-05	1.74278	1.5607e-06	-2.43417	0.0753125	-0.879796
84836	ABHD14B	abhydrolase domain containing 14B	8.4e-05	-1.50313	0.00231533	1.57022	0.224993	0.675077
54872	PIGG	phosphatidylinositol glycan anchor biosynthesis class G	8.42e-05	-0.972784	0.917152	0.0434188	0.924142	0.0835318
116092	DNTTIP1	deoxynucleotidyltransferase terminal interacting protein 1	8.44e-05	1.35343	0.00465037	-1.29155	0.511883	0.441541
51605	TRMT6	tRNA methyltransferase 6	8.62e-05	1.51418	0.000295691	-1.61632	0.0100836	-2.0293
64976	MRPL40	mitochondrial ribosomal protein L40	8.62e-05	0.924103	0.0696892	-0.674835	0.0298123	-0.969382
51172	NAGPA	N-acetylglucosamine-1-phosphodiester alpha-N-acetylglucosaminidase	8.62e-05	-1.93463	0.0675938	0.949271	0.758178	-0.196684
51524	TMEM138	transmembrane protein 138	8.65e-05	-1.36485	0.0228818	1.06054	0.137626	1.04751
1665	DHX15	DEAH-box helicase 15	8.65e-05	-1.06712	0.00730414	0.965241	0.00593091	1.58968
219541	MED19	mediator complex subunit 19	8.69e-05	1.70219	0.00075603	-1.36765	0.982835	0.0153804
5962	RDX	radixin	8.69e-05	1.61341	0.0476315	-0.962744	0.260633	-0.531021
55425	GPALPP1	GPALPP motifs containing 1	8.72e-05	1.17757	0.000150955	-1.75014	0.0985535	-0.693135
113178	SCAMP4	secretory carrier membrane protein 4	8.76e-05	-1.79815	0.0453461	1.19743	0.210499	0.737587
64946	CENPH	centromere protein H	8.85e-05	1.61701	0.306681	0.522168	0.757084	-0.215106
92305	TMEM129	transmembrane protein 129, E3 ubiquitin ligase	8.85e-05	-1.51301	0.275725	0.589533	0.630004	-0.474381
79717	PPCS	phosphopantothenoylcysteine synthetase	8.89e-05	0.982245	2.88498e-06	-1.90445	0.186761	0.431133
7866	IFRD2	interferon related developmental regulator 2	9e-05	-1.87223	0.000151414	2.14954	0.0183933	-1.87618
84250	SLF1	SMC5-SMC6 complex localization factor 1	9.01e-05	1.63748	0.00158077	-1.44298	0.0221682	-1.03073
55088	CCDC186	coiled-coil domain containing 186	9.06e-05	1.80399	1.58452e-05	-2.62608	0.00531929	-1.53864
537	ATP6AP1	ATPase H+ transporting accessory protein 1	9.28e-05	-1.39656	0.000160136	2.18092	0.00101036	-3.06258
8031	NCOA4	nuclear receptor coactivator 4	9.35e-05	-1.62844	0.002617	1.3664	0.0112279	-1.09184
6576	SLC25A1	solute carrier family 25 member 1	9.42e-05	-1.76222	0.01939	1.4226	0.314763	-0.800722
11329	STK38	serine/threonine kinase 38	9.53e-05	1.36438	1.39886e-11	-2.67632	0.000344722	-1.34863
57510	XPO5	exportin 5	9.53e-05	-1.22516	0.0311968	0.929755	0.48704	-0.337009
170506	DHX36	DEAH-box helicase 36	9.54e-05	1.10933	1.73796e-08	-1.75609	0.0054396	-1.30909
883	KYAT1	kynurenine aminotransferase 1	9.54e-05	-1.37641	0.326719	0.450363	0.0100131	-1.52835
2747	GLUD2	glutamate dehydrogenase 2	9.54e-05	-1.87715	0.273248	0.705389	0.403187	-0.629608
23344	ESYT1	extended synaptotagmin 1	9.57e-05	-1.20217	0.235356	0.407489	0.0321402	-0.858762
9057	SLC7A6	solute carrier family 7 member 6	9.61e-05	-1.42253	0.0843207	-0.730491	0.621571	-0.296816
52	ACP1	acid phosphatase 1	9.61e-05	0.941979	0.0663135	-0.69272	0.0568356	-1.21308
6609	SMPD1	sphingomyelin phosphodiesterase 1	9.69e-05	-1.51229	0.466245	-0.463299	0.371191	-0.379018
728658	RPL13AP5	ribosomal protein L13a pseudogene 5	9.85e-05	1.47388	0.117135	-0.615018	0.827108	-0.141769
5436	POLR2G	RNA polymerase II subunit G	9.91e-05	-1.06566	4.54875e-05	1.68604	0.0137421	1.74548
7317	UBA1	ubiquitin like modifier activating enzyme 1	9.92e-05	-1.06819	0.00923546	0.904639	0.882866	0.0752973
5693	PSMB5	proteasome 20S subunit beta 5	9.95e-05	-1.37521	0.000122891	2.14567	0.0286274	2.64589
84934	RITA1	RBPJ interacting and tubulin associated 1	9.98e-05	-1.55677	0.0252611	1.1775	0.625552	-0.233634
6302	TSPAN31	tetraspanin 31	9.98e-05	-1.20822	0.17791	0.524641	0.57327	-0.339479
84233	TMEM126A	transmembrane protein 126A	0.000100442	-1.36659	6.05343e-09	2.59918	0.00762221	1.75935
23041	MON2	MON2 homolog, regulator of endosome-to-Golgi trafficking	0.000100702	-1.26639	0.838974	0.104991	0.195721	-0.804653
392	ARHGAP1	Rho GTPase activating protein 1	0.000101272	-1.37884	0.0751549	0.622	0.870761	0.134109
509	ATP5F1C	ATP synthase F1 subunit gamma	0.000101584	-0.924128	9.49146e-07	1.83306	0.00528106	1.4271
29990	PILRB	paired immunoglobin like type 2 receptor beta	0.000101804	1.43821	0.000837723	-1.79204	0.248815	-0.779065
9678	PHF14	PHD finger protein 14	0.000101944	1.66911	3.91438e-05	-1.77802	0.331338	0.751914
4798	NFRKB	nuclear factor related to kappaB binding protein	0.00010203	-0.926203	0.226085	0.441573	0.571332	-0.300904
54942	ABITRAM	actin binding transcription modulator	0.00010203	-1.41311	0.390715	0.372668	0.507748	0.259538
604	BCL6	BCL6 transcription repressor	0.000102551	3.20543	0.00165027	-2.9187	0.18317	0.856363
377	ARF3	ADP ribosylation factor 3	0.00010329	-1.18447	0.00593908	1.17879	0.055339	-1.2474
9092	SART1	spliceosome associated factor 1, recruiter of U4/U6.U5 tri-snRNP	0.000103318	1.12322	4.90101e-05	-1.76364	0.875058	-0.0838064
26747	NUFIP1	nuclear FMR1 interacting protein 1	0.000103333	1.10278	0.145366	-0.436848	0.561669	-0.42158
5520	PPP2R2A	protein phosphatase 2 regulatory subunit Balpha	0.000103578	1.14041	0.00113429	-1.26194	0.0260006	-1.064
6430	SRSF5	serine and arginine rich splicing factor 5	0.000103932	0.949646	0.000186076	-1.26471	0.686449	-0.302847
10671	DCTN6	dynactin subunit 6	0.000104027	1.13294	0.209233	-0.454314	0.888488	0.0842731
92105	INTS4	integrator complex subunit 4	0.00010425	-0.877515	0.139506	0.392358	0.969207	-0.0227458
29965	CDIP1	cell death inducing p53 target 1	0.000107692	-2.23604	0.0137863	1.6273	0.0103481	-1.35913
56270	WDR45B	WD repeat domain 45B	0.000108988	-1.26891	0.0161006	0.96254	0.114169	-2.56019
26019	UPF2	UPF2 regulator of nonsense mediated mRNA decay	0.000109638	1.43089	0.000858823	-1.13244	0.00526616	1.34876
57585	CRAMP1	cramped chromatin regulator homolog 1	0.000109891	-1.54259	0.0702768	0.829303	0.944554	-0.0484814
159195	USP54	ubiquitin specific peptidase 54	0.000109891	-2.20502	0.60387	0.245335	0.920568	0.0827705
285282	RABL3	RAB, member of RAS oncogene family like 3	0.000109891	-1.38948	0.350148	0.34025	0.629116	0.314721
10001	MED6	mediator complex subunit 6	0.000110352	0.96208	0.0996034	-0.494583	0.100742	-1.57565
546	ATRX	ATRX chromatin remodeler	0.000110381	1.71132	1.88805e-06	-2.70756	0.000625089	-2.33652
125988	MICOS13	mitochondrial contact site and cristae organizing system subunit 13	0.000111314	-1.37881	9.23134e-05	1.9648	0.0835092	0.737407
2021	ENDOG	endonuclease G	0.000111314	-1.96994	0.0053696	1.53524	0.545322	0.545277
9232	PTTG1	PTTG1 regulator of sister chromatid separation, securin	0.000111338	1.72218	0.000118329	2.17217	0.000706248	-1.5179
2584	GALK1	galactokinase 1	0.000111338	-1.76501	0.00513235	1.57499	0.678655	-0.185494
84317	CCDC115	coiled-coil domain containing 115	0.000111338	-1.09403	0.0345123	0.854538	0.0216038	-1.50563
23357	ANGEL1	angel homolog 1	0.000111338	-1.55255	0.343994	0.490717	0.226671	-0.593616
114932	MRFAP1L1	Morf4 family associated protein 1 like 1	0.000111425	1.39932	1.70776e-09	-3.55128	0.000902424	-1.98496
649	BMP1	bone morphogenetic protein 1	0.000111593	-2.28786	3.27331e-05	2.84699	0.000450475	-2.03729
8666	EIF3G	eukaryotic translation initiation factor 3 subunit G	0.000111693	1.03246	0.000253387	-1.07581	0.0148217	1.21617
57146	LDAF1	lipid droplet assembly factor 1	0.000111855	-1.41658	0.000169937	1.34185	0.0230242	-1.42458
51104	ABHD17B	abhydrolase domain containing 17B, depalmitoylase	0.000112758	-2.1314	8.42925e-05	2.14917	0.239137	1.10738
55063	ZCWPW1	zinc finger CW-type and PWWP domain containing 1	0.000112811	1.39528	3.94386e-05	-2.01054	0.00432245	1.6384
6809	STX3	syntaxin 3	0.000113023	1.9887	0.282885	-0.692965	0.0895344	-1.03629
740	MRPL49	mitochondrial ribosomal protein L49	0.000113547	-0.929438	0.0385025	0.729198	0.659167	-0.349021
64708	COPS7B	COP9 signalosome subunit 7B	0.000113547	-1.15912	0.488724	0.325787	0.420474	0.426397
9330	GTF3C3	general transcription factor IIIC subunit 3	0.000114381	-1.07686	0.211739	0.49914	0.35896	-0.497163
90410	IFT20	intraflagellar transport 20	0.000115256	1.17584	0.218954	-0.47961	0.968128	-0.0249704
9968	MED12	mediator complex subunit 12	0.000115404	-1.21197	0.282304	0.42433	0.187397	-0.715772
54581	SCAND2P	SCAN domain containing 2 pseudogene	0.000115876	-1.17663	0.597893	0.199527	0.415787	0.644376
401093	MBNL1-AS1	MBNL1 antisense RNA 1	0.000116269	2.83614	0.248962	-0.965669	0.310629	0.438908
55705	IPO9	importin 9	0.000116269	-0.941639	0.502007	0.294984	0.732158	0.181302
10142	AKAP9	A-kinase anchoring protein 9	0.000116313	1.67136	5.28859e-06	-2.4794	0.0225869	1.08958
27301	APEX2	apurinic/apyrimidinic endodeoxyribonuclease 2	0.000116997	-1.3435	0.216455	0.641965	0.0819105	-0.878207
8409	UXT	ubiquitously expressed prefoldin like chaperone	0.000116997	1.22991	0.815228	-0.0984451	0.292734	0.879514
65005	MRPL9	mitochondrial ribosomal protein L9	0.000117341	0.877707	0.0438381	-0.634915	0.613098	-0.325962
9238	TBRG4	transforming growth factor beta regulator 4	0.000117934	-1.63799	0.000671297	1.39534	0.883834	0.0854726
1352	COX10	cytochrome c oxidase assembly factor heme A:farnesyltransferase COX10	0.000118409	-1.19162	0.0012244	1.06114	0.968692	0.0357979
9681	DEPDC5	DEP domain containing 5, GATOR1 subcomplex subunit	0.000119398	-1.03687	0.054721	0.582143	0.0626592	-0.833936
100188893	TOMM6	translocase of outer mitochondrial membrane 6	0.000119569	-1.16494	0.000640184	1.79941	0.206245	0.477673
10240	MRPS31	mitochondrial ribosomal protein S31	0.000119775	1.40995	2.63351e-05	-2.0683	0.245858	-0.652902
146705	TEPSIN	TEPSIN adaptor related protein complex 4 accessory protein	0.000120301	-2.07059	0.109819	0.931262	0.740172	-0.20746
84062	DTNBP1	dystrobrevin binding protein 1	0.000121972	1.2233	8.12689e-06	-1.8063	0.642054	-0.266183
57704	GBA2	glucosylceramidase beta 2	0.000121972	-1.12196	0.93016	0.0453896	0.0818466	0.903713
9585	KIF20B	kinesin family member 20B	0.000123181	1.66042	0.0168398	-1.11371	0.00380667	-1.23176
1050	CEBPA	CCAAT enhancer binding protein alpha	0.000124117	-3.39199	7.48646e-05	3.62532	0.0262123	-1.34142
606495	CYB5RL	cytochrome b5 reductase like	0.000124145	-1.22739	0.000158442	1.45911	0.365549	-0.390738
9978	RBX1	ring-box 1	0.000124677	-1.36867	0.004306	1.4594	0.649436	-0.222703
113277	TMEM106A	transmembrane protein 106A	0.000124863	-2.10528	0.0107403	1.33404	0.194722	-0.711007
27249	MMADHC	metabolism of cobalamin associated D	0.000125395	0.855106	0.213423	0.413512	0.394288	-0.323847
10419	PRMT5	protein arginine methyltransferase 5	0.000125947	-1.35951	0.000247572	1.70605	0.0116101	0.932747
57696	DDX55	DEAD-box helicase 55	0.000126003	1.10546	8.91563e-06	-1.7099	0.0164475	-1.1167
3384	ICAM2	intercellular adhesion molecule 2	0.000126003	-1.95369	0.00280579	1.32359	0.308887	-0.466421
7086	TKT	transketolase	0.000127348	1.84783	0.906866	-0.08481	0.00985988	-1.49192
2961	GTF2E2	general transcription factor IIE subunit 2	0.000128051	0.932175	1.05977e-07	-1.84223	0.010361	-1.58901
54503	ZDHHC13	zinc finger DHHC-type palmitoyltransferase 13	0.000128064	-1.36745	0.0140606	1.20407	0.0779216	-1.1056
26781	SNORA67	small nucleolar RNA, H/ACA box 67	0.000129223	-2.40379	3.94386e-05	2.32028	0.743219	-0.183478
10111	RAD50	RAD50 double strand break repair protein	0.000129796	1.45215	2.27106e-07	-2.77866	0.00366973	1.64287
1454	CSNK1E	casein kinase 1 epsilon	0.000131878	-1.57847	3.23477e-05	2.18924	0.143888	1.05674
51773	RSF1	remodeling and spacing factor 1	0.000132473	1.67803	1.08894e-05	-2.12573	0.0326574	-0.784874
1655	DDX5	DEAD-box helicase 5	0.000134706	0.903446	1.34385e-07	-1.88632	0.0300267	1.267
4715	NDUFB9	NADH:ubiquinone oxidoreductase subunit B9	0.000135318	1.40673	0.701535	0.224393	0.154663	0.667598
3094	HINT1	histidine triad nucleotide binding protein 1	0.000135854	-1.34066	2.10483e-09	3.06723	0.535316	-0.278491
4242	MFNG	MFNG O-fucosylpeptide 3-beta-N-acetylglucosaminyltransferase	0.000136178	-1.86338	4.10508e-05	2.36844	0.000723836	-1.80146
91369	ANKRD40	ankyrin repeat domain 40	0.000136355	-1.03937	0.727104	-0.158815	0.0710761	-0.795962
22862	FNDC3A	fibronectin type III domain containing 3A	0.000136946	-1.36103	0.0145456	1.11442	0.383289	0.484689
26750	RPS6KC1	ribosomal protein S6 kinase C1	0.000138518	-1.40857	0.505089	0.393042	0.0947572	-1.10365
285148	IAH1	isoamyl acetate hydrolyzing esterase 1 (putative)	0.000139913	-1.38297	0.000113782	1.72662	0.0396641	-1.04021
51337	THEM6	thioesterase superfamily member 6	0.000140285	-1.76155	0.00867575	1.21463	0.784785	-0.222198
197259	MLKL	mixed lineage kinase domain like pseudokinase	0.000140334	1.70331	2.26988e-08	-2.63356	0.0308508	-1.5191
83479	DDX59	DEAD-box helicase 59	0.000140718	0.80959	1.96827e-05	-1.42867	0.000268619	-1.64163
51611	DPH5	diphthamide biosynthesis 5	0.000141347	1.17692	9.73791e-05	-1.48555	0.0265013	2.1956
728071	NA	NA	0.00014306	-1.75911	0.270882	-0.491319	0.136902	0.689431
29081	METTL5	methyltransferase like 5	0.000143156	1.09617	0.0509533	-0.968471	0.794482	0.14085
128178	EDARADD	EDAR associated death domain	0.000144444	-1.67295	1.14979e-05	2.73998	0.00923457	-1.06615
23264	ZC3H7B	zinc finger CCCH-type containing 7B	0.00014525	-1.10835	0.240124	0.521673	0.391611	0.454597
9275	BCL7B	BAF chromatin remodeling complex subunit BCL7B	0.000145827	1.24769	0.0562846	-0.76768	0.854644	0.104759
83787	ARMC10	armadillo repeat containing 10	0.000147925	-1.27186	0.0873325	0.75717	0.597492	-0.479594
55795	PCID2	PCI domain containing 2	0.000148663	-1.12148	0.492825	0.316314	0.611314	-0.43924
4670	HNRNPM	heterogeneous nuclear ribonucleoprotein M	0.000150055	1.23976	0.000106386	-1.77768	0.951996	0.0344181
57701	NCKAP5L	NCK associated protein 5 like	0.000150224	-1.19535	0.0502169	0.665536	0.566456	-0.343076
6617	SNAPC1	small nuclear RNA activating complex polypeptide 1	0.000150509	1.65298	0.000425308	-2.01624	0.988353	-0.00809461
3988	LIPA	lipase A, lysosomal acid type	0.000150509	-1.83536	0.971565	0.0305792	0.458702	-0.479231
100506710	EBLN3P	endogenous Bornavirus like nucleoprotein 3, pseudogene	0.000150709	-1.34211	0.628913	-0.237327	0.127125	1.10102
83860	TAF3	TATA-box binding protein associated factor 3	0.000152579	1.68506	9.94026e-09	-2.71858	0.00396293	1.37019
23678	SGK3	serum/glucocorticoid regulated kinase family member 3	0.000152579	-1.539	0.977933	0.0141511	0.464784	-0.416346
10670	RRAGA	Ras related GTP binding A	0.000153827	-0.96242	0.462328	0.277975	0.588087	-0.326129
55112	DYNC2I1	dynein 2 intermediate chain 1	0.000154046	1.7066	5.06776e-11	-3.01701	0.00209794	-2.36366
6303	SAT1	spermidine/spermine N1-acetyltransferase 1	0.000156025	2.57354	3.76432e-05	-2.71171	0.0238227	-1.44786
10919	EHMT2	euchromatic histone lysine methyltransferase 2	0.00015642	-1.42966	0.196432	0.581763	0.0211885	-1.00018
79649	MAP7D3	MAP7 domain containing 3	0.000157011	1.30013	0.000270439	-1.44093	0.000309727	2.32082
122953	JDP2	Jun dimerization protein 2	0.000157528	2.64178	0.0426435	-1.38636	0.68591	-0.19782
26229	B3GAT3	beta-1,3-glucuronyltransferase 3	0.000157744	-1.3847	0.0916907	0.917439	0.418178	-0.360427
25930	PTPN23	protein tyrosine phosphatase non-receptor type 23	0.000157972	-1.46287	0.926746	-0.0565332	0.993064	-0.0075694
10179	RBM7	RNA binding motif protein 7	0.000159141	1.26199	0.767371	-0.155428	0.139016	-0.845532
5326	PLAGL2	PLAG1 like zinc finger 2	0.000159495	-1.57392	0.0130623	1.09053	0.263197	-0.474968
127687	C1orf122	chromosome 1 open reading frame 122	0.000162312	-1.63028	0.00015029	2.2858	0.00321478	1.76137
57190	SELENON	selenoprotein N	0.000162329	-2.18231	0.00706466	1.8893	0.0296867	1.3132
80216	ALPK1	alpha kinase 1	0.000162329	1.05705	0.226707	-0.520867	0.440968	-0.560525
79155	TNIP2	TNFAIP3 interacting protein 2	0.00016249	1.20291	1.74325e-05	-1.74601	0.210499	0.676702
5510	PPP1R7	protein phosphatase 1 regulatory subunit 7	0.000163396	1.02171	0.000836661	-1.2959	0.0617713	-1.262
10432	RBM14	RNA binding motif protein 14	0.000164831	-1.34536	3.09409e-05	1.42209	0.641348	-0.247682
552900	BOLA2	bolA family member 2	0.000166232	1.37237	0.458439	-0.40182	0.449848	-0.312764
2634	GBP2	guanylate binding protein 2	0.000166824	2.5378	4.4638e-07	-3.72557	0.00558505	-1.11025
10521	DDX17	DEAD-box helicase 17	0.000166871	-1.05617	0.668182	-0.208964	0.339712	0.457332
8754	ADAM9	ADAM metallopeptidase domain 9	0.000168237	2.69039	0.104397	-1.34538	0.766626	0.511393
9263	STK17A	serine/threonine kinase 17a	0.000169098	1.40258	1.15145e-08	-2.2618	0.00076185	-1.42092
90637	ZFAND2A	zinc finger AN1-type containing 2A	0.000169098	1.54884	0.779983	0.143058	0.459859	0.46378
3146	HMGB1	high mobility group box 1	0.000169173	1.10636	0.667828	-0.189375	0.0651174	-1.83048
100506562	NA	NA	0.000169262	1.5863	0.00699843	1.03619	0.273681	-0.54356
84172	POLR1B	RNA polymerase I subunit B	0.000169262	-1.29443	0.700974	0.200126	0.919323	-0.0757415
8106	PABPN1	poly(A) binding protein nuclear 1	0.000170001	1.33329	0.0443521	-0.884656	0.30823	-0.58695
9025	RNF8	ring finger protein 8	0.00017063	1.28656	4.20684e-05	-1.96037	0.0404917	-1.10561
3621	ING1	inhibitor of growth family member 1	0.000171952	1.1695	6.04624e-06	-1.8008	0.00485862	2.0205
85406	DNAJC14	DnaJ heat shock protein family (Hsp40) member C14	0.00017205	-0.953465	0.175946	0.476171	0.974551	-0.0129624
84337	ELOF1	elongation factor 1 homolog	0.000172247	-1.44153	0.000813861	1.79773	0.0863404	-0.948289
8837	CFLAR	CASP8 and FADD like apoptosis regulator	0.000172343	0.971189	0.0315022	-0.685108	0.292453	-0.481577
27094	KCNMB3	potassium calcium-activated channel subfamily M regulatory beta subunit 3	0.000175026	1.73918	0.000989343	-1.49798	0.362194	-0.393558
3937	LCP2	lymphocyte cytosolic protein 2	0.000175481	1.0732	6.87291e-06	-1.52681	0.15382	-0.759435
4302	MLLT6	MLLT6, PHD finger containing	0.000175597	-1.3031	0.0132666	-1.04244	0.0611593	0.868899
6821	SUOX	sulfite oxidase	0.000176122	-1.51943	1.17064e-06	2.13193	0.000258505	-2.4785
283267	LINC00294	long intergenic non-protein coding RNA 294	0.000176122	-1.67635	0.0388508	0.799382	0.625974	-0.42381
100037417	DDTL	D-dopachrome tautomerase like	0.000176342	-1.68304	0.000402909	2.08987	0.00036009	4.41688
10403	NDC80	NDC80 kinetochore complex component	0.000177703	2.12058	0.924103	-0.0810644	0.405682	-0.475396
23071	ERP44	endoplasmic reticulum protein 44	0.000178357	0.97216	0.00156908	-1.0488	0.0252314	-1.38753
440354	SMG1P2	SMG1 pseudogene 2	0.00017884	-2.27944	0.000177415	2.10182	0.354506	0.502985
128061	C1orf131	chromosome 1 open reading frame 131	0.000180774	1.25355	6.04189e-09	-3.04114	0.0105784	1.82875
64978	MRPL38	mitochondrial ribosomal protein L38	0.00018094	-1.06454	0.0136284	1.13844	0.00050676	1.32936
6164	RPL34	ribosomal protein L34	0.000182993	1.39658	0.293064	-0.417232	0.190517	-0.857282
90121	TSR2	TSR2 ribosome maturation factor	0.000185783	0.900087	0.00672622	-0.993747	0.870752	-0.100946
57674	RNF213	ring finger protein 213	0.000186093	-1.14276	0.000807822	-1.412	0.00992814	1.45502
10346	TRIM22	tripartite motif containing 22	0.000186093	-1.62694	0.00606109	-1.4588	0.0119286	-2.25024
23163	GGA3	golgi associated, gamma adaptin ear containing, ARF binding protein 3	0.000188998	-0.91901	0.921414	-0.044461	0.166836	0.565485
51642	MRPL48	mitochondrial ribosomal protein L48	0.000189845	1.13827	0.211091	-0.553337	0.397048	-0.514762
8028	MLLT10	MLLT10 histone lysine methyltransferase DOT1L cofactor	0.00018996	-1.15362	0.00252356	0.941484	0.0954904	-0.990108
8030	CCDC6	coiled-coil domain containing 6	0.000192394	-1.84862	0.013896	1.22757	0.393578	0.482045
729096	BMS1P4	BMS1 pseudogene 4	0.000192721	-1.17506	0.341536	-0.410444	0.0464247	-1.16393
10627	MYL12A	myosin light chain 12A	0.000193405	1.37275	1.33676e-05	-2.10651	0.00403599	1.49724
55593	OTUD5	OTU deubiquitinase 5	0.000194352	0.817065	4.58151e-07	-1.74045	0.0235349	-1.55689
23060	ZNF609	zinc finger protein 609	0.000194446	-1.47014	0.183365	0.659707	0.332529	-0.555176
100505935	NA	NA	0.000195103	-1.12751	0.00823474	-1.38577	5.18522e-05	-2.33743
4688	NCF2	neutrophil cytosolic factor 2	0.000196293	3.68878	1.41853e-06	-4.76857	0.352999	0.453155
27158	NDOR1	NADPH dependent diflavin oxidoreductase 1	0.000196737	-2.03126	0.383592	0.679976	0.91402	-0.0684129
1032	CDKN2D	cyclin dependent kinase inhibitor 2D	0.000197737	1.87078	0.0156631	-1.2603	0.535123	0.305106
55677	IWS1	interacts with SUPT6H, CTD assembly factor 1	0.000197843	0.897948	1.4154e-07	-2.37642	0.0190163	1.04449
7296	TXNRD1	thioredoxin reductase 1	0.000197843	-1.33855	0.000203212	1.80691	0.795671	-0.115645
23334	SZT2	SZT2 subunit of KICSTOR complex	0.000198375	-1.1491	0.432813	0.385408	0.279564	-0.767003
3663	IRF5	interferon regulatory factor 5	0.000198481	-2.25235	0.134099	0.849367	0.0192711	-1.03756
51592	TRIM33	tripartite motif containing 33	0.000200322	1.05524	0.0265283	-0.910501	0.424512	0.398163
10036	CHAF1A	chromatin assembly factor 1 subunit A	0.000200685	1.3238	0.759703	0.185563	0.536757	0.343633
152006	RNF38	ring finger protein 38	0.000200925	-1.47853	0.00929314	1.32897	0.0171116	-1.05973
51117	COQ4	coenzyme Q4	0.000201026	-1.19153	0.00417448	1.14457	0.639147	0.340967
23210	JMJD6	jumonji domain containing 6, arginine demethylase and lysine hydroxylase	0.000203905	1.56046	0.967063	-0.0238833	0.503117	-0.369157
80024	SLC8B1	solute carrier family 8 member B1	0.000205348	-1.61932	0.0887499	0.974308	0.562588	-0.343116
91445	RNF185	ring finger protein 185	0.000205712	-1.31242	0.146872	0.706989	0.437286	0.298489
8125	ANP32A	acidic nuclear phosphoprotein 32 family member A	0.000206772	1.11373	0.0242285	-0.896937	0.527413	0.4753
10322	SMYD5	SMYD family member 5	0.000208173	-1.22646	0.0143805	0.99859	0.562588	-0.2859
23126	POGZ	pogo transposable element derived with ZNF domain	0.000211096	-0.719657	0.484813	0.23264	0.10633	-0.604881
84817	TXNDC17	thioredoxin domain containing 17	0.000211863	-1.20996	2.20674e-05	2.06298	0.00333492	2.18404
79005	SCNM1	sodium channel modifier 1	0.000214275	1.1096	0.0155772	-0.844565	0.12367	-1.12175
6183	MRPS12	mitochondrial ribosomal protein S12	0.000214917	-1.29884	0.000224317	1.94333	0.0396641	0.959556
10897	YIF1A	Yip1 interacting factor homolog A, membrane trafficking protein	0.000215163	-1.32517	0.00544351	1.18575	0.639677	0.205445
653252	NA	NA	0.000215671	-1.09925	8.23604e-07	1.95242	0.0315758	1.23763
283687	ST20-AS1	ST20 antisense RNA 1	0.000215671	1.4985	0.0110773	-1.07793	0.425842	0.530872
23556	PIGN	phosphatidylinositol glycan anchor biosynthesis class N	0.000218194	-1.52724	0.00697618	1.45433	0.234972	-0.818538
22944	KIN	Kin17 DNA and RNA binding protein	0.000218697	0.976783	6.14563e-07	-1.69631	0.0268986	-0.710953
4141	MARS1	methionyl-tRNA synthetase 1	0.000219023	-0.906465	0.487025	0.291656	0.326946	-0.481723
11057	ABHD2	abhydrolase domain containing 2, acylglycerol lipase	0.000219866	-1.50119	0.008207	1.2425	0.546205	0.389483
207	AKT1	AKT serine/threonine kinase 1	0.000221082	-0.937127	0.307128	0.362908	0.0686019	-0.998449
25989	ULK3	unc-51 like kinase 3	0.000221082	-1.82992	0.154134	0.928184	0.563086	0.456722
114790	STK11IP	serine/threonine kinase 11 interacting protein	0.000222129	-1.51892	0.197248	0.703141	0.213004	-1.20233
22903	BTBD3	BTB domain containing 3	0.000223363	-1.69586	5.38756e-09	3.13996	0.00014696	-1.82036
56252	YLPM1	YLP motif containing 1	0.000223424	0.835682	0.000216083	-1.35885	0.168169	-0.644863
65991	FUNDC2	FUN14 domain containing 2	0.0002243	0.93915	0.869123	0.0731517	0.0894193	-1.05524
29934	SNX12	sorting nexin 12	0.000224344	-1.2871	0.00955635	1.25085	0.483247	0.302234
2512	FTL	ferritin light chain	0.000227273	-1.81087	0.000432777	2.54496	0.134061	1.12775
26301	GBGT1	globoside alpha-1,3-N-acetylgalactosaminyltransferase 1 (FORS blood group)	0.000227884	-1.89454	0.000765484	1.97105	0.251233	-0.482988
5930	RBBP6	RB binding protein 6, ubiquitin ligase	0.000228196	0.933791	5.14633e-07	-1.85226	0.00180754	1.29509
9189	ZBED1	zinc finger BED-type containing 1	0.000229182	-1.31527	0.0771824	0.848792	0.67279	-0.330348
4482	MSRA	methionine sulfoxide reductase A	0.000229791	1.40753	0.0320637	0.984064	0.00520931	-2.27185
10870	HCST	hematopoietic cell signal transducer	0.000230117	-2.67227	3.01068e-05	3.12192	0.0395847	-1.38593
55526	DHTKD1	dehydrogenase E1 and transketolase domain containing 1	0.000230117	-1.49018	0.000270624	1.623	0.0428886	-1.15389
10180	RBM6	RNA binding motif protein 6	0.00023085	0.955134	6.63109e-08	-2.53513	0.0342859	0.874869
8813	DPM1	dolichyl-phosphate mannosyltransferase subunit 1, catalytic	0.00023085	0.831481	0.0166779	-0.878024	0.0134125	-1.24347
22876	INPP5F	inositol polyphosphate-5-phosphatase F	0.000231653	-1.55519	0.815322	-0.149342	0.428504	-0.465067
55794	DDX28	DEAD-box helicase 28	0.000231653	-1.13941	0.064996	0.745062	0.558355	-0.40089
400673	VMAC	vimentin type intermediate filament associated coiled-coil protein	0.000231653	-1.43239	0.876424	0.0872647	0.00216139	-2.17153
22887	FOXJ3	forkhead box J3	0.000231653	-0.892388	0.686739	0.1502	0.110932	-0.615655
56928	SPPL2B	signal peptide peptidase like 2B	0.000231694	-2.24596	0.00550072	1.98971	0.352338	0.49639
1376	CPT2	carnitine palmitoyltransferase 2	0.000236737	-1.69608	0.0483936	1.02764	0.220239	0.790259
54887	UHRF1BP1	UHRF1 binding protein 1	0.000237901	-1.39504	6.24595e-05	1.77519	0.168385	-0.732785
154007	SNRNP48	small nuclear ribonucleoprotein U11/U12 subunit 48	0.000240949	1.00658	8.03417e-06	-1.48756	0.00365541	-1.55713
79848	CSPP1	centrosome and spindle pole associated protein 1	0.000240974	1.48668	8.04679e-06	-1.72499	0.0330584	-1.46289
103	ADAR	adenosine deaminase RNA specific	0.000242323	-0.757563	0.725682	0.14291	0.0960908	-1.23878
6611	SMS	spermine synthase	0.000242703	1.14821	0.330267	-0.380541	0.222143	0.675768
2648	KAT2A	lysine acetyltransferase 2A	0.000244036	-2.05533	0.0604685	1.40315	0.455496	-0.448188
146059	CDAN1	codanin 1	0.000244177	-1.17366	0.00259369	1.05908	0.0237529	-1.8862
22913	RALY	RALY heterogeneous nuclear ribonucleoprotein	0.000244358	0.886469	0.779266	-0.119179	0.368421	-0.696396
2963	GTF2F2	general transcription factor IIF subunit 2	0.000245709	1.00631	0.0132666	-0.856766	0.446696	-0.465842
8034	SLC25A16	solute carrier family 25 member 16	0.000246678	-1.2174	1.44519e-06	1.53509	0.581613	-0.372891
221785	ZSCAN25	zinc finger and SCAN domain containing 25	0.000247275	-1.76342	0.233581	0.540077	0.420385	0.774032
8452	CUL3	cullin 3	0.000248907	0.87995	5.60931e-05	-1.30043	0.000902622	1.75357
7702	ZNF143	zinc finger protein 143	0.00025034	1.02994	5.43054e-09	-2.38503	0.542853	-0.466943
6194	RPS6	ribosomal protein S6	0.000250796	1.48659	0.388268	-0.331613	0.740172	-0.261357
686	BTD	biotinidase	0.000252146	-1.51034	0.00180057	1.18033	0.00210019	-1.29484
57143	ADCK1	aarF domain containing kinase 1	0.000252162	-1.44776	0.44231	-0.373325	0.0232374	-1.24921
9925	ZBTB5	zinc finger and BTB domain containing 5	0.000252272	-1.46652	0.0010564	1.40367	0.00169533	-1.70399
9860	LRIG2	leucine rich repeats and immunoglobulin like domains 2	0.000252326	-1.14203	0.0739749	0.681134	0.380043	0.352008
100506117	NA	NA	0.00025345	1.26555	0.000313898	1.16874	0.0335706	1.54133
102	ADAM10	ADAM metallopeptidase domain 10	0.000255708	-1.59243	0.925706	0.0760716	0.784846	0.290909
223	ALDH9A1	aldehyde dehydrogenase 9 family member A1	0.000256223	-0.968983	0.87268	0.070984	0.411037	-0.561813
3704	ITPA	inosine triphosphatase	0.00025754	-1.07633	0.00402549	1.28994	0.0545067	1.72644
84331	MCRIP2	MAPK regulated corepressor interacting protein 2	0.000258116	-1.89057	9.31713e-05	2.55205	0.0305225	-2.21926
23038	WDTC1	WD and tetratricopeptide repeats 1	0.000260895	-1.18336	0.0304185	0.833626	0.25897	0.966521
84888	SPPL2A	signal peptide peptidase like 2A	0.000261443	-1.50351	0.0463069	0.873362	0.250465	0.562566
23065	EMC1	ER membrane protein complex subunit 1	0.000263831	-0.865859	0.0140111	0.781135	0.110795	-0.913138
2590	GALNT2	polypeptide N-acetylgalactosaminyltransferase 2	0.000264024	-1.3277	0.168594	0.854928	0.913325	0.0993798
64430	PCNX4	pecanex 4	0.000264249	-1.34385	0.126439	0.716529	0.114593	-0.858069
9697	TRAM2	translocation associated membrane protein 2	0.000264365	-1.60553	0.0564232	0.983729	0.935264	-0.174202
414918	DENND6B	DENN domain containing 6B	0.000264577	-2.14111	0.198502	0.799528	0.440968	0.329594
284184	NDUFAF8	NADH:ubiquinone oxidoreductase complex assembly factor 8	0.000265059	1.16424	0.306148	-0.573164	0.0421794	1.28146
57130	ATP13A1	ATPase 13A1	0.000265391	-1.28995	0.854236	-0.114117	0.0315748	-1.17959
1399	CRKL	CRK like proto-oncogene, adaptor protein	0.000269308	-0.958588	0.116143	0.479014	0.528776	-0.44603
9861	PSMD6	proteasome 26S subunit, non-ATPase 6	0.000274893	0.747873	0.0755944	-0.480845	0.68089	-0.258058
30836	DNTTIP2	deoxynucleotidyltransferase terminal interacting protein 2	0.000276673	0.912393	0.0147413	-0.751379	0.287921	0.453696
57589	RIC1	RIC1 homolog, RAB6A GEF complex partner 1	0.000278578	-1.68537	0.912344	0.0761002	0.190519	-0.576535
5430	POLR2A	RNA polymerase II subunit A	0.000279231	-1.49742	0.968882	0.0286061	0.617672	0.317559
9746	CLSTN3	calsyntenin 3	0.000279484	-2.2076	0.642759	0.385995	0.205804	-0.548775
339122	RAB43	RAB43, member RAS oncogene family	0.000280306	2.05779	0.00495719	-1.84929	0.0416968	-1.27571
254128	NIFK-AS1	NIFK antisense RNA 1	0.000280471	1.26772	0.000156182	-1.48093	0.0757376	1.2237
23373	CRTC1	CREB regulated transcription coactivator 1	0.000283058	-1.79238	0.60308	-0.326503	0.004035	-1.18734
8455	ATRN	attractin	0.000284255	-1.40181	0.360331	0.492078	0.699241	-0.189339
63899	NSUN3	NOP2/Sun RNA methyltransferase 3	0.000284933	-1.3272	0.000799872	1.16178	0.831271	0.184186
124454	EARS2	glutamyl-tRNA synthetase 2, mitochondrial	0.000285698	-1.34298	0.197633	0.622675	0.379312	-0.599236
83861	RSPH3	radial spoke head 3	0.0002859	1.2098	8.04063e-06	-1.76781	0.424208	-0.459515
5127	CDK16	cyclin dependent kinase 16	0.00028697	-1.16045	0.00497151	1.13823	0.0138143	-1.5248
10244	RABEPK	Rab9 effector protein with kelch motifs	0.000292445	-1.05186	0.0268706	0.891923	0.00798192	-0.792739
84187	TMEM164	transmembrane protein 164	0.000292445	-1.56099	0.000456697	1.67675	0.186115	-0.774901
7297	TYK2	tyrosine kinase 2	0.000293511	-1.19399	0.378583	0.404443	0.936603	0.0678662
55652	SLC48A1	solute carrier family 48 member 1	0.000295967	-2.01562	0.00047038	2.0288	0.314319	-0.458355
55837	EAPP	E2F associated phosphoprotein	0.000295967	0.932403	0.000445634	-1.23373	0.222964	0.519341
10935	PRDX3	peroxiredoxin 3	0.000298261	-1.42973	0.0258849	1.50928	0.28219	-0.712533
10227	MFSD10	major facilitator superfamily domain containing 10	0.000301732	-2.09068	1.49291e-05	3.25743	0.0366722	-2.21969
10342	TFG	trafficking from ER to golgi regulator	0.000302083	-1.01698	0.000670844	1.23721	0.00528106	-1.45734
9898	UBAP2L	ubiquitin associated protein 2 like	0.0003028	-0.693965	0.792369	0.104495	0.277898	0.430102
6304	SATB1	SATB homeobox 1	0.000302805	-1.50556	0.908504	0.0761098	0.789861	0.2726
256364	EML3	EMAP like 3	0.000303927	-1.4084	0.745711	0.215452	0.109438	-0.710992
5226	PGD	phosphogluconate dehydrogenase	0.00030504	1.53815	0.563741	-0.306434	0.344937	-0.696703
6895	TARBP2	TARBP2 subunit of RISC loading complex	0.00030742	-1.37651	0.000216555	1.78235	0.0087908	-1.6668
5501	PPP1CC	protein phosphatase 1 catalytic subunit gamma	0.000308617	-1.11283	0.321848	0.437972	0.436861	0.826984
8073	PTP4A2	protein tyrosine phosphatase 4A2	0.000314812	0.908	0.0116445	-0.792047	0.717973	-0.161627
9031	BAZ1B	bromodomain adjacent to zinc finger domain 1B	0.000320748	1.0602	1.23895e-06	-1.93452	0.00337197	-1.33459
4201	MEA1	male-enhanced antigen 1	0.000324814	0.950669	0.131576	-0.62559	0.975745	0.0237567
121665	SPPL3	signal peptide peptidase like 3	0.000326724	-0.951257	0.177203	0.512478	0.189207	0.613908
23398	PPWD1	peptidylprolyl isomerase domain and WD repeat containing 1	0.00033007	0.860896	1.64408e-06	-2.13885	0.00178668	-3.06007
91039	DPP9	dipeptidyl peptidase 9	0.000332033	-1.04965	0.919522	0.051367	0.94306	-0.0355155
6923	ELOB	elongin B	0.000334637	1.22348	0.993199	0.00610873	0.595636	-0.328561
7905	REEP5	receptor accessory protein 5	0.000335407	1.93049	7.23578e-05	-2.75552	0.0531266	-1.04883
57720	GPR107	G protein-coupled receptor 107	0.000335407	-0.979812	0.307045	0.363104	0.140703	1.06577
64963	MRPS11	mitochondrial ribosomal protein S11	0.000337611	0.832195	0.212421	-0.499673	0.42598	0.280663
8669	EIF3J	eukaryotic translation initiation factor 3 subunit J	0.000338192	1.26751	0.000540718	-1.31149	0.382027	0.349841
85027	SMIM3	small integral membrane protein 3	0.000339511	-1.87652	8.39654e-09	3.82601	0.00302006	-1.23557
9440	MED17	mediator complex subunit 17	0.000339511	-1.41477	0.13886	0.751864	0.816833	-0.145078
144132	DNHD1	dynein heavy chain domain 1	0.000340112	-1.67382	0.182083	-0.702295	0.110268	1.84368
23102	TBC1D2B	TBC1 domain family member 2B	0.000340112	-1.35447	0.850338	0.108712	0.000432345	-1.85322
171017	ZNF384	zinc finger protein 384	0.000344261	-1.0622	0.610837	0.256163	0.287745	-0.379642
29907	SNX15	sorting nexin 15	0.00034492	-1.17196	0.00307051	0.875677	0.0138846	-1.54161
23530	NNT	nicotinamide nucleotide transhydrogenase	0.0003465	-1.15379	0.0243744	1.08411	0.219138	-0.514281
387338	NSUN4	NOP2/Sun RNA methyltransferase 4	0.000347047	-1.04014	7.53922e-06	1.47625	0.319733	-0.603698
55017	C14orf119	chromosome 14 open reading frame 119	0.00034705	-1.9026	0.0628399	1.10746	0.327365	-0.54869
55824	PAG1	phosphoprotein membrane anchor with glycosphingolipid microdomains 1	0.000347254	2.30512	0.00284213	-2.32221	0.00587619	-1.91898
9871	SEC24D	SEC24 homolog D, COPII coat complex component	0.000348088	-2.06554	0.0970147	1.02583	0.394238	-0.459278
55588	MED29	mediator complex subunit 29	0.000348121	0.843426	0.00118739	-1.00795	0.00431661	-1.42523
10106	CTDSP2	CTD small phosphatase 2	0.000349161	-1.08183	0.750284	0.16946	0.00582395	1.09713
9055	PRC1	protein regulator of cytokinesis 1	0.000350297	1.59516	0.0106438	1.44658	0.00643785	-1.66703
400590	NA	NA	0.000353443	-1.43752	4.33341e-07	1.77861	0.00395493	-1.27108
151188	ARL6IP6	ADP ribosylation factor like GTPase 6 interacting protein 6	0.000354524	-1.41086	0.033446	1.09943	0.740907	0.244962
80155	NAA15	N-alpha-acetyltransferase 15, NatA auxiliary subunit	0.000354566	1.35146	0.0849677	-0.891032	0.0121665	-1.53316
3692	EIF6	eukaryotic translation initiation factor 6	0.000355651	-0.998976	1.17369e-06	2.00599	0.00202638	1.27341
147804	TPM3P9	tropomyosin 3 pseudogene 9	0.000356	1.1292	0.000158564	-1.45637	0.0327823	1.21799
84902	CEP89	centrosomal protein 89	0.000356857	1.23288	0.00258996	-1.30845	0.35773	-0.473744
55102	ATG2B	autophagy related 2B	0.000356857	-1.16158	0.75023	-0.180655	0.326568	-0.906264
9584	RBM39	RNA binding motif protein 39	0.000357445	0.985601	0.00670151	-1.01215	0.0806389	-0.679926
26234	FBXL5	F-box and leucine rich repeat protein 5	0.000359113	1.44575	0.000157945	-1.75867	0.530353	0.401842
253782	CERS6	ceramide synthase 6	0.000359113	-1.50578	0.000651505	1.97302	0.0976503	-1.661
6834	SURF1	SURF1 cytochrome c oxidase assembly factor	0.000363059	-1.20959	0.230982	0.605694	0.155007	0.689289
1327	COX4I1	cytochrome c oxidase subunit 4I1	0.000363059	1.35956	0.20443	-0.583585	0.713116	0.243446
84681	HINT2	histidine triad nucleotide binding protein 2	0.000369561	-1.42772	0.00024446	1.82295	0.0066252	-1.54232
6945	MLX	MAX dimerization protein MLX	0.000372094	1.05688	7.64185e-08	-1.93484	0.0199841	1.26441
79934	COQ8B	coenzyme Q8B	0.000373677	-1.20645	0.00301536	0.992193	0.339712	0.811746
9054	NFS1	NFS1 cysteine desulfurase	0.000373739	-1.37168	0.947479	-0.0437992	0.029411	-1.43787
10056	FARSB	phenylalanyl-tRNA synthetase subunit beta	0.000376933	-1.18933	0.013	1.14612	0.583455	0.30602
6648	SOD2	superoxide dismutase 2	0.000378996	1.87045	0.00955298	-1.4711	0.39151	0.357947
54471	MIEF1	mitochondrial elongation factor 1	0.000379267	-0.912315	0.34154	0.364622	0.185994	-0.745731
5687	PSMA6	proteasome 20S subunit alpha 6	0.000380209	1.00916	0.253392	0.412279	0.00683099	-1.40991
149951	COMMD7	COMM domain containing 7	0.000381538	-1.09983	0.00595461	1.35047	0.0115337	1.75652
3068	HDGF	heparin binding growth factor	0.000381571	0.910715	0.0251755	0.716903	0.995324	0.00373786
22878	TRAPPC8	trafficking protein particle complex subunit 8	0.000381571	-1.10477	0.345836	-0.419385	0.73923	-0.301174
5824	PEX19	peroxisomal biogenesis factor 19	0.00038283	-0.874059	0.209233	0.512456	0.817096	-0.109179
2776	GNAQ	G protein subunit alpha q	0.000384829	-1.81607	0.00390155	1.82935	0.99487	0.00504484
1457	CSNK2A1	casein kinase 2 alpha 1	0.000384829	-0.895533	0.0391207	0.851691	0.727699	0.267464
440345	NPIPB4	nuclear pore complex interacting protein family member B4	0.000386264	1.3914	4.97285e-07	-3.62959	0.000398304	2.25292
4190	MDH1	malate dehydrogenase 1	0.000386264	-0.953051	0.00177306	1.46702	0.053557	-1.42249
1802	DPH2	diphthamide biosynthesis 2	0.000386291	-1.31943	0.0992913	0.874808	0.848198	-0.087744
129303	TMEM150A	transmembrane protein 150A	0.000386291	-1.40261	0.167332	0.58914	0.0230344	1.45217
29997	NOP53	NOP53 ribosome biogenesis factor	0.0003863	1.43965	0.000560948	-1.69467	0.839001	0.134839
115708	TRMT61A	tRNA methyltransferase 61A	0.000386496	-1.51195	0.000376274	1.9332	0.00160934	-1.8896
79165	LENG1	leukocyte receptor cluster member 1	0.000386496	1.26154	3.6942e-05	-1.88831	0.699991	0.238938
59343	SENP2	SUMO specific peptidase 2	0.000386496	0.895782	0.0778753	-0.600215	0.791809	0.183654
80195	TMEM254	transmembrane protein 254	0.000388999	-1.53516	0.0979685	0.841184	0.245358	-1.09024
50618	ITSN2	intersectin 2	0.000390013	1.0659	7.33717e-06	-1.76857	0.0211241	-0.917634
50807	ASAP1	ArfGAP with SH3 domain, ankyrin repeat and PH domain 1	0.000391132	1.47207	0.0143895	-1.41978	0.0124876	1.62639
84328	LZIC	leucine zipper and CTNNBIP1 domain containing	0.000397403	1.05653	0.0106728	-1.01762	0.00127957	-1.43201
221960	CCZ1B	CCZ1 homolog B, vacuolar protein trafficking and biogenesis associated	0.000403044	0.885962	0.000525727	-0.993514	0.921205	-0.0430688
158427	TSTD2	thiosulfate sulfurtransferase like domain containing 2	0.000403976	-1.31095	0.849489	0.0871919	0.432815	-0.902989
613037	NPIPB13	nuclear pore complex interacting protein family, member B13	0.00040551	1.72815	3.43191e-07	-4.11697	0.00332095	-1.57689
11235	PDCD10	programmed cell death 10	0.000405849	1.03824	0.000199989	-1.54549	0.0645717	-0.901737
150776	SMPD4BP	sphingomyelin phosphodiesterase 4B, pseudogene	0.000405849	-1.42251	0.00648052	1.32969	0.953518	-0.0290499
23521	RPL13A	ribosomal protein L13a	0.000405849	1.41709	0.958137	-0.030382	0.865833	0.0950514
197335	WDR90	WD repeat domain 90	0.000406863	-2.45047	0.000206697	2.80435	0.0210486	1.35254
6767	ST13	ST13 Hsp70 interacting protein	0.000410496	0.915082	0.679528	-0.181537	0.649146	-0.328529
23122	CLASP2	cytoplasmic linker associated protein 2	0.000411772	-1.08314	0.909549	-0.0576912	0.331682	-0.522721
30851	TAX1BP3	Tax1 binding protein 3	0.000414019	-1.58114	0.122286	0.975246	0.0784492	-0.722643
134430	WDR36	WD repeat domain 36	0.00041525	-1.32069	0.0619006	0.889923	0.0334794	-1.28785
80777	CYB5B	cytochrome b5 type B	0.00041633	-1.47662	0.249782	0.672113	0.0905042	0.79599
861	RUNX1	RUNX family transcription factor 1	0.000416763	-1.65854	0.000166891	2.34855	0.121038	-1.59101
1994	ELAVL1	ELAV like RNA binding protein 1	0.000416763	-0.814455	0.0266346	0.794439	0.131047	1.46012
2876	GPX1	glutathione peroxidase 1	0.000416763	-1.76029	0.0270071	1.42653	0.381323	-0.420805
55094	GPATCH1	G-patch domain containing 1	0.000417056	1.14605	1.20807e-06	-2.29386	0.0441107	0.942613
84869	CBR4	carbonyl reductase 4	0.000418411	1.12225	7.53131e-06	-1.884	0.35868	-0.489462
84282	RNF135	ring finger protein 135	0.000418835	-1.93955	0.454383	0.535941	0.256624	-0.841191
4343	MOV10	Mov10 RISC complex RNA helicase	0.000421255	-1.62097	0.0988239	0.851725	0.774231	-0.136499
4258	MGST2	microsomal glutathione S-transferase 2	0.00042232	-1.63393	1.14979e-05	2.8479	0.00119515	-1.40537
23395	LARS2	leucyl-tRNA synthetase 2, mitochondrial	0.00042343	-1.17856	0.00306864	1.32684	0.301859	-0.402122
5725	PTBP1	polypyrimidine tract binding protein 1	0.00042699	-0.999509	0.0099957	1.06342	0.0376918	1.24363
6835	SURF2	surfeit 2	0.000428626	1.07272	0.000153951	-1.84181	0.360617	-0.426386
27343	POLL	DNA polymerase lambda	0.000428793	-1.0037	0.0491928	0.681258	0.749306	-0.186645
92399	MRRF	mitochondrial ribosome recycling factor	0.000429609	-0.810881	0.0305892	0.628576	0.164366	0.420725
11234	HPS5	HPS5 biogenesis of lysosomal organelles complex 2 subunit 2	0.000429609	-1.00742	0.362812	0.290558	0.171156	1.0944
2286	FKBP2	FKBP prolyl isomerase 2	0.000431703	1.3924	0.00385034	-1.54445	0.462759	-0.459213
7469	NELFA	negative elongation factor complex member A	0.000433512	-0.946015	0.288591	0.392279	0.843568	0.131697
83732	RIOK1	RIO kinase 1	0.000433658	0.98849	0.000485481	-1.31503	0.330664	-0.463107
2531	KDSR	3-ketodihydrosphingosine reductase	0.000434735	-1.412	0.599291	0.285267	0.0256109	-0.821413
29066	ZC3H7A	zinc finger CCCH-type containing 7A	0.000436313	1.0726	1.78841e-05	-1.77336	0.0409072	1.04952
91368	CDKN2AIPNL	CDKN2A interacting protein N-terminal like	0.000444381	-0.958589	4.36335e-05	1.1693	0.0467332	-1.83374
100049716	NINJ2-AS1	NINJ2 antisense RNA 1	0.0004465	1.36576	0.0523302	-0.904354	0.638869	0.359089
81490	PTDSS2	phosphatidylserine synthase 2	0.000447328	-1.41024	1.61888e-05	2.30412	0.0012885	-1.40331
29890	RBM15B	RNA binding motif protein 15B	0.0004494	-0.956957	0.0096422	0.93176	0.189533	0.682005
10262	SF3B4	splicing factor 3b subunit 4	0.000450564	-1.18987	0.0273816	1.08408	0.391709	-0.456177
6728	SRP19	signal recognition particle 19	0.000455682	0.890281	0.0217706	-0.745251	0.826046	-0.15727
57062	DDX24	DEAD-box helicase 24	0.000458952	0.75047	0.000203456	-1.13153	0.113986	1.05397
6233	RPS27A	ribosomal protein S27a	0.000460889	1.53273	0.482523	-0.338159	0.736424	-0.187549
10478	SLC25A17	solute carrier family 25 member 17	0.000461059	-1.48324	0.125832	0.721275	0.399081	0.69951
9862	MED24	mediator complex subunit 24	0.000461059	-0.967656	0.505997	0.294928	0.257912	-0.836493
4350	MPG	N-methylpurine DNA glycosylase	0.00046306	-1.40394	5.40326e-06	2.47952	0.00416347	-1.6433
84342	COG8	component of oligomeric golgi complex 8	0.00046306	-1.26572	0.00955879	1.01601	0.384212	-0.518448
54867	TMEM214	transmembrane protein 214	0.00046306	-1.4443	0.316198	0.560117	0.886441	0.131785
284613	CYB561D1	cytochrome b561 family member D1	0.000463216	-1.52522	0.349805	-0.437599	0.718303	-0.161007
29982	NRBF2	nuclear receptor binding factor 2	0.000464206	1.25649	0.000135101	-1.84881	0.000794258	-1.38282
123803	NTAN1	N-terminal asparagine amidase	0.000465507	1.30949	0.0125377	-1.13015	0.943569	0.0516954
197322	ACSF3	acyl-CoA synthetase family member 3	0.000470303	-0.961005	0.108661	0.667628	0.802695	0.107131
64968	MRPS6	mitochondrial ribosomal protein S6	0.000477603	1.29606	8.9685e-05	-2.26538	0.775366	-0.150141
23129	PLXND1	plexin D1	0.000484087	-1.85307	0.00192213	1.79327	0.0246335	-1.09993
9640	ZNF592	zinc finger protein 592	0.000489417	-0.773644	0.945784	0.0289982	0.0626592	-0.675826
55746	NUP133	nucleoporin 133	0.000489528	-0.8724	0.0470545	0.712084	0.355083	-0.554562
3020	H3-3A	H3.3 histone A	0.000492935	1.18877	0.00310564	-0.890233	0.480172	-0.562968
65260	COA7	cytochrome c oxidase assembly factor 7	0.000496342	-1.67849	0.0203854	1.3187	0.303865	-0.663895
79180	EFHD2	EF-hand domain family member D2	0.000496968	1.48129	4.63223e-06	-2.68961	0.0670244	-0.978379
114034	TOE1	target of EGR1, exonuclease	0.000497217	-1.2128	1.8142e-06	1.92427	0.0684834	1.00615
7408	VASP	vasodilator stimulated phosphoprotein	0.000497217	1.44886	0.0297006	-1.00272	0.621424	0.266145
51247	PAIP2	poly(A) binding protein interacting protein 2	0.000498071	1.01068	8.49435e-06	-1.74385	0.0667362	1.12882
254863	TMEM256	transmembrane protein 256	0.000500446	-1.4635	4.39582e-07	3.06314	0.000578709	2.51369
6158	RPL28	ribosomal protein L28	0.000500446	1.60143	0.0720802	-1.02018	0.937204	-0.0700064
85440	DOCK7	dedicator of cytokinesis 7	0.000503386	-1.58232	0.0102377	1.45272	0.050031	0.748337
7403	KDM6A	lysine demethylase 6A	0.000503896	-1.30904	0.000364115	1.74505	0.010361	-1.61672
11188	NISCH	nischarin	0.000505199	-1.11798	0.983819	0.0124894	0.0842433	0.966347
10294	DNAJA2	DnaJ heat shock protein family (Hsp40) member A2	0.000509912	1.17718	1.15151e-05	-1.45631	0.00664774	1.58456
9694	EMC2	ER membrane protein complex subunit 2	0.000512174	1.01429	0.00596785	-1.12372	0.0968519	-0.84121
23616	SH3BP1	SH3 domain binding protein 1	0.00051234	-1.70298	0.771737	-0.195871	0.958341	0.0484641
6234	RPS28	ribosomal protein S28	0.000512848	2.55046	0.0271395	-1.54457	0.0328942	-1.55511
292	SLC25A5	solute carrier family 25 member 5	0.000514909	-1.01329	0.000121611	1.7052	0.00420846	1.18449
7170	TPM3	tropomyosin 3	0.000515294	1.02008	0.0105395	-0.699888	0.974094	0.0216548
3956	LGALS1	galectin 1	0.000517587	-2.84737	0.000209585	2.58047	0.0746236	-1.06654
51108	METTL9	methyltransferase like 9	0.00051849	0.980138	0.00318212	-0.927142	0.0326097	-1.53455
4904	YBX1	Y-box binding protein 1	0.000519419	1.03538	0.1819	-0.420068	0.342084	-0.508412
55957	LIN37	lin-37 DREAM MuvB core complex component	0.000519742	1.17428	0.00197722	-1.39832	0.685999	0.181081
1329	COX5B	cytochrome c oxidase subunit 5B	0.000528913	1.01748	0.346555	0.446546	0.410995	0.339338
988	CDC5L	cell division cycle 5 like	0.000529759	1.14072	0.1266	-0.717647	0.000344722	-2.77454
26017	FAM32A	family with sequence similarity 32 member A	0.000529833	0.972782	0.331476	-0.347897	0.326886	0.651092
7542	ZFPL1	zinc finger protein like 1	0.00053122	-1.11738	4.84895e-05	1.75319	0.00399127	-1.36024
10541	ANP32B	acidic nuclear phosphoprotein 32 family member B	0.00053122	2.41356	0.00402363	-2.30874	0.0625478	1.00521
1200	TPP1	tripeptidyl peptidase 1	0.00053122	-1.95142	0.332957	0.692786	0.0409897	-0.929977
7507	XPA	XPA, DNA damage recognition and repair factor	0.000531439	1.68933	2.43171e-07	-1.95683	0.0161664	1.32494
22	ABCB7	ATP binding cassette subfamily B member 7	0.000531834	0.801744	0.00296521	-0.970201	0.0188691	-1.40208
10147	SUGP2	SURP and G-patch domain containing 2	0.000531834	-1.12143	0.460894	0.384055	0.16148	0.995778
388753	COA6	cytochrome c oxidase assembly factor 6	0.000533408	1.10602	0.00117427	-1.00509	0.403978	-0.481407
88745	RRP36	ribosomal RNA processing 36	0.000534174	0.749665	0.000173552	-1.17575	0.000722115	1.55226
54929	TMEM161A	transmembrane protein 161A	0.000537421	-1.72919	0.00474522	1.6198	0.240582	0.702719
51321	AMZ2	archaelysin family metallopeptidase 2	0.000538838	0.98457	1.03458e-06	-1.97161	0.0161842	-1.21574
51495	HACD3	3-hydroxyacyl-CoA dehydratase 3	0.000538838	-1.31964	0.0148789	1.15819	0.0106729	-0.97206
51692	CPSF3	cleavage and polyadenylation specific factor 3	0.000540338	0.824847	0.576361	-0.19001	0.941553	0.083757
2319	FLOT2	flotillin 2	0.000543147	1.33191	3.2453e-05	-1.65812	0.463292	0.37201
65056	GPBP1	GC-rich promoter binding protein 1	0.000546182	0.759515	0.00164963	-1.01473	0.179886	0.649513
10988	METAP2	methionyl aminopeptidase 2	0.000546914	0.944436	0.0262865	-0.757773	0.0956031	0.600182
51312	SLC25A37	solute carrier family 25 member 37	0.000548248	1.66481	0.760619	-0.197371	0.0105784	-1.43074
6051	RNPEP	arginyl aminopeptidase	0.000553018	-1.71663	0.268382	0.719774	0.982847	0.0162709
23355	VPS8	VPS8 subunit of CORVET complex	0.000554809	-1.13408	0.117591	0.666727	0.913726	-0.0678407
84245	MRI1	methylthioribose-1-phosphate isomerase 1	0.000556795	-1.04847	0.74529	0.164017	0.417108	-0.445455
23291	FBXW11	F-box and WD repeat domain containing 11	0.000557075	-1.28474	0.218929	0.624562	0.314397	-0.464474
9204	ZMYM6	zinc finger MYM-type containing 6	0.000557243	-1.2156	0.751233	-0.182756	0.337294	-0.68096
9168	TMSB10	thymosin beta 10	0.000559076	1.32209	0.00255876	-1.33303	0.00125179	-1.78127
9933	PUM3	pumilio RNA binding family member 3	0.000559426	1.0636	0.000488913	-1.37839	0.00689244	-1.39612
1650	DDOST	dolichyl-diphosphooligosaccharide--protein glycosyltransferase non-catalytic subunit	0.000560252	-0.912552	1.67287e-05	1.95499	0.0207246	-1.01473
10019	SH2B3	SH2B adaptor protein 3	0.000565259	-1.52857	0.312212	0.498512	0.243626	-0.499227
867	CBL	Cbl proto-oncogene	0.000565259	-1.41608	0.269305	0.646214	0.509727	0.324824
158358	KIAA2026	KIAA2026	0.000569876	1.39999	0.000130386	-1.91631	0.0265629	-1.36801
9841	ZBTB24	zinc finger and BTB domain containing 24	0.000569881	0.779083	0.0225325	-0.679915	0.766626	0.213212
9406	ZRANB2	zinc finger RANBP2-type containing 2	0.000570489	1.36005	0.000545219	-1.55767	0.329199	0.609158
55149	MTPAP	mitochondrial poly(A) polymerase	0.000570489	-0.950474	0.00376507	1.00511	0.476885	0.400567
100129492	LOC100129492	small nuclear ribonucleoprotein Sm D1 pseudogene	0.000570489	1.55653	0.622574	-0.392043	0.0084877	1.62582
284702	NA	NA	0.000570967	1.9739	1.03779e-05	-2.03855	0.0194253	0.81276
92335	STRADA	STE20 related adaptor alpha	0.000575851	-0.972851	0.190081	0.554576	0.0348924	1.33261
606551	UBE2MP1	ubiquitin conjugating enzyme E2 M pseudogene 1	0.000575851	1.05821	0.583104	-0.27694	0.740858	0.127125
403341	ZBTB34	zinc finger and BTB domain containing 34	0.000575962	-1.79368	0.0178701	1.38597	0.0429482	1.85713
550643	NBDY	negative regulator of P-body association	0.000576066	-1.21384	4.98233e-06	1.91908	0.0416193	-0.769441
91750	LIN52	lin-52 DREAM MuvB core complex component	0.000576387	-1.34206	0.158703	0.494016	0.865935	0.134553
23557	SNAPIN	SNAP associated protein	0.000577818	-1.05916	0.187605	0.659083	0.575897	-0.32116
79090	TRAPPC6A	trafficking protein particle complex subunit 6A	0.000581701	-1.28366	1.93482e-07	2.5836	0.000555805	1.94164
9913	SUPT7L	SPT7 like, STAGA complex subunit gamma	0.000585366	-0.60792	0.369643	0.243151	0.0935595	0.76112
22980	TCF25	transcription factor 25	0.000586811	0.895956	2.42495e-05	-1.54295	0.305863	-0.672373
100506469	TMEM147-AS1	TMEM147 antisense RNA 1	0.000587395	-1.82912	0.040449	1.07156	0.249753	-0.588139
26985	AP3M1	adaptor related protein complex 3 subunit mu 1	0.000589816	-1.0757	0.619177	0.225078	0.10633	-0.690333
5873	RAB27A	RAB27A, member RAS oncogene family	0.0005965	2.30659	0.000150827	-2.56307	0.110274	-0.73257
6047	RNF4	ring finger protein 4	0.0005965	-0.880051	0.989498	-0.00541918	0.369745	-0.509626
10806	SDCCAG8	SHH signaling and ciliogenesis regulator SDCCAG8	0.000596719	1.07034	0.0299841	-0.735913	0.110593	-0.882174
25875	LETMD1	LETM1 domain containing 1	0.000600837	-0.846268	0.0510578	0.619802	0.0377855	-1.18027
83692	CD99L2	CD99 molecule like 2	0.000600839	-1.2726	0.0573179	1.06066	0.102384	0.670932
93058	COQ10A	coenzyme Q10A	0.000600896	-1.70267	0.35378	0.525018	0.344234	-0.415134
100129034	LOC100129034	uncharacterized LOC100129034	0.000604006	-1.56597	0.52726	0.40021	0.735045	0.173245
6205	RPS11	ribosomal protein S11	0.000605586	1.21289	0.975042	0.0146427	0.533283	-0.282636
7355	SLC35A2	solute carrier family 35 member A2	0.000607785	-1.45053	0.0110476	1.2609	0.0932815	0.795451
2005	ELK4	ETS transcription factor ELK4	0.00060933	-1.63771	0.017207	1.21609	0.0622414	-0.836817
84343	HPS3	HPS3 biogenesis of lysosomal organelles complex 2 subunit 1	0.000612381	-1.35338	0.0452012	-1.01452	0.847967	-0.134578
9689	BZW1	basic leucine zipper and W2 domains 1	0.000613152	-1.22478	0.00213157	1.54331	0.499343	-0.372274
1537	CYC1	cytochrome c1	0.0006149	-1.12247	2.94266e-05	2.15281	0.00287082	1.97306
92703	TMEM183A	transmembrane protein 183A	0.000614966	0.88066	0.219427	0.322519	0.00909487	-1.55956
8216	LZTR1	leucine zipper like transcription regulator 1	0.000615773	-1.13981	0.575071	-0.301909	0.850261	-0.122343
55654	TMEM127	transmembrane protein 127	0.000615773	-1.11026	0.117754	0.674388	0.00592887	1.89424
51188	SS18L2	SS18 like 2	0.000623175	-1.08982	0.00299247	1.05476	0.121079	-0.854673
11179	ZNF277	zinc finger protein 277	0.000624442	1.07727	0.000124198	-1.68464	0.0445634	-1.22674
25896	INTS7	integrator complex subunit 7	0.000625167	-1.283	0.00111355	1.30155	0.617445	-0.182006
5612	THAP12	THAP domain containing 12	0.00062706	-1.20745	0.834895	0.125377	0.260611	0.591573
57505	AARS2	alanyl-tRNA synthetase 2, mitochondrial	0.000629261	-1.01263	0.252531	0.535545	0.449964	-0.446106
81567	TXNDC5	thioredoxin domain containing 5	0.000631624	-1.56716	0.0163704	1.48884	0.409068	-0.498242
285855	RPL7L1	ribosomal protein L7 like 1	0.000631658	-1.3492	0.0747545	0.928985	0.257308	0.654945
23479	ISCU	iron-sulfur cluster assembly enzyme	0.000633547	1.01312	0.000245686	-1.11494	0.107379	-0.71667
221120	ALKBH3	alkB homolog 3, alpha-ketoglutarate dependent dioxygenase	0.000633547	0.754168	0.055892	-0.627314	0.969777	0.0324142
2542	SLC37A4	solute carrier family 37 member 4	0.000633919	-1.26191	0.000264867	1.9191	0.0135833	1.62101
160364	CLEC12A	C-type lectin domain family 12 member A	0.000633919	2.64011	0.00283884	-2.12948	0.265726	-0.526311
1017	CDK2	cyclin dependent kinase 2	0.000641561	-1.41876	1.79827e-06	2.37501	0.000319286	2.19304
51143	DYNC1LI1	dynein cytoplasmic 1 light intermediate chain 1	0.000644649	0.713284	0.00281694	-0.801949	0.00326049	-2.01921
51593	SRRT	serrate, RNA effector molecule	0.000646681	1.04284	0.00431843	-1.27085	0.176374	-0.579396
4668	NAGA	alpha-N-acetylgalactosaminidase	0.000647321	-2.09627	0.519192	0.521231	0.869833	0.0867734
83855	KLF16	Kruppel like factor 16	0.000647328	-1.55108	0.00540597	1.75789	0.857357	-0.0781182
2787	GNG5	G protein subunit gamma 5	0.000651284	-1.25794	3.52883e-06	2.49797	8.83889e-05	2.28367
8634	RTCA	RNA 3'-terminal phosphate cyclase	0.000651284	0.89129	0.0100095	-0.99252	0.802433	-0.139594
2665	GDI2	GDP dissociation inhibitor 2	0.000651947	0.887869	0.00445469	-0.718013	0.111796	0.705536
219931	TPCN2	two pore segment channel 2	0.000652374	-1.53661	0.101228	0.813427	0.363964	-0.433454
55958	KLHL9	kelch like family member 9	0.000653212	-1.30218	0.10101	0.747067	0.345531	-0.561524
83933	HDAC10	histone deacetylase 10	0.000656428	-1.70434	0.40585	0.614334	0.233426	-0.660201
11133	KPTN	kaptin, actin binding protein	0.000660347	-1.88467	0.000656336	1.88908	0.117364	1.03397
23642	SNHG1	small nucleolar RNA host gene 1	0.000660347	-1.61423	2.18175e-06	2.36693	0.178773	1.1186
57136	APMAP	adipocyte plasma membrane associated protein	0.000663521	1.3726	0.645882	-0.291183	0.0641944	1.12831
4627	MYH9	myosin heavy chain 9	0.000664535	1.05049	6.46507e-05	-1.8815	0.0595577	1.72615
1716	DGUOK	deoxyguanosine kinase	0.000668005	-0.969035	0.0104691	1.13709	0.128829	-0.900414
59307	SIGIRR	single Ig and TIR domain containing	0.000668005	-1.65348	0.66352	-0.306259	0.332824	0.656845
5986	RFNG	RFNG O-fucosylpeptide 3-beta-N-acetylglucosaminyltransferase	0.000668035	-1.54904	0.00290449	1.67307	0.148039	0.802073
54962	TIPIN	TIMELESS interacting protein	0.000674403	1.17517	0.342049	0.411825	0.0212797	-3.34792
10476	ATP5PD	ATP synthase peripheral stalk subunit d	0.000674664	0.963432	0.254039	-0.448013	0.675083	-0.314497
10440	TIMM17A	translocase of inner mitochondrial membrane 17A	0.000676512	-1.09576	0.000679898	1.46073	0.592689	-0.292522
56681	SAR1A	secretion associated Ras related GTPase 1A	0.000677967	0.846179	0.0924547	-0.423099	0.0619024	-0.908466
57532	NUFIP2	nuclear FMR1 interacting protein 2	0.000680226	-1.32272	0.0585248	0.848245	0.926611	-0.0681471
9179	AP4M1	adaptor related protein complex 4 subunit mu 1	0.000680492	-1.39875	4.91176e-05	1.66008	0.0495846	-0.910711
49855	SCAPER	S-phase cyclin A associated protein in the ER	0.000681765	1.49073	2.05585e-07	-2.56962	0.00202638	2.35519
440104	TMEM198B	transmembrane protein 198B (pseudogene)	0.000682299	-2.02705	0.545877	0.35042	0.705835	0.257368
388165	UBE2Q2P1	ubiquitin conjugating enzyme E2 Q2 pseudogene 1	0.000682549	1.68264	0.00981884	-1.44507	0.902882	-0.0634369
55023	PHIP	pleckstrin homology domain interacting protein	0.000682549	1.39146	0.0947237	-0.831902	0.337174	0.469671
23351	KHNYN	KH and NYN domain containing	0.000682549	-1.00071	0.994073	0.00404796	0.149075	-0.826565
125150	ZSWIM7	zinc finger SWIM-type containing 7	0.00068461	0.904699	0.000129122	-1.54254	0.535123	-0.276871
27436	EML4	EMAP like 4	0.000687412	1.30721	1.1704e-08	-2.34482	0.151275	-0.739205
55132	LARP1B	La ribonucleoprotein 1B	0.00068977	0.982466	0.299095	-0.328311	0.264375	-0.710537
440823	MIAT	myocardial infarction associated transcript	0.000696534	2.24796	1.14672e-13	-5.26885	1.06474e-07	-3.89921
51136	RNFT1	ring finger protein, transmembrane 1	0.000698264	-1.26009	0.718396	0.180082	0.581448	-0.186767
57171	DOLPP1	dolichyldiphosphatase 1	0.000699636	-1.42497	0.050547	0.755251	0.015528	1.23402
23228	PLCL2	phospholipase C like 2	0.00069967	1.67638	0.000101696	-2.10283	0.0233343	-1.22924
6239	RREB1	ras responsive element binding protein 1	0.000700746	-0.982967	0.000206923	1.26065	0.00625242	-1.79782
56970	ATXN7L3	ataxin 7 like 3	0.000701078	-0.854419	0.383592	0.31346	0.35896	-0.659883
389524	GTF2IRD2B	GTF2I repeat domain containing 2B	0.000705244	0.985797	0.00821401	-0.891575	0.264233	0.611525
1105	CHD1	chromodomain helicase DNA binding protein 1	0.000706368	1.33697	0.00574703	-1.27543	0.00365541	-1.30819
126003	TRAPPC5	trafficking protein particle complex subunit 5	0.000706837	1.3695	0.687672	-0.27285	0.75707	0.275647
23569	PADI4	peptidyl arginine deiminase 4	0.000708898	2.8229	0.0654423	-1.84967	0.148718	-0.712619
129138	ANKRD54	ankyrin repeat domain 54	0.000709378	-1.38199	0.0293194	1.15563	0.165448	-0.638738
54467	ANKIB1	ankyrin repeat and IBR domain containing 1	0.000714344	-1.38676	0.928009	-0.0559358	0.590343	-0.33179
1347	COX7A2	cytochrome c oxidase subunit 7A2	0.000717611	-1.10814	4.9963e-06	2.43284	0.00482747	2.03865
6502	SKP2	S-phase kinase associated protein 2	0.000720527	-1.15798	1.44196e-05	1.58187	0.0108659	1.10393
8694	DGAT1	diacylglycerol O-acyltransferase 1	0.000724795	-1.85067	0.00534046	1.86385	0.915202	-0.0816576
84964	ALKBH6	alkB homolog 6	0.000726856	-1.47374	0.252292	0.637439	0.501114	-0.255964
27005	USP21	ubiquitin specific peptidase 21	0.000729318	-1.17122	0.246997	-0.622692	0.288456	0.675688
9139	CBFA2T2	CBFA2/RUNX1 partner transcriptional co-repressor 2	0.00073637	-0.881804	0.00555377	-0.939376	0.0922634	-0.822505
5718	PSMD12	proteasome 26S subunit, non-ATPase 12	0.00073637	1.00328	0.18677	-0.519084	0.103118	0.828563
9693	RAPGEF2	Rap guanine nucleotide exchange factor 2	0.000740224	-1.97358	0.00545552	1.69343	0.0502879	-1.29072
9184	BUB3	BUB3 mitotic checkpoint protein	0.000740581	-0.735214	0.220504	0.400055	0.230471	-0.666004
261726	TIPRL	TOR signaling pathway regulator	0.000742149	0.884307	0.0768284	-0.624669	0.995342	-0.0039337
56905	C15orf39	chromosome 15 open reading frame 39	0.000747424	-2.05257	0.000562123	2.14564	0.734654	0.136899
84266	ALKBH7	alkB homolog 7	0.000753653	-1.40874	0.000162353	1.9573	0.0912776	-0.90466
285172	FAM126B	family with sequence similarity 126 member B	0.000755291	1.26258	0.00390171	-1.32934	0.0749629	1.40555
22884	WDR37	WD repeat domain 37	0.000757567	-1.06553	0.690252	-0.164881	0.0121821	-1.08762
51566	ARMCX3	armadillo repeat containing X-linked 3	0.00076195	1.93134	5.81381e-06	-2.15569	2.82411e-05	2.05935
2806	GOT2	glutamic-oxaloacetic transaminase 2	0.00076195	-0.985899	0.324594	0.443403	0.0355459	-1.05699
4818	NKG7	natural killer cell granule protein 7	0.000762985	2.44213	8.95605e-07	-4.12802	0.00332095	-1.65193
57048	PLSCR3	phospholipid scramblase 3	0.000765697	-1.95866	0.134099	-0.819818	0.811047	-0.145017
124801	LSM12	LSM12 homolog	0.000772745	-0.802079	0.000305114	1.09273	0.147553	-0.910928
56888	KCMF1	potassium channel modulatory factor 1	0.000775366	0.770246	0.265301	-0.312337	0.986176	-0.0103496
91289	LMF2	lipase maturation factor 2	0.000783486	-1.50287	0.378789	0.536084	0.0645781	-0.907791
285527	FRYL	FRY like transcription coactivator	0.000785826	-1.0646	0.880423	-0.0815588	0.278932	0.754647
10114	HIPK3	homeodomain interacting protein kinase 3	0.000789616	-2.34761	0.381054	0.723205	0.192424	-0.611015
11004	KIF2C	kinesin family member 2C	0.000792589	1.98044	0.000415385	2.42935	0.00202638	-2.42045
4712	NDUFB6	NADH:ubiquinone oxidoreductase subunit B6	0.000795117	-0.978269	5.40547e-06	1.95863	0.00224786	-1.89027
23710	GABARAPL1	GABA type A receptor associated protein like 1	0.000795117	1.77337	0.176024	-0.965058	0.839742	-0.155824
51691	LSM8	LSM8 homolog, U6 small nuclear RNA associated	0.00079883	0.96189	0.00184577	-1.28941	0.682542	-0.234031
26511	CHIC2	cysteine rich hydrophobic domain 2	0.000802813	1.08703	0.0298171	-0.998124	0.700492	0.224952
79892	MCMBP	minichromosome maintenance complex binding protein	0.000802849	-1.35612	0.423353	0.451194	0.586222	0.290181
7318	UBA7	ubiquitin like modifier activating enzyme 7	0.000806586	-1.41199	0.193399	0.63884	0.755612	-0.152778
51347	TAOK3	TAO kinase 3	0.000807077	1.19877	5.75568e-08	-2.34609	0.0114364	-0.967844
80821	DDHD1	DDHD domain containing 1	0.000807783	-1.52413	0.395452	-0.482877	0.969607	0.0288835
51138	COPS4	COP9 signalosome subunit 4	0.000814155	0.886965	0.197665	-0.388463	0.00414127	1.08174
51526	OSER1	oxidative stress responsive serine rich 1	0.000814728	1.32802	0.634202	0.234656	0.252572	0.647779
90522	YIF1B	Yip1 interacting factor homolog B, membrane trafficking protein	0.000814789	-1.35222	0.000101583	2.25005	0.011458	-1.6998
1267	CNP	2',3'-cyclic nucleotide 3' phosphodiesterase	0.000816202	-0.852513	0.00161997	1.04458	0.325562	0.678788
285359	PDCL3P4	PDCL3 pseudogene 4	0.000819463	1.27589	1.75765e-05	-2.15772	0.0737629	-1.07845
30815	ST6GALNAC6	ST6 N-acetylgalactosaminide alpha-2,6-sialyltransferase 6	0.000825318	-1.60624	0.633483	0.293499	0.151917	-0.644551
10237	SLC35B1	solute carrier family 35 member B1	0.000826237	-0.827172	0.000130978	1.32827	0.0263292	-0.991286
25981	DNAH1	dynein axonemal heavy chain 1	0.000830887	-1.22942	0.618051	-0.221968	0.851531	0.140664
55182	RNF220	ring finger protein 220	0.000833211	-1.04659	0.160501	0.58205	0.650255	0.323105
80727	TTYH3	tweety family member 3	0.00084079	-2.13782	0.393642	0.718463	0.0131103	2.85997
5711	PSMD5	proteasome 26S subunit, non-ATPase 5	0.000841864	-1.34915	0.00306693	1.04686	0.608803	0.479807
60625	DHX35	DEAH-box helicase 35	0.000841999	-1.10752	0.0601863	0.662761	0.529939	0.40717
100506482	NA	NA	0.000842793	-1.53661	0.0761186	-0.71439	0.22687	-0.694502
23277	CLUH	clustered mitochondria homolog	0.000844855	-1.26102	0.113791	0.83897	0.975288	-0.024819
22868	FASTKD2	FAST kinase domains 2	0.000845587	-0.95021	0.0847825	0.752595	0.912924	0.06905
10956	OS9	OS9 endoplasmic reticulum lectin	0.000847432	0.908043	0.0101734	-0.86952	0.641497	-0.388173
8509	NDST2	N-deacetylase and N-sulfotransferase 2	0.000850667	-0.941786	0.356434	0.404169	0.615343	0.274831
54662	TBC1D13	TBC1 domain family member 13	0.000852931	-1.76788	0.00960523	1.6379	0.0154071	1.15518
84271	POLDIP3	DNA polymerase delta interacting protein 3	0.000857483	-0.708526	0.0373995	0.715956	0.809325	0.08527
26007	TKFC	triokinase and FMN cyclase	0.000858739	-0.975809	0.00880781	0.967151	0.025716	1.18013
55260	TMEM143	transmembrane protein 143	0.000863667	-1.36821	0.743288	0.196856	0.528104	-0.721295
1719	DHFR	dihydrofolate reductase	0.000865808	1.50803	0.168317	0.832261	0.846403	0.0788519
27335	EIF3K	eukaryotic translation initiation factor 3 subunit K	0.000874472	1.03306	0.588042	-0.211994	0.0271917	-0.840189
2483	FRG1	FSHD region gene 1	0.000876296	1.10553	0.202165	-0.399635	0.101063	-0.81531
220323	OAF	out at first homolog	0.000879171	-2.42889	0.0433903	1.41945	0.152402	-0.880237
51360	MBTPS2	membrane bound transcription factor peptidase, site 2	0.000879171	-1.71058	0.0532809	0.98498	0.417989	0.409845
10075	HUWE1	HECT, UBA and WWE domain containing E3 ubiquitin protein ligase 1	0.000882181	-0.878278	0.573428	-0.234738	0.0525107	1.09353
3984	LIMK1	LIM domain kinase 1	0.000883485	-1.73573	0.595682	-0.35683	0.98727	-0.0128871
5935	RBM3	RNA binding motif protein 3	0.000885898	-1.01824	7.10973e-05	1.23319	0.215904	-1.28419
5980	REV3L	REV3 like, DNA directed polymerase zeta catalytic subunit	0.000885898	-1.40251	0.183431	0.682044	0.483247	-0.39998
55670	PEX26	peroxisomal biogenesis factor 26	0.000892957	-1.27569	0.0558924	1.10235	0.79509	-0.211764
272	AMPD3	adenosine monophosphate deaminase 3	0.000892957	1.32985	0.259449	-0.667666	0.231705	-0.746345
6169	RPL38	ribosomal protein L38	0.000894156	1.2421	0.724273	-0.153199	0.591938	0.513469
801	CALM1	calmodulin 1	0.00089419	1.07624	1.33762e-06	-1.97865	0.00669605	2.40954
6732	SRPK1	SRSF protein kinase 1	0.000897462	0.892369	0.315645	0.401402	0.0146403	-1.10161
64375	IKZF4	IKAROS family zinc finger 4	0.000897462	-1.97949	0.156864	0.838587	0.661106	0.349914
28956	LAMTOR2	late endosomal/lysosomal adaptor, MAPK and MTOR activator 2	0.000897776	-1.15534	0.0121982	1.27787	0.0292702	-1.0697
55129	ANO10	anoctamin 10	0.000906344	1.12255	0.995962	0.0041435	0.708315	0.381828
23117	NPIPB3	nuclear pore complex interacting protein family member B3	0.000912571	1.52104	5.81011e-06	-3.67537	0.00204955	2.10021
57396	CLK4	CDC like kinase 4	0.000923985	1.08499	1.23032e-06	-2.21245	2.21831e-05	3.08925
7328	UBE2H	ubiquitin conjugating enzyme E2 H	0.000923985	1.28075	4.48304e-05	-2.12222	0.000580532	1.99918
6733	SRPK2	SRSF protein kinase 2	0.000925271	1.40967	5.31844e-07	-2.65026	0.00207005	-1.52072
6672	SP100	SP100 nuclear antigen	0.000925935	0.900792	8.79225e-09	-2.12872	0.000143846	-1.52454
60436	TGIF2	TGFB induced factor homeobox 2	0.000931267	-1.45802	0.0020585	1.36408	0.335585	-0.417218
51029	DESI2	desumoylating isopeptidase 2	0.000931267	-1.02763	0.307036	0.431447	0.454815	-0.487487
4303	FOXO4	forkhead box O4	0.000933789	1.05126	4.74481e-05	-1.51975	0.268739	-0.63842
57542	KLHL42	kelch like family member 42	0.000936828	-0.976226	0.0647218	0.726563	0.381157	0.552061
9091	PIGQ	phosphatidylinositol glycan anchor biosynthesis class Q	0.000939758	-1.43145	0.000303208	2.02268	0.142965	-0.549657
4087	SMAD2	SMAD family member 2	0.000939758	-0.875098	0.159176	0.545656	0.541203	-0.339539
10135	NAMPT	nicotinamide phosphoribosyltransferase	0.000939934	2.67053	0.121851	-1.15837	0.870631	-0.0933726
10444	ZER1	zyg-11 related cell cycle regulator	0.000961734	-1.70854	0.040732	1.19099	0.430546	-0.513503
90379	DCAF15	DDB1 and CUL4 associated factor 15	0.0009665	-1.17317	0.108015	0.819849	0.0431884	1.06528
11034	DSTN	destrin, actin depolymerizing factor	0.000977325	1.31186	7.55359e-05	-1.55839	0.0290871	-1.26163
6837	MED22	mediator complex subunit 22	0.000989358	-1.11575	0.60387	0.229396	0.19137	-0.633933
55009	FAM174C	family with sequence similarity 174 member C	0.000991995	-1.45033	0.120187	1.00305	0.310922	0.376222
56915	EXOSC5	exosome component 5	0.00100034	-1.32226	0.000160136	1.73208	0.0009206	2.14134
8604	SLC25A12	solute carrier family 25 member 12	0.00100349	-1.02683	0.811493	0.118967	0.27702	1.10321
83734	ATG10	autophagy related 10	0.0010077	-1.27881	3.76438e-07	1.79451	0.00540896	-1.49525
64645	MFSD14A	major facilitator superfamily domain containing 14A	0.00100938	-1.27598	0.00451399	1.32245	0.272	-0.936411
51067	YARS2	tyrosyl-tRNA synthetase 2	0.00101127	-1.07651	0.00232928	1.25298	0.00401599	-1.90518
9903	KLHL21	kelch like family member 21	0.00101241	-1.51299	0.000493352	1.5401	0.918852	0.0938981
60526	LDAH	lipid droplet associated hydrolase	0.00102095	-1.42218	0.0791788	0.849858	0.161193	0.606729
9110	MTMR4	myotubularin related protein 4	0.00102327	-0.910609	0.292989	0.327581	0.496355	0.387639
51010	EXOSC3	exosome component 3	0.00102491	0.949749	0.00643084	-1.06027	0.905264	-0.11625
51068	NMD3	NMD3 ribosome export adaptor	0.00102491	1.06377	0.356321	-0.460115	0.57457	-0.274527
4678	NASP	nuclear autoantigenic sperm protein	0.00102763	1.14356	0.310615	-0.585729	0.100742	-0.805211
3920	LAMP2	lysosomal associated membrane protein 2	0.00102826	-1.15376	0.00368448	1.42208	0.291069	0.600149
26086	GPSM1	G protein signaling modulator 1	0.00102931	-3.05607	1.93482e-07	4.50767	0.0147305	-1.20274
56616	DIABLO	diablo IAP-binding mitochondrial protein	0.0010324	0.839956	0.0225249	-0.680215	0.681461	-0.279748
6134	RPL10	ribosomal protein L10	0.00104148	-1.06839	3.50504e-07	2.0862	0.0174153	1.62881
389072	PLEKHM3	pleckstrin homology domain containing M3	0.00104148	-1.50483	0.0177012	1.32007	0.0106984	1.09464
64784	CRTC3	CREB regulated transcription coactivator 3	0.00104149	-1.47222	0.538932	-0.340521	0.960544	0.0745834
989	SEPTIN7	septin 7	0.0010541	0.973548	2.84487e-06	-2.2199	0.000647747	-2.22884
51455	REV1	REV1 DNA directed polymerase	0.00106377	-0.757501	0.773876	0.143121	0.291608	0.628968
55505	NOP10	NOP10 ribonucleoprotein	0.0010643	-1.2007	6.87361e-08	2.83064	0.000991198	1.90404
80351	TNKS2	tankyrase 2	0.00106516	-1.08308	0.429547	-0.367847	0.11167	-0.670931
81892	SLIRP	SRA stem-loop interacting RNA binding protein	0.00106516	1.08126	0.646312	0.280063	0.53802	-0.442786
55911	APOBR	apolipoprotein B receptor	0.00106726	2.40515	4.35957e-06	-3.78297	0.0496694	0.943865
8878	SQSTM1	sequestosome 1	0.00106968	-1.07668	0.535885	0.305175	0.174651	-0.745722
23070	CMTR1	cap methyltransferase 1	0.00107432	-0.619902	0.861996	-0.057409	0.116826	0.969622
6641	SNTB1	syntrophin beta 1	0.00107459	-1.71222	0.0432923	1.12715	0.35247	-0.587094
23585	TMEM50A	transmembrane protein 50A	0.00107714	-0.950918	0.515986	0.287938	0.838454	-0.139861
23165	NUP205	nucleoporin 205	0.00107904	-1.01857	0.4131	0.356125	0.0960003	-0.834139
55213	RCBTB1	RCC1 and BTB domain containing protein 1	0.00108182	-1.8205	0.0337143	1.53053	0.815515	0.137754
91869	RFT1	RFT1 homolog	0.00108187	-0.826581	0.183052	0.544834	0.066672	-1.1462
23405	DICER1	dicer 1, ribonuclease III	0.00108429	-1.05783	0.962387	0.0246338	0.48328	-0.447248
57508	INTS2	integrator complex subunit 2	0.00108881	-1.24995	0.654225	-0.258841	0.00891314	-1.52092
64175	P3H1	prolyl 3-hydroxylase 1	0.00108993	-1.02661	0.028085	0.932051	0.000149557	-1.95132
10695	CNPY3	canopy FGF signaling regulator 3	0.00109053	1.0969	0.0136907	-0.964708	0.793922	-0.150074
6749	SSRP1	structure specific recognition protein 1	0.00109616	0.891569	0.0572784	-0.82941	0.919194	-0.191558
9972	NUP153	nucleoporin 153	0.00109726	-1.16328	0.00208632	1.24258	0.943584	0.0264897
23598	PATZ1	POZ/BTB and AT hook containing zinc finger 1	0.00109818	-1.05667	0.024948	0.992247	0.542055	-0.301703
84219	WDR24	WD repeat domain 24	0.00110311	-1.39913	0.299824	0.51372	0.734242	-0.159953
57690	TNRC6C	trinucleotide repeat containing adaptor 6C	0.00111042	1.70649	3.82125e-11	-2.97293	0.195676	-0.865866
57639	CCDC146	coiled-coil domain containing 146	0.00111067	1.30648	6.57032e-08	-3.11298	0.742133	0.334969
9742	IFT140	intraflagellar transport 140	0.00113153	-1.37937	0.0546258	0.914365	0.358233	-0.523794
3032	HADHB	hydroxyacyl-CoA dehydrogenase trifunctional multienzyme complex subunit beta	0.0011348	-0.692783	0.000190453	1.29579	0.0601065	0.898705
11132	CAPN10	calpain 10	0.00114138	-1.30843	0.971565	0.0226475	0.570278	-0.333705
56948	SDR39U1	short chain dehydrogenase/reductase family 39U member 1	0.0011415	-1.36242	0.962387	-0.0320481	0.0727039	1.19645
9213	XPR1	xenotropic and polytropic retrovirus receptor 1	0.00114189	-1.28979	0.851855	0.112079	0.0541973	-1.33887
64975	MRPL41	mitochondrial ribosomal protein L41	0.00114347	-1.67869	0.586899	0.377651	0.0567324	-0.792812
3052	HCCS	holocytochrome c synthase	0.00114727	0.966832	0.000150831	-1.41327	0.876978	-0.115045
80829	ZFP91	ZFP91 zinc finger protein, atypical E3 ubiquitin ligase	0.00114727	-1.09401	0.0105097	1.03628	0.141032	-0.723387
23008	KLHDC10	kelch domain containing 10	0.00114727	-1.00044	0.360032	0.352367	0.453058	-0.334848
100	ADA	adenosine deaminase	0.0011498	-2.62817	0.0163534	2.14329	0.246545	-0.703293
6388	SDF2	stromal cell derived factor 2	0.00115099	-1.06086	0.00321111	1.21971	0.497605	-0.299871
9202	ZMYM4	zinc finger MYM-type containing 4	0.00115099	-0.701366	0.0185525	0.850367	0.667789	-0.241637
6731	SRP72	signal recognition particle 72	0.00115191	0.729431	0.424522	-0.277885	0.786004	-0.145972
6223	RPS19	ribosomal protein S19	0.00115392	-1.58174	1.86175e-07	3.20685	0.000427235	-1.72137
84619	ZGPAT	zinc finger CCCH-type and G-patch domain containing	0.00115534	0.987844	2.0112e-06	-2.39411	0.00972614	-1.59073
200424	TET3	tet methylcytosine dioxygenase 3	0.00115548	-1.17307	0.240038	0.527163	0.926393	0.0627681
65993	MRPS34	mitochondrial ribosomal protein S34	0.0011559	1.09281	0.00120319	-1.67311	0.142219	-1.58431
60561	RINT1	RAD50 interactor 1	0.00117259	-1.25256	0.751442	0.172605	0.712133	-0.20268
51316	PLAC8	placenta associated 8	0.00117391	1.59775	0.171541	-0.8275	0.919133	-0.0768065
55139	ANKZF1	ankyrin repeat and zinc finger peptidyl tRNA hydrolase 1	0.00117618	0.938725	1.01293e-08	-2.91126	0.774689	-0.174827
7389	UROD	uroporphyrinogen decarboxylase	0.00118416	0.990883	0.0673767	0.938926	0.00686507	-1.70647
169841	ZNF169	zinc finger protein 169	0.00119638	-1.16869	0.450041	-0.354994	0.0590587	1.03809
55051	NRDE2	NRDE-2, necessary for RNA interference, domain containing	0.00122717	1.23916	0.0088252	-0.925026	0.342252	-0.606084
55814	BDP1	B double prime 1, subunit of RNA polymerase III transcription initiation factor IIIB	0.00123597	1.21911	0.000263803	-2.05547	0.079152	1.08284
27247	NFU1	NFU1 iron-sulfur cluster scaffold	0.00124205	0.758213	0.848864	0.0696996	0.807184	0.300971
55276	PGM2	phosphoglucomutase 2	0.00125206	-1.14044	0.00666978	1.35346	0.0196786	0.72053
348235	SKA2	spindle and kinetochore associated complex subunit 2	0.0012587	1.23206	0.0023758	-1.68665	0.0135976	-1.09353
54681	P4HTM	prolyl 4-hydroxylase, transmembrane	0.00126644	-1.05041	0.533391	0.310056	0.230907	-1.32766
1479	CSTF3	cleavage stimulation factor subunit 3	0.00126678	0.901456	0.00159301	-1.44221	0.00683099	1.21576
378708	CENPS	centromere protein S	0.00126698	1.07086	0.934912	0.0554067	0.509785	0.306578
5997	RGS2	regulator of G protein signaling 2	0.00126843	2.62806	0.000525495	-2.56391	0.224166	-0.498181
6879	TAF7	TATA-box binding protein associated factor 7	0.00126843	1.08059	0.00373555	-1.04686	0.0947251	1.42138
56255	TMX4	thioredoxin related transmembrane protein 4	0.0012817	1.27136	0.0129047	-1.21757	0.0948778	-0.829916
3603	IL16	interleukin 16	0.00128223	1.37573	1.03304e-05	-2.19825	0.0571756	0.900576
5768	QSOX1	quiescin sulfhydryl oxidase 1	0.00128448	-1.8453	0.00164838	2.44315	0.0404917	-1.80292
6652	SORD	sorbitol dehydrogenase	0.00128498	-1.58635	1.50088e-06	2.39723	0.0211885	1.11886
9669	EIF5B	eukaryotic translation initiation factor 5B	0.00128508	1.83646	3.54004e-06	-2.88691	0.00724618	1.35106
64924	SLC30A5	solute carrier family 30 member 5	0.0012891	-0.964347	0.68675	0.186401	0.46658	-0.415032
648987	LOC648987	uncharacterized LOC648987	0.00129182	1.3365	0.000730187	-1.27165	0.862006	-0.190856
25909	AHCTF1	AT-hook containing transcription factor 1	0.00129459	1.22426	0.000678154	-1.45022	0.0536192	-0.761019
51322	WAC	WW domain containing adaptor with coiled-coil	0.00130407	0.672148	0.00598895	-0.858325	0.278616	-0.532413
8562	DENR	density regulated re-initiation and release factor	0.00131242	0.996042	0.0032918	-1.16637	0.0163795	-1.46279
23082	PPRC1	PPARG related coactivator 1	0.00132803	-1.43979	0.0933843	1.01016	0.0645717	-1.26139
203062	TSNARE1	t-SNARE domain containing 1	0.00133254	-1.3768	0.25344	0.507412	0.273083	-0.550634
11345	GABARAPL2	GABA type A receptor associated protein like 2	0.00133432	0.899397	0.0482032	-0.805819	0.873186	0.0829973
100131187	TSTD1	thiosulfate sulfurtransferase like domain containing 1	0.00133693	1.52162	0.95816	0.0323579	0.0711296	1.06291
55650	PIGV	phosphatidylinositol glycan anchor biosynthesis class V	0.00133776	-1.39363	4.61362e-05	1.66711	0.257529	0.378994
26024	PTCD1	pentatricopeptide repeat domain 1	0.00134253	-1.17711	0.622009	0.231972	0.844061	-0.0965163
7385	UQCRC2	ubiquinol-cytochrome c reductase core protein 2	0.00134982	-0.672213	0.000226526	1.052	0.267104	0.509121
79691	QTRT2	queuine tRNA-ribosyltransferase accessory subunit 2	0.00135526	-0.96413	0.154077	-0.481955	0.412775	0.48149
5253	PHF2	PHD finger protein 2	0.00135864	-1.10338	0.200546	-0.6199	0.0316701	-1.32111
27316	RBMX	RNA binding motif protein X-linked	0.0013647	0.699587	0.378583	-0.275104	0.287636	0.782566
22930	RAB3GAP1	RAB3 GTPase activating protein catalytic subunit 1	0.00136485	0.772563	0.00159385	-1.16323	0.000128604	2.77987
196463	PLBD2	phospholipase B domain containing 2	0.00137148	-2.57181	0.58796	0.479021	0.270908	-1.05528
54998	AURKAIP1	aurora kinase A interacting protein 1	0.00137666	1.14287	0.231287	-0.757754	0.0556788	-0.716275
9686	VGLL4	vestigial like family member 4	0.00137873	-1.51356	0.00997283	1.3628	0.747088	-0.183898
51477	ISYNA1	inositol-3-phosphate synthase 1	0.00137958	-2.11252	0.000110693	2.82174	0.0554529	0.719846
23787	MTCH1	mitochondrial carrier 1	0.00138369	-0.920601	0.0260123	0.821309	0.569855	0.689616
4735	SEPTIN2	septin 2	0.00138688	-0.84772	0.983859	-0.0115202	0.0907692	-0.999515
9798	IST1	IST1 factor associated with ESCRT-III	0.00138923	-0.83528	0.0138445	0.774299	0.668491	-0.34389
171568	POLR3H	RNA polymerase III subunit H	0.00138923	-1.06819	0.247652	0.600459	0.456899	-0.581475
55322	C5orf22	chromosome 5 open reading frame 22	0.00139196	-1.25227	0.735823	0.178736	0.0366707	-1.15437
84901	NFATC2IP	nuclear factor of activated T cells 2 interacting protein	0.001393	-1.13841	0.948305	-0.0391673	0.888288	0.108841
1891	ECH1	enoyl-CoA hydratase 1	0.00140087	-1.43027	0.418078	0.520183	0.833882	0.199599
4245	MGAT1	alpha-1,3-mannosyl-glycoprotein 2-beta-N-acetylglucosaminyltransferase	0.00140335	-1.04982	0.755532	-0.18208	0.838173	0.14015
11224	RPL35	ribosomal protein L35	0.00141596	1.37185	0.969763	-0.020813	0.353037	-1.03991
53827	FXYD5	FXYD domain containing ion transport regulator 5	0.00141924	1.31442	0.381129	-0.362113	0.0868097	0.799163
8939	FUBP3	far upstream element binding protein 3	0.00142193	-1.04138	0.0751549	-0.973873	0.00266591	2.32875
10320	IKZF1	IKAROS family zinc finger 1	0.00142668	-0.810181	0.00139221	-1.02656	0.0076798	-1.33312
79677	SMC6	structural maintenance of chromosomes 6	0.00142907	1.02368	2.09218e-06	-2.27581	0.00131864	-1.97125
51807	TUBA8	tubulin alpha 8	0.00142907	2.24872	9.77237e-09	-3.17296	0.0147264	-1.07448
8140	SLC7A5	solute carrier family 7 member 5	0.00143184	-2.18545	3.39543e-06	3.87418	0.000344722	3.14207
55850	USE1	unconventional SNARE in the ER 1	0.00143384	1.06326	0.297935	-0.449652	0.0223232	1.11951
23759	PPIL2	peptidylprolyl isomerase like 2	0.00145344	-0.95345	0.208239	-0.618716	0.0790958	-1.14114
26505	CNNM3	cyclin and CBS domain divalent metal cation transport mediator 3	0.00145496	-1.01832	0.308226	-0.453147	0.000849612	-1.67081
2717	GLA	galactosidase alpha	0.00145836	-1.40529	1.96827e-05	2.36152	0.0022284	-1.53703
9141	PDCD5	programmed cell death 5	0.00146836	1.01882	0.647409	-0.294449	0.231976	0.820188
497661	C18orf32	chromosome 18 open reading frame 32	0.00147097	1.04755	0.137883	-0.625971	0.431859	0.550695
1471	CST3	cystatin C	0.00147098	-2.86689	0.997524	-0.00367926	0.091085	0.450081
5681	PSKH1	protein serine kinase H1	0.00147665	-1.48176	0.0775604	0.80654	0.314397	-0.843298
219743	TYSND1	trypsin like peroxisomal matrix peptidase 1	0.00147821	-1.26188	0.372104	-0.476409	0.000722115	-1.67228
9909	DENND4B	DENN domain containing 4B	0.00148111	-1.19432	0.993852	0.00578963	0.15649	-0.696799
595101	SMG1P5	SMG1 pseudogene 5	0.00148216	-1.69248	0.00305332	1.47148	0.0450484	-1.38612
10067	SCAMP3	secretory carrier membrane protein 3	0.00148648	-1.08918	0.467748	0.385121	0.477916	0.41642
25906	ANAPC15	anaphase promoting complex subunit 15	0.00149179	0.94162	0.216455	-0.582414	0.772243	0.17977
506	ATP5F1B	ATP synthase F1 subunit beta	0.00149703	-0.743319	6.82488e-05	1.36996	5.29317e-06	2.66074
10898	CPSF4	cleavage and polyadenylation specific factor 4	0.00149703	-1.06692	0.20006	0.681145	0.0500229	-0.967532
5562	PRKAA1	protein kinase AMP-activated catalytic subunit alpha 1	0.00149808	1.11021	0.0124638	-0.95577	0.732043	0.190014
56834	GPR137	G protein-coupled receptor 137	0.00149808	-1.33976	0.141594	0.852721	0.743219	0.193983
84289	ING5	inhibitor of growth family member 5	0.00151978	0.972907	0.13019	-0.6371	0.193563	-0.660146
9354	UBE4A	ubiquitination factor E4A	0.00152624	-0.891815	0.39374	-0.308122	0.989291	0.0107007
3998	LMAN1	lectin, mannose binding 1	0.00153057	-1.09902	0.0263311	1.01741	0.264771	-0.676708
4853	NOTCH2	notch receptor 2	0.00153109	-1.51919	0.955752	0.0378315	0.0525107	0.994477
29015	SLC43A3	solute carrier family 43 member 3	0.00154157	-1.34925	0.00281694	1.71474	0.0151216	1.41556
51585	PCF11	PCF11 cleavage and polyadenylation factor subunit	0.0015609	0.776545	3.89581e-06	-1.71877	0.00220892	-1.77548
10483	SEC23B	SEC23 homolog B, COPII coat complex component	0.00156111	-0.84968	0.908966	0.0621485	0.392053	0.542157
6218	RPS17	ribosomal protein S17	0.00156375	1.22513	0.945784	-0.0311421	0.523479	-0.376962
79768	KATNBL1	katanin regulatory subunit B1 like 1	0.00157697	-1.27731	0.0488904	0.90772	0.257639	-0.53228
11216	AKAP10	A-kinase anchoring protein 10	0.00158043	-1.04793	0.688061	-0.200746	0.988353	0.00945182
64773	PCED1A	PC-esterase domain containing 1A	0.00158473	-1.77063	0.0578046	1.13303	0.52117	-0.273991
64764	CREB3L2	cAMP responsive element binding protein 3 like 2	0.00158796	-1.10935	0.00950929	1.01668	0.0914416	0.952923
57488	ESYT2	extended synaptotagmin 2	0.00159434	-1.0649	0.498294	0.383423	0.624712	-0.235186
23287	AGTPBP1	ATP/GTP binding carboxypeptidase 1	0.00159766	1.66601	0.0367723	-1.26407	0.289987	-0.847089
9527	GOSR1	golgi SNAP receptor complex member 1	0.00159766	-0.965395	0.452941	0.314113	0.981521	0.0157851
9849	ZNF518A	zinc finger protein 518A	0.00160535	-1.3123	0.610321	-0.318261	0.0257023	-1.18215
23113	CUL9	cullin 9	0.00160538	-0.77371	0.804623	-0.103365	0.906517	-0.12025
51251	NT5C3A	5'-nucleotidase, cytosolic IIIA	0.00160776	1.08485	0.00044644	-1.58879	0.00561315	2.0659
5833	PCYT2	phosphate cytidylyltransferase 2, ethanolamine	0.00160776	-1.20384	0.015646	1.29523	0.820255	0.117618
58515	SELENOK	selenoprotein K	0.00160924	1.05634	0.868603	0.0895991	0.0426035	1.0477
9894	TELO2	telomere maintenance 2	0.0016108	-1.53226	0.146364	0.92335	0.926918	-0.0762471
153743	PPP1R2B	PPP1R2 family member B	0.00161081	1.24926	0.002371	-1.49008	0.347535	0.352465
8726	EED	embryonic ectoderm development	0.00161178	0.873559	3.50171e-05	-1.58054	0.0151216	1.13909
81577	GFOD2	glucose-fructose oxidoreductase domain containing 2	0.00161178	0.932267	0.70966	0.153649	0.331273	-0.699432
27291	R3HCC1L	R3H domain and coiled-coil containing 1 like	0.00162079	0.779204	2.29379e-05	-1.41402	0.00715057	1.64245
8310	ACOX3	acyl-CoA oxidase 3, pristanoyl	0.00162997	-0.949222	0.0343593	0.737727	0.243545	-1.01102
11120	BTN2A1	butyrophilin subfamily 2 member A1	0.00163179	0.855923	1.65298e-09	-2.63669	0.000444616	-1.59812
63967	CLSPN	claspin	0.00164671	1.91507	0.448964	0.631599	0.702945	-0.211871
57592	ZNF687	zinc finger protein 687	0.00166225	-0.99716	0.000408713	1.47149	0.634712	-0.443512
51690	LSM7	LSM7 homolog, U6 small nuclear RNA and mRNA degradation associated	0.00166781	-1.31834	0.000527999	2.19138	0.00218312	-1.808
54707	GPN2	GPN-loop GTPase 2	0.00166781	-0.834675	0.000681211	1.00076	0.273897	0.765922
151246	SGO2	shugoshin 2	0.00167196	1.30852	0.991053	0.00922281	0.152208	-0.54788
10961	ERP29	endoplasmic reticulum protein 29	0.001673	1.20139	0.13553	-0.61242	0.841679	0.143073
92595	ZNF764	zinc finger protein 764	0.00167882	-1.12032	0.735823	-0.161603	0.241267	-0.743969
65980	BRD9	bromodomain containing 9	0.00167997	0.931855	1.8379e-05	-1.57583	0.071418	-0.69958
10907	TXNL4A	thioredoxin like 4A	0.00169307	0.82869	0.867594	-0.0807696	0.999843	9.11926e-05
79877	DCAKD	dephospho-CoA kinase domain containing	0.00169574	-0.943832	0.0267831	0.657015	0.00441342	-1.13121
10302	SNAPC5	small nuclear RNA activating complex polypeptide 5	0.00169811	0.894301	5.81381e-06	-1.5381	0.356941	-0.657929
8799	PEX11B	peroxisomal biogenesis factor 11 beta	0.00170458	-1.07718	0.658321	0.17564	0.0139595	1.04057
2022	ENG	endoglin	0.00171776	-2.96301	0.0580554	1.96717	0.991169	-0.0111152
10606	PAICS	phosphoribosylaminoimidazole carboxylase and phosphoribosylaminoimidazolesuccinocarboxamide synthase	0.00171952	-1.10677	1.65515e-06	2.88849	2.38862e-06	-2.71851
25816	TNFAIP8	TNF alpha induced protein 8	0.00171952	1.31643	4.13428e-07	-2.82694	0.00341432	1.78337
10969	EBNA1BP2	EBNA1 binding protein 2	0.00172176	1.01671	0.0375938	-1.05099	0.452353	0.410864
8727	CTNNAL1	catenin alpha like 1	0.00172836	2.05031	0.230982	0.83035	0.555905	-0.287991
3295	HSD17B4	hydroxysteroid 17-beta dehydrogenase 4	0.00173076	-1.15325	0.586681	-0.298853	0.0396641	-1.5692
55700	MAP7D1	MAP7 domain containing 1	0.00173233	0.967588	0.000129122	-1.64317	0.00828207	1.2714
10467	ZNHIT1	zinc finger HIT-type containing 1	0.0017373	0.985456	0.899018	0.0775452	0.207521	-0.493907
51540	SCLY	selenocysteine lyase	0.00174283	-1.02652	0.0230191	0.865386	0.788582	-0.217081
56949	XAB2	XPA binding protein 2	0.00174283	0.92204	0.015356	-0.88476	0.0712062	0.915234
112942	CFAP36	cilia and flagella associated protein 36	0.00174674	1.08448	5.36758e-05	-1.86486	0.0634124	0.822883
28964	GIT1	GIT ArfGAP 1	0.00174913	-1.09429	0.934156	0.0496888	0.137425	-0.640257
55171	TBCCD1	TBCC domain containing 1	0.00175699	-1.06416	0.0405282	0.850287	0.25762	0.48518
3140	MR1	major histocompatibility complex, class I-related	0.00176204	-1.06229	0.71978	-0.163801	0.0941575	-1.11103
51388	NIP7	nucleolar pre-rRNA processing protein NIP7	0.0017641	-1.14757	0.0191339	0.879245	0.978908	-0.0191355
23191	CYFIP1	cytoplasmic FMR1 interacting protein 1	0.00177468	-1.83381	0.296542	0.832774	0.111732	-0.838971
4234	METTL1	methyltransferase like 1	0.00178021	-1.65018	1.5607e-06	2.9065	0.00143465	2.2346
9377	COX5A	cytochrome c oxidase subunit 5A	0.00179118	-0.951774	7.54967e-06	2.29969	0.000625089	-1.88297
129563	DIS3L2	DIS3 like 3'-5' exoribonuclease 2	0.00179129	-0.710853	0.996247	-0.00211249	0.570278	0.23333
9477	MED20	mediator complex subunit 20	0.00180235	-1.19298	0.249364	0.564368	0.00686258	-1.98616
399979	SNX19	sorting nexin 19	0.00181214	-0.914152	0.772854	0.134009	0.0937819	-0.531759
79027	ZNF655	zinc finger protein 655	0.00181713	-1.04856	0.0113101	-1.05175	0.0132025	1.78001
51021	MRPS16	mitochondrial ribosomal protein S16	0.00182291	-0.746928	0.000676431	1.12597	0.109087	-1.07674
10585	POMT1	protein O-mannosyltransferase 1	0.00182321	-1.59901	0.815638	0.188115	0.00654764	2.03166
91272	BOD1	biorientation of chromosomes in cell division 1	0.00182518	0.944604	3.48784e-05	-1.59688	0.117669	0.652762
2171	FABP5	fatty acid binding protein 5	0.00183283	1.67698	0.741214	0.291372	0.0713496	-1.75257
90550	MCU	mitochondrial calcium uniporter	0.00183441	1.13344	0.919522	-0.0636087	0.415681	0.408297
92140	MTDH	metadherin	0.00183806	1.05685	0.158443	-0.625027	0.845478	0.144357
55157	DARS2	aspartyl-tRNA synthetase 2, mitochondrial	0.00184922	-1.24102	0.0808539	1.05378	0.00892564	-1.3776
10134	BCAP31	B cell receptor associated protein 31	0.00185786	0.900473	0.607817	-0.205597	0.724535	-0.240683
4074	M6PR	mannose-6-phosphate receptor, cation dependent	0.00186538	-0.924736	0.872833	0.0987833	0.571295	0.339137
953	ENTPD1	ectonucleoside triphosphate diphosphohydrolase 1	0.00189033	1.25183	0.262146	-0.604539	0.919323	0.0726127
581	BAX	BCL2 associated X, apoptosis regulator	0.00189415	-1.331	0.0635348	1.28107	0.954858	-0.0322262
950	SCARB2	scavenger receptor class B member 2	0.00189762	-1.37251	0.187526	0.680679	0.435268	-0.59502
9736	USP34	ubiquitin specific peptidase 34	0.0019084	-0.779607	0.230174	-0.508729	0.017342	-1.50673
55230	USP40	ubiquitin specific peptidase 40	0.00191632	-1.44425	0.697243	-0.254376	0.0844214	-1.31376
3320	HSP90AA1	heat shock protein 90 alpha family class A member 1	0.00192095	1.47912	0.000474532	-1.61781	0.104877	0.813865
10138	YAF2	YY1 associated factor 2	0.00192225	1.39372	0.228264	-0.678714	0.335585	-0.441766
8660	IRS2	insulin receptor substrate 2	0.00193458	2.18816	0.438455	-0.71321	0.339795	-0.574529
113	ADCY7	adenylate cyclase 7	0.00193883	-1.77544	0.207077	-0.805486	0.0204063	3.46971
54475	NLE1	notchless homolog 1	0.00194514	-1.37593	3.43638e-06	2.32053	0.0101613	-1.34573
55973	BCAP29	B cell receptor associated protein 29	0.00194779	0.961616	0.0085572	-1.0666	0.890325	-0.0722654
5034	P4HB	prolyl 4-hydroxylase subunit beta	0.00195515	1.31526	0.97662	0.0222602	0.273758	-0.555314
348180	CTU2	cytosolic thiouridylase subunit 2	0.00195983	-1.45765	0.28849	0.626619	0.475877	-0.411999
100505854	APTR	Alu-mediated CDKN1A/p21 transcriptional regulator	0.00196095	1.24892	0.538952	0.246744	0.813741	-0.157994
10587	TXNRD2	thioredoxin reductase 2	0.00196242	-1.29645	0.69704	0.264836	0.868193	0.173923
100506844	GIHCG	GIHCG inhibitor of miR-200b/200a/429 expression	0.00196691	1.99609	3.72512e-06	3.61194	7.60452e-08	5.73002
29099	COMMD9	COMM domain containing 9	0.00196691	-1.18313	4.41524e-07	1.87076	0.0114364	2.51404
84163	GTF2IRD2	GTF2I repeat domain containing 2	0.00197329	1.03079	0.00026237	-1.37016	0.0261054	-1.12751
2970	GTF2IP1	general transcription factor IIi pseudogene 1	0.00197849	-0.885694	0.0808942	0.629855	0.536134	0.290901
284114	TMEM102	transmembrane protein 102	0.00198543	-1.90667	0.867192	0.108046	0.0818933	-0.70057
29979	UBQLN1	ubiquilin 1	0.00199944	-0.795167	0.11934	0.585843	0.30312	0.407834
9019	MPZL1	myelin protein zero like 1	0.00201481	-2.05942	0.00157396	1.74372	0.0309608	-1.17094
114769	CARD16	caspase recruitment domain family member 16	0.00203113	1.3309	1.18969e-06	-2.07601	0.0363668	0.882947
10572	SIVA1	SIVA1 apoptosis inducing factor	0.00205661	-1.25033	8.65517e-06	2.64298	0.00220649	1.53965
100507602	TRIM52-AS1	TRIM52 antisense RNA 1 (head to head)	0.00206593	-1.3458	1.79379e-06	1.9013	0.0139595	-1.40443
129831	RBM45	RNA binding motif protein 45	0.00206718	-0.78355	0.34853	0.354424	0.727305	0.31067
170622	COMMD6	COMM domain containing 6	0.00207012	-1.05721	1.90044e-05	1.80429	0.0140607	1.56759
196527	ANO6	anoctamin 6	0.0020702	-1.29052	0.151842	-0.799181	0.225555	0.719382
2287	FKBP3	FKBP prolyl isomerase 3	0.00208062	0.958242	0.0365782	-0.924999	0.100742	-1.00799
2175	FANCA	FA complementation group A	0.00208201	-1.65862	9.9862e-05	2.23822	0.0200389	-0.961687
55676	SLC30A6	solute carrier family 30 member 6	0.00208271	-1.06166	0.245206	0.579766	0.232602	-0.816536
514	ATP5F1E	ATP synthase F1 subunit epsilon	0.00208337	1.09278	0.63209	-0.240954	0.793922	-0.269166
2275	FHL3	four and a half LIM domains 3	0.0020846	-1.47162	1.88868e-05	2.32434	0.0627094	-0.595818
84236	RHBDD1	rhomboid domain containing 1	0.00209817	-0.990851	0.798717	-0.130895	0.434169	0.454616
811	CALR	calreticulin	0.00211149	1.15615	0.980092	0.0151117	0.0124408	-1.41516
51752	ERAP1	endoplasmic reticulum aminopeptidase 1	0.00211847	-1.28807	0.673005	0.28997	0.130189	1.09312
80148	SLC66A2	solute carrier family 66 member 2	0.0021351	-1.36708	5.13855e-05	2.08547	0.148718	-0.450383
92106	OXNAD1	oxidoreductase NAD binding domain containing 1	0.0021463	1.29873	1.8798e-08	-2.94935	0.000700185	-1.92359
64172	OSGEPL1	O-sialoglycoprotein endopeptidase like 1	0.0021463	-1.19355	0.997524	0.00173414	0.981521	-0.0216363
26994	RNF11	ring finger protein 11	0.00215217	1.18735	0.000831035	-1.68468	0.101342	-1.10472
10556	RPP30	ribonuclease P/MRP subunit p30	0.00216967	-0.734083	0.0152901	0.74053	0.714764	0.663218
91012	CERS5	ceramide synthase 5	0.00217338	-0.931408	0.0733968	0.736898	0.452893	0.555306
89846	FGD3	FYVE, RhoGEF and PH domain containing 3	0.00217896	1.12961	7.19515e-06	-2.37601	0.00578523	1.8888
80824	DUSP16	dual specificity phosphatase 16	0.00218204	1.58425	2.40888e-05	-2.73591	0.00111653	-1.81083
83719	YPEL3	yippee like 3	0.00218513	1.47477	0.00286988	-1.57287	0.298395	-0.403702
10385	BTN2A2	butyrophilin subfamily 2 member A2	0.00218595	1.12388	1.31915e-06	-2.35842	0.00448702	1.63419
9166	EBAG9	estrogen receptor binding site associated antigen 9	0.00221528	0.980031	6.4568e-06	-2.01944	0.0090086	2.50875
529	ATP6V1E1	ATPase H+ transporting V1 subunit E1	0.00222514	0.82744	0.0992913	-0.653446	0.693078	-0.23773
823	CAPN1	calpain 1	0.00222696	-0.898485	0.0130655	0.791868	0.98219	0.0191789
10933	MORF4L1	mortality factor 4 like 1	0.00223396	0.847648	0.80412	-0.0909236	0.432747	0.456164
8270	LAGE3	L antigen family member 3	0.00223636	-1.07586	0.0817554	0.866968	0.00993701	-1.33183
2547	XRCC6	X-ray repair cross complementing 6	0.00223636	0.609049	0.884377	-0.0603353	0.203457	-1.06542
121457	IKBIP	IKBKB interacting protein	0.00224059	1.11493	1.44755e-05	-2.0229	0.0632534	-0.945615
5170	PDPK1	3-phosphoinositide dependent protein kinase 1	0.00225207	-0.838251	0.248962	-0.471207	0.0094924	1.01594
286262	TPRN	taperin	0.00226204	-1.35186	0.205792	0.692211	0.904725	-0.0820643
26502	NARF	nuclear prelamin A recognition factor	0.00226694	0.938942	0.460894	-0.348126	0.0770763	0.915805
23450	SF3B3	splicing factor 3b subunit 3	0.00227505	-0.914014	0.178102	0.571709	0.621163	-0.24692
729082	OIP5-AS1	OIP5 antisense RNA 1	0.00229382	-0.938836	0.00526665	1.04818	0.686111	-0.27481
6132	RPL8	ribosomal protein L8	0.00229382	1.21936	0.344285	-0.455917	0.975175	0.0226114
56946	EMSY	EMSY transcriptional repressor, BRCA2 interacting	0.0023008	-1.05052	0.951777	0.032461	0.0190629	-1.09782
8816	DCAF5	DDB1 and CUL4 associated factor 5	0.00231574	0.795741	4.70037e-07	-2.03711	0.00671525	1.97284
23506	BICRAL	BRD4 interacting chromatin remodeling complex associated protein like	0.00232043	-0.876549	0.00598894	-1.08824	0.0292018	0.883411
79794	SPRING1	SREBF pathway regulator in golgi 1	0.00232341	-1.57058	0.153665	0.663534	0.00876792	-1.4362
7011	TEP1	telomerase associated protein 1	0.00233653	-0.847161	0.249085	-0.449949	0.322499	0.415294
728294	D2HGDH	D-2-hydroxyglutarate dehydrogenase	0.00234632	-2.14729	0.0257117	1.49576	0.653348	0.317189
28973	MRPS18B	mitochondrial ribosomal protein S18B	0.00234704	-1.48747	0.00726359	1.2203	0.503928	0.30776
23420	NOMO1	NODAL modulator 1	0.00235321	-0.806272	0.151194	0.511961	0.307777	-0.660181
3155	HMGCL	3-hydroxy-3-methylglutaryl-CoA lyase	0.00235393	-1.39506	0.0236827	0.932818	0.000489474	1.53351
114881	OSBPL7	oxysterol binding protein like 7	0.00236553	-1.00468	0.335396	-0.416828	0.634426	0.345573
23047	PDS5B	PDS5 cohesin associated factor B	0.00237162	0.752509	0.0160444	-0.908315	0.649545	0.202801
65123	INTS3	integrator complex subunit 3	0.00238295	-0.87663	0.541406	-0.253339	0.0259841	0.987045
6142	RPL18A	ribosomal protein L18a	0.00239199	1.30232	0.678622	0.218282	0.420506	0.533992
80335	WDR82	WD repeat domain 82	0.00239206	-0.674031	0.153277	-0.531424	0.453058	-0.294711
84937	ZNRF1	zinc and ring finger 1	0.00239553	-1.8624	1.46667e-08	4.11381	0.00243051	2.36458
55697	VAC14	VAC14 component of PIKFYVE complex	0.00240677	-0.872439	0.358185	0.415029	0.942906	-0.0768554
83540	NUF2	NUF2 component of NDC80 kinetochore complex	0.0024074	2.07221	0.504143	0.544928	0.9742	0.0165392
115426	UHRF2	ubiquitin like with PHD and ring finger domains 2	0.0024074	-1.10718	0.0354652	0.813747	0.216098	-0.566749
10923	SUB1	SUB1 regulator of transcription	0.00241342	0.855642	0.84883	-0.0901539	0.114895	0.914021
56954	NIT2	nitrilase family member 2	0.00241456	-1.14023	1.36141e-06	2.17789	0.00467757	-1.18198
54863	TOR4A	torsin family 4 member A	0.00242365	-1.60369	0.063748	1.0806	0.0817749	-1.11199
169714	QSOX2	quiescin sulfhydryl oxidase 2	0.00242365	-1.24213	0.289598	0.542094	0.114872	0.79866
9422	ZNF264	zinc finger protein 264	0.00243752	-1.11725	0.395274	0.425158	0.307316	0.445358
1723	DHODH	dihydroorotate dehydrogenase (quinone)	0.00247332	-1.03912	0.222635	0.531207	0.490412	0.359725
84276	NICN1	nicolin 1	0.00247621	-1.36194	0.149393	0.739093	0.055806	1.39517
5927	KDM5A	lysine demethylase 5A	0.00248079	0.861971	0.0524275	-0.666425	0.051792	-1.08369
2339	FNTA	farnesyltransferase, CAAX box, alpha	0.00249337	0.75623	1.98825e-05	-1.33961	0.029359	-1.28975
112970	KTI12	KTI12 chromatin associated homolog	0.00249651	-0.982146	2.18827e-06	1.61837	0.0147305	-1.60614
6988	TCTA	T cell leukemia translocation altered	0.00249938	-1.10141	0.000804776	1.21932	0.210973	-0.726308
57680	CHD8	chromodomain helicase DNA binding protein 8	0.00250143	-0.605742	0.160886	-0.476277	0.247306	0.544846
5861	RAB1A	RAB1A, member RAS oncogene family	0.00251612	0.88587	0.264138	-0.40533	0.943395	-0.0339352
57521	RPTOR	regulatory associated protein of MTOR complex 1	0.00252071	-0.86139	0.502007	-0.261898	0.422979	-0.382658
91252	SLC39A13	solute carrier family 39 member 13	0.00252071	-1.54966	0.584505	0.355706	0.210677	-0.561365
92715	DPH7	diphthamide biosynthesis 7	0.00252994	-0.964761	0.557013	0.297891	0.833624	-0.100448
58527	ABRACL	ABRA C-terminal like	0.00253023	0.82573	0.0269988	-0.722415	0.0371521	0.802982
5706	PSMC6	proteasome 26S subunit, ATPase 6	0.00253227	0.761554	0.0460288	-0.778627	0.819948	-0.171678
6487	ST3GAL3	ST3 beta-galactoside alpha-2,3-sialyltransferase 3	0.00254099	-1.2663	0.00650844	1.1216	0.452893	-0.386638
4124	MAN2A1	mannosidase alpha class 2A member 1	0.002565	-2.19307	0.614881	0.443738	0.491443	0.33054
29107	NXT1	nuclear transport factor 2 like export factor 1	0.00256576	-1.1616	6.83468e-07	2.19676	0.0040825	1.25538
7919	DDX39B	DExD-box helicase 39B	0.00256666	1.09778	8.65788e-05	-1.66434	0.122906	-0.773955
55248	PACC1	proton activated chloride channel 1	0.00256914	-1.17724	0.00771128	1.01363	0.142896	0.688619
4905	NSF	N-ethylmaleimide sensitive factor, vesicle fusing ATPase	0.00257287	-1.11505	0.503888	-0.357196	0.113264	-0.85414
1841	DTYMK	deoxythymidylate kinase	0.00257516	-1.08501	5.96539e-05	2.16152	0.00234348	1.82484
10730	YME1L1	YME1 like 1 ATPase	0.00257944	-0.585688	0.151194	0.379939	0.0321335	-1.20942
112869	SGF29	SAGA complex associated factor 29	0.00257978	1.07955	0.000532142	-1.4097	0.036099	1.07078
57533	TBC1D14	TBC1 domain family member 14	0.00258665	-1.50893	0.916672	0.0963101	0.979547	-0.0173267
397	ARHGDIB	Rho GDP dissociation inhibitor beta	0.00259468	0.889	0.910675	0.0442826	0.87936	0.0797144
4189	DNAJB9	DnaJ heat shock protein family (Hsp40) member B9	0.0026031	1.39253	0.0299573	-1.18181	0.174427	-0.494814
8458	TTF2	transcription termination factor 2	0.00260765	-1.03989	0.00286831	1.14139	0.004023	-2.36498
1642	DDB1	damage specific DNA binding protein 1	0.00261509	-0.613559	0.0266242	0.74269	0.761801	0.163678
10399	RACK1	receptor for activated C kinase 1	0.00262721	0.963788	0.224654	0.439906	0.23042	-0.806251
91695	RRP7BP	ribosomal RNA processing 7 homolog B, pseudogene	0.00262721	0.820905	0.0566602	-0.738559	0.227434	0.681796
29082	CHMP4A	charged multivesicular body protein 4A	0.00262726	0.852341	3.09464e-05	-1.65951	0.00332095	-2.68432
57097	PARP11	poly(ADP-ribose) polymerase family member 11	0.00264852	-1.13644	0.336491	0.488031	0.131595	-1.12295
4851	NOTCH1	notch receptor 1	0.00264927	-1.87021	0.204879	1.004	0.0450771	1.16007
51279	C1RL	complement C1r subcomponent like	0.0026632	-1.14179	0.129408	0.828716	0.183655	-0.411155
37	ACADVL	acyl-CoA dehydrogenase very long chain	0.00266338	-1.15054	0.0107453	1.29156	0.0431727	-1.14413
6139	RPL17	ribosomal protein L17	0.002667	1.18833	0.728958	0.185389	0.625997	-0.320499
23621	BACE1	beta-secretase 1	0.002667	-1.88667	0.242738	0.851246	0.195631	-0.807792
103910	MYL12B	myosin light chain 12B	0.00266822	0.737351	0.374426	-0.325731	0.986176	-0.00996467
80345	ZSCAN16	zinc finger and SCAN domain containing 16	0.00266901	0.941914	1.17215e-05	-1.9031	0.0236623	1.30123
10492	SYNCRIP	synaptotagmin binding cytoplasmic RNA interacting protein	0.00266941	0.832572	0.00806976	-1.12128	0.00261558	-1.95892
51517	NCKIPSD	NCK interacting protein with SH3 domain	0.00266941	-1.26316	0.652828	0.254832	0.113814	-0.676647
256643	BCLAF3	BCLAF1 and THRAP3 family member 3	0.00268598	0.991185	9.15776e-08	-2.45065	0.00202638	-1.17138
55701	ARHGEF40	Rho guanine nucleotide exchange factor 40	0.00268598	-2.07577	0.732298	0.23965	0.07159	-1.00157
23469	PHF3	PHD finger protein 3	0.00268798	0.992401	0.0112238	-1.21472	0.261673	-0.647239
55695	NSUN5	NOP2/Sun RNA methyltransferase 5	0.00272257	1.15086	0.289496	-0.610742	0.153423	-0.825187
352954	CASTOR3	CASTOR family member 3	0.00274779	1.37047	0.00835317	-1.28406	0.0915589	-0.734998
51567	TDP2	tyrosyl-DNA phosphodiesterase 2	0.0027522	0.984335	7.65479e-05	-1.97793	0.0479608	0.883595
10726	NUDC	nuclear distribution C, dynein complex regulator	0.0027522	1.06012	0.00737264	-1.29786	0.287863	-0.455866
51093	METTL25B	methyltransferase like 25B	0.0027607	-1.10202	0.874417	-0.0880715	0.344753	-0.658798
3419	IDH3A	isocitrate dehydrogenase (NAD(+)) 3 catalytic subunit alpha	0.00276125	-1.20629	0.422392	-0.436684	0.477916	0.561489
283464	GXYLT1	glucoside xylosyltransferase 1	0.00276475	1.1979	0.0002102	-1.68331	0.00809297	-1.93455
10712	FAM189B	family with sequence similarity 189 member B	0.00278197	-1.53698	0.318032	0.742762	0.628834	0.29995
11201	POLI	DNA polymerase iota	0.00278636	-1.14868	0.952156	0.0383776	0.727699	-0.144862
375248	ANKRD36	ankyrin repeat domain 36	0.00281513	1.46056	0.102145	-0.884812	0.708354	-0.288986
50	ACO2	aconitase 2	0.00281513	-0.902607	0.498084	0.332849	0.0108634	1.39108
85021	REPS1	RALBP1 associated Eps domain containing 1	0.00281703	-0.618016	0.033119	0.616625	0.0148322	-1.29798
23030	KDM4B	lysine demethylase 4B	0.00281703	-1.13144	0.507043	0.326512	0.071418	-0.916405
23196	FAM120A	family with sequence similarity 120A	0.00282152	-0.777376	0.0549801	-0.750146	0.189327	-0.87737
9733	SART3	spliceosome associated factor 3, U4/U6 recycling protein	0.00282528	0.744479	2.74962e-08	-1.89714	0.00275785	1.37166
145508	CEP128	centrosomal protein 128	0.00282528	1.25962	0.0369046	-1.00224	0.488848	0.388881
9535	GMFG	glia maturation factor gamma	0.00282531	0.983674	0.0830239	0.620691	0.369898	-0.65549
23499	MACF1	microtubule actin crosslinking factor 1	0.00282757	-1.21818	0.566087	-0.346052	0.747258	-0.212063
400506	KNOP1	lysine rich nucleolar protein 1	0.00283055	1.69848	7.38081e-06	-2.60501	0.238843	0.53513
10589	DRAP1	DR1 associated protein 1	0.00283055	0.858952	0.202413	-0.475777	0.340864	0.41327
8665	EIF3F	eukaryotic translation initiation factor 3 subunit F	0.0028391	-0.863134	8.42095e-05	1.46712	0.366996	-0.506791
5875	RABGGTA	Rab geranylgeranyltransferase subunit alpha	0.00284078	-1.02159	0.4648	0.322566	0.659167	-0.239375
23476	BRD4	bromodomain containing 4	0.00284271	1.20996	0.000303208	-1.77746	0.0247927	-1.21131
55611	OTUB1	OTU deubiquitinase, ubiquitin aldehyde binding 1	0.00284599	-0.896421	0.17791	0.677685	0.434413	-0.495222
64766	S100PBP	S100P binding protein	0.00284631	-0.943014	0.0459568	0.755903	0.0912776	-1.1749
51227	PIGP	phosphatidylinositol glycan anchor biosynthesis class P	0.00284686	-1.26928	0.000368323	1.31543	0.449265	-0.558943
387893	KMT5A	lysine methyltransferase 5A	0.00284686	0.746159	0.874115	-0.0698555	0.0684109	-1.84529
54858	PGPEP1	pyroglutamyl-peptidase I	0.00284784	-1.11151	0.00610043	1.07455	0.914624	-0.075658
51053	GMNN	geminin DNA replication inhibitor	0.00285903	1.34786	0.289926	0.647179	0.809049	0.114579
79868	ALG13	ALG13 UDP-N-acetylglucosaminyltransferase subunit	0.00287274	-0.883992	0.149146	-0.686574	0.653357	0.332466
9533	POLR1C	RNA polymerase I and III subunit C	0.00288165	-1.32106	0.109394	0.897989	0.855918	-0.0932124
116138	KLHDC3	kelch domain containing 3	0.00288306	-1.00276	0.000858457	1.29734	0.0340713	1.03778
51319	RSRC1	arginine and serine rich coiled-coil 1	0.00288306	1.06448	0.115209	-0.78404	0.0515145	0.985492
128637	TBC1D20	TBC1 domain family member 20	0.00288306	-0.799003	0.53101	0.249435	0.00183037	1.65642
5594	MAPK1	mitogen-activated protein kinase 1	0.00289068	-0.655316	0.784374	-0.122124	0.419275	0.436725
80745	THUMPD2	THUMP domain containing 2	0.00289451	0.938328	0.851898	-0.0991019	0.162665	-0.77558
56953	NT5M	5',3'-nucleotidase, mitochondrial	0.00290176	-2.30187	0.000240705	1.98441	0.0660215	-1.32746
124944	C17orf49	chromosome 17 open reading frame 49	0.00290335	-1.04469	0.000260395	1.59221	0.141032	-0.484973
653479	MRPL45P2	mitochondrial ribosomal protein L45 pseudogene 2	0.00293006	-0.982787	8.74617e-08	2.207	0.00288428	1.35976
55755	CDK5RAP2	CDK5 regulatory subunit associated protein 2	0.00293808	0.812296	5.52047e-05	-1.55396	0.0508285	-1.04352
55344	PLCXD1	phosphatidylinositol specific phospholipase C X domain containing 1	0.00294645	-1.26149	0.0001299	2.07044	0.0599566	-1.08309
79035	NABP2	nucleic acid binding protein 2	0.00294983	-0.771953	0.00301536	1.09408	0.133839	0.576032
80230	RUFY1	RUN and FYVE domain containing 1	0.00295389	1.17384	0.000461638	-2.05758	0.295879	-0.934172
51234	EMC4	ER membrane protein complex subunit 4	0.00295745	-0.753656	0.00388973	1.15785	0.320905	-0.558843
25870	SUMF2	sulfatase modifying factor 2	0.00295955	-0.934082	0.0622526	0.71336	0.455432	-0.425801
23175	LPIN1	lipin 1	0.00298505	-1.90588	0.535104	-0.383774	0.908876	0.0620655
4839	NOP2	NOP2 nucleolar protein	0.00298505	-1.05801	0.638977	-0.280195	0.00791851	1.16658
5325	PLAGL1	PLAG1 like zinc finger 1	0.00299207	-1.56821	0.0046479	1.76925	0.279497	0.673741
6146	RPL22	ribosomal protein L22	0.00299317	1.05148	0.609449	-0.24263	0.00920935	-2.52922
55572	FOXRED1	FAD dependent oxidoreductase domain containing 1	0.00299351	-0.940554	0.150024	0.688863	0.609101	0.32947
9611	NCOR1	nuclear receptor corepressor 1	0.0030037	1.08576	0.000317682	-1.42233	0.31902	0.863722
128869	PIGU	phosphatidylinositol glycan anchor biosynthesis class U	0.0030037	-1.38422	0.0175689	1.15741	0.025716	-0.836032
56181	MTFR1L	mitochondrial fission regulator 1 like	0.0030037	-0.901436	0.164045	0.586309	0.0742581	-1.61516
84993	UBL7	ubiquitin like 7	0.00300779	-0.735516	0.00264728	1.08756	0.438438	0.536311
91748	MIDEAS	mitotic deacetylase associated SANT domain protein	0.00300845	-1.60801	0.0322027	1.21182	0.799729	-0.234
79587	CARS2	cysteinyl-tRNA synthetase 2, mitochondrial	0.00300948	0.779184	0.0125277	-0.765121	0.178568	0.65112
23033	DOP1A	DOP1 leucine zipper like protein A	0.00301503	-1.08388	0.975428	-0.0185197	0.286084	-0.997754
126133	ALDH16A1	aldehyde dehydrogenase 16 family member A1	0.0030168	-1.22378	0.34355	0.537012	0.0219271	-2.11461
9897	WASHC5	WASH complex subunit 5	0.0030168	-0.962267	0.857431	0.0939288	0.34873	0.436405
5256	PHKA2	phosphorylase kinase regulatory subunit alpha 2	0.00303112	-0.711902	0.116809	0.538678	0.261619	-0.509864
25913	POT1	protection of telomeres 1	0.00303164	-0.969407	0.0801021	0.717503	0.799103	-0.120595
5188	GATB	glutamyl-tRNA amidotransferase subunit B	0.00304122	-0.856153	0.00387089	1.26006	0.000776294	2.68507
10422	UBAC1	UBA domain containing 1	0.00306569	0.828674	0.944599	-0.0374234	0.0975362	-0.846475
389906	LOC389906	zinc finger protein 839 pseudogene	0.00309064	-1.54216	7.62512e-05	1.79892	0.0268867	2.47565
55154	MSTO1	misato mitochondrial distribution and morphology regulator 1	0.00309272	-1.11449	0.984821	-0.0133244	0.0196819	1.96436
10531	PITRM1	pitrilysin metallopeptidase 1	0.00311813	-0.726858	0.784339	0.100582	0.973484	-0.0289667
10272	FSTL3	follistatin like 3	0.00312423	1.60707	0.582108	0.401968	0.0303418	-1.35441
9595	CYTIP	cytohesin 1 interacting protein	0.00313243	2.26858	0.000931289	-2.58309	0.0147177	-1.18912
79573	TTC13	tetratricopeptide repeat domain 13	0.00313816	1.05729	4.03609e-12	-3.51889	3.4361e-05	-2.04126
51092	SIDT2	SID1 transmembrane family member 2	0.0031439	-1.46126	0.128361	-0.645498	0.37785	-0.548376
91966	EOLA1	endothelium and lymphocyte associated ASCH domain 1	0.00314752	-1.2477	0.0743083	0.815545	0.120794	-1.11931
80153	EDC3	enhancer of mRNA decapping 3	0.00315298	-1.31936	0.274222	0.599659	0.935419	-0.0390463
59286	UBL5	ubiquitin like 5	0.00315536	-0.95434	2.40888e-05	2.22054	0.00982385	1.56088
9875	URB1	URB1 ribosome biogenesis homolog	0.00315674	-1.63309	0.118507	0.859966	0.114125	0.6655
54939	COMMD4	COMM domain containing 4	0.00316115	-1.32672	0.00296609	1.87801	0.358542	-0.751308
54938	SARS2	seryl-tRNA synthetase 2, mitochondrial	0.00316115	-1.14168	0.00670151	1.34879	0.00540011	1.79913
84922	FIZ1	FLT3 interacting zinc finger 1	0.0031647	-1.5829	0.178761	0.862938	0.45152	-0.358166
9159	PCSK7	proprotein convertase subtilisin/kexin type 7	0.00317116	-0.798942	4.31661e-05	-1.66837	0.000418604	1.6556
10972	TMED10	transmembrane p24 trafficking protein 10	0.00318304	-0.790735	0.170472	0.528384	0.118484	-0.737791
[truncated: 6,628 more rows]
