# Supplementary material for: Meta-Analytic Comparison of Global RNA Transcriptomes of Acute and Chronic Myeloid Leukemia Cells Reveals Novel Gene Candidates Governing Myeloid Malignancies
Source: Cancers (Basel). 2022 Sep 26;14(19):4681. doi: 10.3390/cancers14194681 (PMC9562668; doi:10.3390/cancers14194681)
Supplement: Supplementary file 1 [file cancers-14-04681-s001.zip › Table S3.xlsx]

## Sheet: GO (loget > 0)
ID	Term	Ontology Source	Term PValue Corrected with Bonferroni step down	% Associated Genes	Nr. Genes	Associated Genes Found
GO:0005681	spliceosomal complex	GO_CellularComponent	5.38804e-08	7.35294	10	[CWC22, IK, ISY1, LSM6, PNN, PRPF3, PRPF38A, SLU7, SYF2, ZCRB1]
GO:0005684	U2-type spliceosomal complex	GO_CellularComponent	4.21149e-06	8.86076	7	[CWC22, IK, ISY1, LSM6, PRPF3, PRPF38A, SYF2]
GO:0042581	specific granule	GO_CellularComponent	2.08061e-05	26.6667	4	[CAMP, CRISP3, LTF, OLFM4]
GO:0000375	RNA splicing, via transesterification reactions	GO_BiologicalProcess	9.31091e-05	4.44444	8	[CWC22, IK, ISY1, LSM6, PRPF3, PRPF38A, SLU7, SYF2]
GO:0000377	RNA splicing, via transesterification reactions with bulged adenosine as nucleophile	GO_BiologicalProcess	9.36002e-05	4.46927	8	[CWC22, IK, ISY1, LSM6, PRPF3, PRPF38A, SLU7, SYF2]
GO:0000398	mRNA splicing, via spliceosome	GO_BiologicalProcess	9.36002e-05	4.46927	8	[CWC22, IK, ISY1, LSM6, PRPF3, PRPF38A, SLU7, SYF2]
GO:0030141	secretory granule	GO_CellularComponent	0.00012187	6.89655	6	[CA4, CAMP, CD177, CRISP3, LTF, OLFM4]
GO:0071011	precatalytic spliceosome	GO_CellularComponent	0.000127276	9.80392	5	[CWC22, IK, LSM6, PRPF3, PRPF38A]
GO:0071005	U2-type precatalytic spliceosome	GO_CellularComponent	0.000127276	9.80392	5	[CWC22, IK, LSM6, PRPF3, PRPF38A]
GO:0031640	killing of cells of other organism	GO_BiologicalProcess	0.000228569	8.62069	5	[ARG1, CAMP, LTF, PGLYRP1, S100A12]
GO:0099503	secretory vesicle	GO_CellularComponent	0.000379174	5.50459	6	[CA4, CAMP, CD177, CRISP3, LTF, OLFM4]
GO:0071013	catalytic step 2 spliceosome	GO_CellularComponent	0.00116253	6.0241	5	[CWC22, ISY1, PNN, SLU7, SYF2]
GO:0050832	defense response to fungus	GO_BiologicalProcess	0.00295668	13.6364	3	[ARG1, LTF, S100A12]
GO:0061844	antimicrobial humoral immune response mediated by antimicrobial peptide	GO_BiologicalProcess	0.00308157	6.89655	4	[CAMP, LTF, PGLYRP1, S100A12]
GO:0042554	superoxide anion generation	GO_BiologicalProcess	0.00308539	12.5	3	[AATF, CD177, PRG3]
GO:0009620	response to fungus	GO_BiologicalProcess	0.00316156	13.0435	3	[ARG1, LTF, S100A12]
GO:0006403	RNA localization	GO_BiologicalProcess	0.00708581	4	3	[AKAP8L, NOP58, SARNP]
GO:0019730	antimicrobial humoral response	GO_BiologicalProcess	0.0093361	4.93827	4	[CAMP, LTF, PGLYRP1, S100A12]
GO:0051702	biological process involved in interaction with symbiont	GO_BiologicalProcess	0.0117961	4.3956	4	[ARG1, CAMP, LTF, PPIB]
GO:0006801	superoxide metabolic process	GO_BiologicalProcess	0.0118179	7.5	3	[AATF, CD177, PRG3]
GO:0030532	small nuclear ribonucleoprotein complex	GO_CellularComponent	0.0133262	6.66667	3	[LSM6, PRPF3, SLU7]
GO:0097530	granulocyte migration	GO_BiologicalProcess	0.0136555	4.05405	3	[CD177, OLFM4, PPIB]
GO:1990266	neutrophil migration	GO_BiologicalProcess	0.0140537	6.25	3	[CD177, OLFM4, PPIB]
GO:0043903	regulation of biological process involved in symbiotic interaction	GO_BiologicalProcess	0.0189863	4.16667	3	[ARG1, CHMP2A, LTF]
GO:0051117	ATPase binding	GO_MolecularFunction	0.0217279	5.08475	3	[ATP5IF1, NOP58, UBXN1]
GO:0017157	regulation of exocytosis	GO_BiologicalProcess	0.0243509	4.22535	3	[CD177, CEACAM1, CHMP2A]
GO:2000377	regulation of reactive oxygen species metabolic process	GO_BiologicalProcess	0.028112	4.34783	3	[AATF, CD177, HPR]

## Sheet: GO (loget < 0)
ID	Term	Ontology Source	Term PValue Corrected with Bonferroni step down	% Associated Genes	Nr. Genes	Associated Genes Found
GO:0009100	glycoprotein metabolic process	GO_BiologicalProcess	0.000422927	4.7619	5	[POMGNT1, SCAMP2, SCAP, TAPBP, UBIAD1]
GO:0009101	glycoprotein biosynthetic process	GO_BiologicalProcess	0.000956233	4.05405	3	[HTT, TMEM59, TRIM65]
GO:0043413	macromolecule glycosylation	GO_BiologicalProcess	0.00146951	4.54545	4	[DPM2, EXT2, TAPBP, TMEM258]
GO:0000139	Golgi membrane	GO_CellularComponent	0.00153655	6.66667	3	[GLUD1, IVD, MTRR]
GO:0006486	protein glycosylation	GO_BiologicalProcess	0.00163586	6	3	[FPGS, GLUD1, MTRR]
GO:0043648	dicarboxylic acid metabolic process	GO_BiologicalProcess	0.00552179	5	5	[ALG8, POMGNT1, POMT2, TMEM258, TMEM59]
GO:0140534	endoplasmic reticulum protein-containing complex	GO_CellularComponent	0.00601585	4.11765	7	[ALG8, CHST14, EXT2, POMGNT1, POMT2, TMEM258, TMEM59]
GO:0009063	cellular amino acid catabolic process	GO_BiologicalProcess	0.00611856	4.37956	6	[ALG8, EXT2, POMGNT1, POMT2, TMEM258, TMEM59]
GO:0010508	positive regulation of autophagy	GO_BiologicalProcess	0.00829212	5.05051	5	[ALG8, POMGNT1, POMT2, TMEM258, TMEM59]

## Sheet: Comparative GO
ID	Term	Ontology Source	Term PValue Corrected with Bonferroni step down	% Associated Genes	Nr. Genes	Specificity	Associated Genes Found (CML)	Associated Genes Found (AML)
GO:0005681	spliceosomal complex	GO_CellularComponent	8.33494e-09	10.2941	14	Specific for CML	[CWC22, IK, ISY1, LSM6, PNN, PRPF3, PRPF38A, RBMX2, RNF113A, SLU7, SYF2, ZCRB1, ZRSR2]	[PRPF8]
GO:0005684	U2-type spliceosomal complex	GO_CellularComponent	3.29249e-07	12.6582	10	Specific for CML	[CWC22, IK, ISY1, LSM6, PRPF3, PRPF38A, RBMX2, RNF113A, SYF2]	[PRPF8]
GO:0071005	U2-type precatalytic spliceosome	GO_CellularComponent	1.4542e-06	15.6863	8	Specific for CML	[CWC22, IK, LSM6, PRPF3, PRPF38A, RBMX2, RNF113A]	[PRPF8]
GO:0006397	mRNA processing	GO_BiologicalProcess	3.56852e-05	5.60345	13	Specific for CML	[AKAP8L, CWC22, IK, ISY1, LSM6, PRPF3, PRPF38A, RBMX2, RNF113A, SLU7, SYF2, ZRSR2]	[PRPF8]
GO:0042581	specific granule	GO_CellularComponent	0.000232729	26.6667	4	Specific for CML	[CAMP, CRISP3, LTF, OLFM4]	[]
GO:0071013	catalytic step 2 spliceosome	GO_CellularComponent	0.00392067	7.22892	6	Specific for CML	[CWC22, ISY1, PNN, SLU7, SYF2]	[PRPF8]
GO:0030141	secretory granule	GO_CellularComponent	0.00454512	6.89655	6	Specific for CML	[CA4, CAMP, CD177, CRISP3, LTF, OLFM4]	[]
GO:0061844	antimicrobial humoral immune response mediated by antimicrobial peptide	GO_BiologicalProcess	0.0134164	6.89655	4	Specific for CML	[CAMP, LTF, PGLYRP1, S100A12]	[]
GO:0072593	reactive oxygen species metabolic process	GO_BiologicalProcess	0.0139364	4.95868	6	Specific for CML	[AATF, CD177, HP, HPR, PRG3]	[GBF1]
GO:0009100	glycoprotein metabolic process	GO_BiologicalProcess	0.0143852	4.11765	7	Specific for AML	[]	[ALG8, CHST14, EXT2, POMGNT1, POMT2, TMEM258, TMEM59]
GO:0042554	superoxide anion generation	GO_BiologicalProcess	0.0153325	12.5	3	Specific for CML	[AATF, CD177, PRG3]	[]
GO:1990266	neutrophil migration	GO_BiologicalProcess	0.0156956	8.33333	4	Specific for CML	[CD177, OLFM4, PPIB]	[GBF1]
GO:0050832	defense response to fungus	GO_BiologicalProcess	0.01582	13.6364	3	Specific for CML	[ARG1, LTF, S100A12]	[]
GO:2000377	regulation of reactive oxygen species metabolic process	GO_BiologicalProcess	0.0165295	5.7971	4	Specific for CML	[AATF, CD177, HP, HPR]	[]
GO:0051650	establishment of vesicle localization	GO_BiologicalProcess	0.0198967	6	3	Specific for AML	[]	[GBF1, HTT, SPG11]
